# Supplementary material for: Transcriptome-Wide Association Studies and Integration Analysis of mRNA Expression Profiles Identify Candidate Genes and Pathways Associated With Ankylosing Spondylitis
Source: Front Immunol. 2022 May 10;13:814303. doi: 10.3389/fimmu.2022.814303 (PMC9128383; doi:10.3389/fimmu.2022.814303)
Supplement: Supplementary Table 1 — TWAS result of AS. [file Table_1.xlsx]

## Sheet: Sheet1
ECE1
LDLRAP1
ARID1A
DEM1
JUN
IL12RB2
LRRC8B
VAV3
THBS3
FCRL3
C1orf156
PPFIA4
CHI3L1
DEGS1
CGREF1
FEZ2
ASB3
B3GNT2
RETSAT
MAL
TSGA10
LIPT1
MRPL30
ITGA4
ANKRD44
TNS1
DGKD
TATDN2
C3orf42
SEC13
EOMES
GPD1L
CXCR6
PDHB
PARP9
ZMAT3
IL1RAP
C1QTNF7
HSD17B11
PPM1K
H2AFZ
HAND2
CYP4V2
ANKH
C5orf22
HSD17B4
PPIC
NDFIP1
LARS
SCGB3A2
ZNRD1
FLOT1
IER3
TCF19
HLA-B
MICA
MICB
BAT1
DDAH2
HSPA1B
C6orf48
HLA-DRB5
HLA-DPB1
SRPK1
TREM1
USP45
DCBLD1
SYNJ2
HIST1H3B
HIST1H2BD
HIST1H4D
HIST1H2AE
HIST1H3E
BTN3A2
BTN3A1
BTN2A1
HIST1H4L
ZFP57
HLA-F
HLA-G
HLA-A
TXNDC3
HUS1
LRWD1
FBXL13
SLC37A3
TPK1
NEIL2
CTSB
MTUS1
TM2D2
SEMA4D
NINJ1
PTCH1
C9orf80
TLR4
NEK6
ARHGAP22
TYSND1
PSAP
ACTA2
FAS
SEC31B
HIF1AN
VTI1A
TMEM80
WEE1
LIN7C
TCP11L1
CSTF3
CTSW
MRE11A
ROBO3
GPR162
CLEC1B
TAS2R30
BCAT1
GALNT6
SARNP
KIF5A
PPP1R12A
POP5
P2RX7
GTF2F2
PTGDR
C14orf4
SPTLC2
NDN
USP3
IQGAP1
ABCC1
CCDC101
DPEP3
ESRP2
PITPNA
LOC728392
C17orf68
KRT10
MPP2
NPEPPS
CD300C
SEC14L1
IMPA2
CD22
ZNF83
TSEN34
KIR3DX1
BPI
NCRNA00258
C21orf62
WRB
LCA5L
U2AF1
CSTB
SLC25A1
CLTCL1
C22orf25
LGALS2
H1F0
TTC38
ENO1
TMEM50A
LDLRAP1
PIGV
ZDHHC18
TXNDC12
JUN
CTH
MCOLN2
LRRC8B
LRRC8C
PTBP2
TRIM33
TSPAN2
SELENBP1
HAX1
CRABP2
FCRL3
PPOX
TOMM40L
MPZL1
SCYL3
KLHL20
QSOX1
IVNS1ABP
IPO9
CYB5R1
DEGS1
ITPKB
TOMM20
LPIN1
NBAS
TTC32
HADHA
EIF2B4
NRBP1
KRTCAP3
CALM2
B3GNT2
DGUOK
RETSAT
CAPG
MAT2A
CIAO1
TSGA10
LIPT1
MKI67IP
ERCC3
FASTKD1
RBM45
WDR75
GTF3C3
CD28
TNS1
GPBAR1
AAMP
PNKD
PASK
TATDN2
COLQ
PLCL2
GPD1L
PDIA5
ATP1B3
TSC22D2
SLC33A1
PARL
TBCCD1
CCDC50
IQCG
MYL5
PPARGC1A
PKD2
H2AFZ
ANKRD50
ZNF827
PELO
ERAP1
DCP2
HSD17B4
NDFIP1
LARS
RBM27
SPARC
RARS
NOP16
HIGD2A
MAPK9
TRIM26
FLOT1
GTF2H4
VARS2
TCF19
HCG27
HLA-C
HLA-B
HCP5
MICA
MICB
ATP6V1G2
TNF
LST1
NCR3
CSNK2B
LY6G5C
DDAH2
HSPA1L
EHMT2
SKIV2L
DOM3Z
STK19
NOTCH4
HLA-DRA
HLA-DRB5
HLA-DRB1
HLA-DQA1
HLA-DQB1
HLA-DOB
TAP2
PSMB8
HLA-DMA
ZBTB9
SRPK1
NFYA
TREM1
TRERF1
CUL7
CDC5L
SUPT3H
OGFRL1
BACH2
DCBLD1
L3MBTL3
ENPP1
TIAM2
SYNJ2
HIST1H2BD
BTN3A2
ZSCAN16
ZKSCAN4
PGBD1
ZKSCAN3
TRIM27
HLA-F
HLA-A
KDELR2
NFE2L3
HERPUD2
FGL2
PPP1R9A
TRIP6
TES
WASL
HIPK2
SLC37A3
MRPS33
GSTK1
ARHGEF10
PTK2B
LSM1
PKIA
PHF20L1
BAG1
GOLM1
S1PR3
ERP44
FKBP15
TLR4
NEK6
TTC16
CDK9
ENG
IDI1
CDH23
ASCC1
ACTA2
HHEX
HIF1AN
GSTO1
GSTO2
AFAP1L2
RNH1
DRD4
DEAF1
TMEM80
POLR2L
ZBED5
DTX4
RAB3IL1
EML3
INTS5
COX8A
CTSW
NUMA1
STARD10
ARRB1
UBE4A
CCDC84
TRAPPC4
SLC37A4
CD27
GOLT1B
BCAT1
PRICKLE1
EIF4B
XRCC6BP1
IKBIP
SH2B3
PEBP1
PRKAB1
POP5
P2RX7
P2RX4
SLC15A4
GOLGA3
MTMR6
FRY
GTF2F2
KLF12
UBAC2
RPPH1
OXA1L
L2HGDH
PTGDR
ZBTB25
FUT8
PAPLN
GPR65
CPSF2
TRMT61A
NDN
SNRPN
SNURF
AQR
ARPP19
CSK
ULK3
SCAMP2
MPI
COX5A
MTHFS
IQGAP1
CRTC3
ROGDI
PMM2
CCDC101
TUFM
SPNS1
INO80E
MAPK3
CORO1A
VPS35
HEATR3
HERPUD1
FHOD1
NFATC3
CENPBD1
RPH3AL
PITPNA
ITGAE
CLEC10A
SLC25A35
ZNF624
PRPSAP2
DHRS7B
RAB34
KRT10
SLC25A39
KPNB1
TBKBP1
CD300C
MRPL38
TIMP2
FASN
B3GNTL1
COLEC12
IMPA2
RNF125
ZNF532
PIGN
ZCCHC2
BSG
MCOLN1
EPS15L1
ZNF101
PDCD5
SARS2
ATP5SL
PNKP
CLDND2
TFPT
TMC4
ZNF805
NSFL1C
DSTN
EIF2S2
GGT7
OSBPL2
WRB
U2AF1
IL17RA
ZDHHC8
CHCHD10
OSBP2
MORC2
H1F0
GCAT
NAGA
PACSIN2
TSPO
EDEM3
RWDD3
PHC2
NBPF3
ADAM15
NVL
GBAP1
METTL18
COX20
NPPA-AS1
RP11-488L18.10
RP11-108M9.6
SP140
NRBP1
SP110
TMBIM1
TSGA10
KHK
ATRAID
ETAA1
LIPT1
TGOLN2
PRKRA
SLC23A3
MGC10955
AC009950.2
AC013264.2
AC019097.7
AC073043.1
AC093162.5
FNBP1P1
RP11-378A13.1
NPHP3
PCCB
BCHE
GPD1L
ATG7
H1FX-AS1
AC024560.3
CHL1-AS2
AC069513.4
MUSTN1
RP11-141C7.4
CENPC
CYP4V2
UGT2B29P
NOP16
LARS
HIGD2A
ERAP1
DNAJC18
PLAC8L1
SNX2
CTD-2260A17.1
CTB-36H16.2
TUBE1
LY86
TCF19
HLA-DRB9
HLA-DRB5
L3MBTL3
NOTCH4
RNF5
STK19
C6orf48
MICB
MICA
HLA-C
POU5F1
HCG27
RP1-199J3.5
PPT2
HLA-DQB1-AS1
C4B
RPL32P1
HLA-S
RP11-98I9.4
CTA-212D2.2
XXbac-BPG254F23.6
EGFL8
C4A
XXbac-BPG248L24.12
XXbac-BPG299F13.14
XXbac-BPG181B23.7
XXbac-BPG299F13.17
TRIM38
CDKAL1
HCG4
BTN3A2
ZSCAN23
NKAPL
RP5-874C20.3
HLA-J
ZFP57
MOG
ZNF204P
HLA-H
HLA-A
HLA-F-AS1
AL022393.7
ZNF192P1
HCG4P5
HLA-K
ZDHHC20P1
IFITM4P
RPL23AP1
RP11-457M11.5
XXbac-BPG170G13.32
U91328.19
MICE
CDK13
NSUN5P2
CEP41
GSTK1
SBDSP1
TYW1B
CICP14
RP11-212P7.2
RP11-634H22.1
DSCC1
WRN
PCMTD1
KANK1
CDK5RAP2
RP11-165J3.6
RP11-611D20.2
SEC31B
ACTA2
MASTL
YME1L1
TIMM23
AGAP8
RP11-592B15.4
RP11-109G10.2
TMEM254-AS1
LINC00865
TSG101
CDHR5
EML3
FAM86C1
TRAPPC4
BCO2
KRTAP5-9
RP11-685N10.1
SLC25A3
SH2B3
AKAP3
IL26
C2CD5
PYROXD1
B4GALNT3
VAMP1
XRCC6BP1
POP5
ADAM1A
HNRNPA1P70
RP11-585P4.5
NOXRED1
GNG2
SNORA79
ELL3
ULK3
STRCP1
ADAL
AC011330.5
MAPK3
TAF1C
TBX6
INO80E
SPNS1
KCTD13
ZFP1
CDC37P1
RP11-1348G14.6
P2RX5
CCR7
CANT1
CCDC57
GSG2
TBKBP1
CDRT15
MRPL45P2
RP11-1376P16.2
RABAC1
CD3EAP
FFAR1
VAV1
RCN3
TMC4
CTC-301O7.4
PGK1P2
AC074138.3
C19orf24
AC092295.7
ZNF324B
ZNF253
NCOA6
CSTB
SETD4
ZNF295-AS1
TTC38
SMC1B
DGCR8
RIBC2
NIPSNAP1
RP4-669P10.19
AC023490.2
RP1-130H16.16
PI4KA
THAP3
PIGV
ERRFI1
EDEM3
SIPA1L2
CCDC181
SPATA1
CHI3L1
EPRS
TAF1A
SMYD2
TPM3
DEGS1
CSRP1
ELTD1
SMIM12
OTUD3
CTPS1
METTL18
TDRKH
CLCNKA
TMEM63A
HHLA3
C1orf95
GBP1P1
AP4B1-AS1
RP11-439E19.3
PCAT6
RP5-898J17.1
RP4-639F20.1
NPPA-AS1
RP11-488L18.10
RP5-968P14.2
TFPI
CPS1
RETSAT
FOSL2
XPO1
KIF3C
NRBP1
PPM1G
GRB14
ORC4
HS1BP3
DNAH7
PRADC1
TMBIM1
UGGT1
IFT172
KHK
SLC5A6
CAPN10
ETAA1
LIPT1
PROM2
MITD1
TYW5
DHX57
NFU1
GPR35
CYP27C1
RNF144A-AS1
LINC00342
RP11-378A13.1
RP11-355B11.2
RP11-434P11.2
RP11-440D17.4
TNK2
DLG1
PCCB
CCDC50
NBEAL2
IFT122
PDHB
PXK
LINC00852
GHRLOS
LRRFIP1P1
ALG1L2
LNX1
SH3D19
FAM47E-STBD1
DCTD
CNOT6L
PYURF
TMPRSS11D
UCHL1
KLKB1
MRPL1
LDB2
LARP7
MYL5
NOP14-AS1
RP11-360F5.3
RP11-20I20.4
VCAN
NOP16
SNX24
RBM27
FGF1
MED10
LARS
HIGD2A
F2RL2
ERAP1
RGS14
DNAJC18
SNX18
KIAA0825
FBLL1
CTD-2260A17.1
PCDHA10
RP11-798K23.5
SMIM3
CUL7
ROS1
WASF1
SOBP
PNISR
MRAP2
TMEM14B
VARS2
CDK19
IP6K3
KIAA1586
SUPT3H
Y_RNA
ECT2L
HLA-DMA
AGER
CYP21A1P
STK19
SKIV2L
NELFE
C6orf48
BAG6
MICB
MICA
HLA-C
PSORS1C3
POU5F1
CCHCR1
PSORS1C2
PSORS1C1
PPP1R11
HCP5
HCG27
ATF6B
ATP6V1G2
HLA-DPB1
C4B
XXbac-BPG154L12.4
HCG20
RP3-399L15.3
HLA-DPA1
RP11-553A21.3
CYP21A2
HLA-B
LY6G5B
EGFL8
HLA-DMB
C4A
STK19P
RP11-250B2.6
XXbac-BPG181B23.7
BTN2A1
HIST1H1D
ZNF391
PGBD1
MYLK4
C6orf195
TOB2P1
HCG4
BTN3A2
ZKSCAN4
ZSCAN23
HIST1H3E
RP5-874C20.3
ZNF165
HLA-J
HLA-F
ZFP57
HLA-H
HLA-A
AL022393.7
ZSCAN12P1
ZNF192P1
HCG4B
HLA-U
HLA-K
HIST1H2BN
HLA-W
IFITM4P
HCG4P3
RPL23AP1
RP1-153G14.4
MICE
PTN
ADAP1
CPVL
NSUN5P2
ZKSCAN1
RBM28
USP42
ZNF862
MEST
HIP1
CPA4
RINT1
HUS1
NACAD
CPA5
C7orf55
YWHAG
LSMEM1
UPP1
POM121
TPK1
SAP25
PVRIG
RP5-1142J19.2
SBDSP1
RP11-132A1.4
TYW1B
LINC01003
NSMAF
FDFT1
FBXO25
LACTB2
CTSB
WRN
RP11-110G21.1
RPS20P22
PVT1
RP11-94A24.1
MPDZ
RAPGEF1
IPPK
NAA35
DAB2IP
IDNK
INIP
GSN
EGFL7
TTLL11
CARD9
RP11-276H19.1
RP11-500B12.1
TTLL11-IT1
RP11-244O19.1
SEC31B
PHYH
ACTA2
ANKRD26
CUL2
ASCC1
SAMD8
VDAC2
KIAA1462
AGAP8
ZNF25
CASC2
C10orf107
AKR1C1
RP11-592B15.4
MARK2P9
MRE11A
BIRC3
UBE4A
HPS5
ETS1
ARRB1
LIN7C
ROM1
EML3
B3GAT3
ILK
FAM111A
ART5
BATF2
FIBP
PTDSS2
TMEM80
PSMD13
TRAPPC4
PIGCP1
RPL23AP64
RP11-672A2.5
RP11-685N10.1
KIAA1467
AKAP3
ALDH2
NAA25
GOLT1B
CASC1
PYROXD1
USP30
SLC15A4
LOH12CR1
IKBIP
XRCC6BP1
NOC4L
C12orf56
ZNF26
KLRC2
ADAM1A
RP11-967K21.1
OVCH1-AS1
MTMR6
ADCK1
GPATCH2L
DHRS7
PARP2
MIPOL1
LRFN5
NOXRED1
SLC25A21
PRKD1
AHNAK2
GNG2
ENTPD5
TECPR2
CCDC85C
RPL21P10
RP11-909M7.3
TP53BP1
ARPP19
MTHFS
ZSCAN29
ULK3
IQGAP1
RCCD1
CHRNA5
RPP25
MPI
RPS3AP47
AC011330.5
CTD-2008A1.2
RP11-762H8.2
RP11-38G5.4
RP11-650L12.2
CLEC16A
HERPUD1
MAPK3
ZNF500
RHBDL1
CHST5
FHOD1
SLC9A5
TBX6
TMEM219
CD2BP2
NFATC2IP
SH2B1
TUFM
BOLA2
EIF3C
ZFP1
SULT1A1
NPIPB9
SULT1A2
CES1
LAT
RP11-1348G14.4
RP11-231C14.3
CBX1
NAGLU
VPS53
MRPL10
COG1
SERPINF2
WDR81
TRAPPC1
CNP
EFCAB13
GEMIN4
MRPS23
ZNF286A
TBKBP1
MRPL45P2
RP11-686D22.3
CNDP2
EPG5
HAUS1
CCDC68
TTC39C
RNF152
ALPK2
LINC00909
QPCTL
ZNF506
ANKRD24
DKKL1
TBC1D17
AURKC
GRIK5
A1BG
EMR2
C19orf40
C5AR2
TMC4
LENG8
ZNF83
NDUFA3
ZNF274
ZNF829
ZNF529
CEACAM19
ZNF682
ZNF90
CTD-2619J13.14
PINLYP
LINC00663
AC069278.4
CTD-2538C1.2
AC009005.2
ZNF818P
CTD-3131K8.2
CTC-360G5.9
CTD-3099C6.9
SMOX
NSFL1C
STK4
MTG2
RNF24
RSPO4
MAP1LC3A
LAMA5
TMC2
DSN1
B4GALT5
EMILIN3
RP11-112L6.4
RTEL1
ADAMTS5
C2CD2
CSTB
WRB
RPL23AP3
TTC38
ZDHHC8
ADRBK2
CCDC134
CYP2D6
TTLL1
RIBC2
Z83844.1
LL22NC03-2H8.5
