# Supplementary material for: Transcriptome-Wide Association Studies and Integration Analysis of mRNA Expression Profiles Identify Candidate Genes and Pathways Associated With Ankylosing Spondylitis
Source: Front Immunol. 2022 May 10;13:814303. doi: 10.3389/fimmu.2022.814303 (PMC9128383; doi:10.3389/fimmu.2022.814303)
Supplement: Supplementary Table 2 — AS TWAS detects candidate genes GO and KEGG enrichment analysis results. [file Table_2.xlsx]

## Sheet: Sheet 1
Ontology	ID	Description	GeneRatio	BgRatio	pvalue	p.adjust	qvalue	geneID	Count
BP	GO:0001913	T cell mediated cytotoxicity	4/60	49/18670	1.83e-05	0.016	0.014	HLA-A/HLA-G/P2RX7/MICA	4
BP	GO:0002708	positive regulation of lymphocyte mediated immunity	5/60	105/18670	2.18e-05	0.016	0.014	CD28/HLA-A/HLA-G/P2RX7/MICA	5
BP	GO:0001912	positive regulation of leukocyte mediated cytotoxicity	4/60	56/18670	3.12e-05	0.016	0.014	HLA-A/HLA-G/P2RX7/MICA	4
BP	GO:0031343	positive regulation of cell killing	4/60	68/18670	6.73e-05	0.020	0.017	HLA-A/HLA-G/P2RX7/MICA	4
BP	GO:0002705	positive regulation of leukocyte mediated immunity	5/60	133/18670	6.79e-05	0.020	0.017	CD28/HLA-A/HLA-G/P2RX7/MICA	5
BP	GO:0001916	positive regulation of T cell mediated cytotoxicity	3/60	26/18670	7.78e-05	0.020	0.017	HLA-A/HLA-G/P2RX7	3
BP	GO:0002706	regulation of lymphocyte mediated immunity	5/60	149/18670	1.16e-04	0.022	0.019	CD28/HLA-A/HLA-G/P2RX7/MICA	5
BP	GO:0031341	regulation of cell killing	4/60	98/18670	2.78e-04	0.039	0.034	HLA-A/HLA-G/P2RX7/MICA	4
BP	GO:0002483	antigen processing and presentation of endogenous peptide antigen	2/60	15/18670	0.001	0.042	0.037	HLA-A/HLA-G	2
BP	GO:0019885	antigen processing and presentation of endogenous peptide antigen via MHC class I	2/60	15/18670	0.001	0.042	0.037	HLA-A/HLA-G	2
BP	GO:0002475	antigen processing and presentation via MHC class Ib	2/60	16/18670	0.001	0.045	0.039	HLA-A/HLA-G	2
KEGG	hsa05330	Allograft rejection	3/30	38/8076	3.57e-04	0.013	0.012	CD28/HLA-A/HLA-G	3
KEGG	hsa05332	Graft-versus-host disease	3/30	42/8076	4.82e-04	0.013	0.012	CD28/HLA-A/HLA-G	3
KEGG	hsa04940	Type I diabetes mellitus	3/30	43/8076	5.16e-04	0.013	0.012	CD28/HLA-A/HLA-G	3
KEGG	hsa05320	Autoimmune thyroid disease	3/30	53/8076	9.56e-04	0.019	0.016	CD28/HLA-A/HLA-G	3
KEGG	hsa05416	Viral myocarditis	3/30	60/8076	0.001	0.021	0.018	CD28/HLA-A/HLA-G	3
