# Supplementary material for: Transcriptome-Wide Association Studies and Integration Analysis of mRNA Expression Profiles Identify Candidate Genes and Pathways Associated With Ankylosing Spondylitis
Source: Front Immunol. 2022 May 10;13:814303. doi: 10.3389/fimmu.2022.814303 (PMC9128383; doi:10.3389/fimmu.2022.814303)
Supplement: Supplementary Table 3 — The intersection result of the pathway enrichment analysis result of the common gene and the AS TWAS enrichment pathway. [file Table_3.xlsx]

## Sheet: Sheet1
PANEL	FILE	ID	CHR	P0	P1	HSQ	BEST.GWAS.ID	BEST.GWAS.Z	EQTL.ID	EQTL.R2	EQTL.Z	EQTL.GWAS.Z	NSNP	NWGT	MODEL	MODELCV.R2	MODELCV.PV	TWAS.Z	TWAS.P
NA	./WEIGHTS//YFS.BLOOD.RNAARR/YFS.HES4.wgt.RDat	HES4	1	934342	935552	0.2026	rs34054191	-2.13	rs7553429	0.056904	8.58	0.208	97	34	enet	0.11	2.2e-34	0.46447	0.642308
NA	./WEIGHTS//YFS.BLOOD.RNAARR/YFS.ISG15.wgt.RDat	ISG15	1	948803	949920	0.02463	rs34054191	-2.13	rs6689813	-0.00079	-2.95	0.363	98	38	enet	0.013	3.4e-05	-0.22656	0.820764
NA	./WEIGHTS//YFS.BLOOD.RNAARR/YFS.SDF4.wgt.RDat	SDF4	1	1152288	1167411	0.02671	rs9439458	2.31	rs11466691	0.008556	-4.79	-0.112	122	122	bslmm	0.015	7e-06	0.26328	0.792335
NA	./WEIGHTS//YFS.BLOOD.RNAARR/YFS.SCNN1D.wgt.RDat	SCNN1D	1	1215816	1227409	0.0359	NA	NA	NA	NA	NA	NA	137	0	top1	0.02	3.5e-07	NA	NA
NA	./WEIGHTS//YFS.BLOOD.RNAARR/YFS.PUSL1.wgt.RDat	PUSL1	1	1243947	1247057	0.02166	rs12041925	2.89	rs3934834	-0.000475	-3.44	0.004	139	139	blup	0.008	0.00086	-1.31202	0.189513
NA	./WEIGHTS//YFS.BLOOD.RNAARR/YFS.MRPL20.wgt.RDat	MRPL20	1	1337288	1342693	0.02248	rs7525092	2.89	rs2649588	0.016226	4.86	-1.083	165	12	enet	0.019	5.7e-07	-0.27413	0.783988
NA	./WEIGHTS//YFS.BLOOD.RNAARR/YFS.SSU72.wgt.RDat	SSU72	1	1477053	1510249	0.15193	rs7525092	2.89	rs7519837	0.18256	15.4	-1.554	197	7	lasso	0.2	6.8e-64	-1.37378	0.169511
NA	./WEIGHTS//YFS.BLOOD.RNAARR/YFS.NADK.wgt.RDat	NADK	1	1682671	1711896	0.03307	rs7525092	2.89	rs7528894	0.000574	-3.58	1.023	223	46	enet	0.0059	0.0036	1.06339	0.287605
NA	./WEIGHTS//YFS.BLOOD.RNAARR/YFS.RER1.wgt.RDat	RER1	1	2323267	2336883	0.01402	rs2236397	2.49	rs425277	-0.00076	2.98	-0.507	316	316	bslmm	0.0037	0.017	0.83857	0.40171
NA	./WEIGHTS//YFS.BLOOD.RNAARR/YFS.PLCH2.wgt.RDat	PLCH2	1	2357419	2436969	0.50056	rs2485945	-2.55	rs4648843	0.069566	9.55	2.253	337	79	enet	0.24	3.5e-76	1.31784	0.187557
NA	./WEIGHTS//YFS.BLOOD.RNAARR/YFS.MMEL1.wgt.RDat	MMEL1	1	2522078	2564481	0.04286	rs2817168	3.78	rs4648356	0.052399	-8.35	0.44	363	4	lasso	0.054	4.6e-17	-0.01365	0.989106
NA	./WEIGHTS//YFS.BLOOD.RNAARR/YFS.TPRG1L.wgt.RDat	TPRG1L	1	3541566	3546691	0.0932	rs2483266	3.35	rs4364818	0.034099	-6.66	0.167	412	412	bslmm	0.054	2.6e-17	0.01779	0.98581
NA	./WEIGHTS//YFS.BLOOD.RNAARR/YFS.LRRC47.wgt.RDat	LRRC47	1	3696784	3713068	0.32599	rs2483266	3.35	rs2799182	0.304719	-19.65	1.548	433	433	bslmm	0.34	6.2e-118	-2.4238	0.015359
NA	./WEIGHTS//YFS.BLOOD.RNAARR/YFS.NPHP4.wgt.RDat	NPHP4	1	5922871	6052533	0.02827	rs6679096	3.67	rs806111	0.014391	-5.58	-0.306	515	5	lasso	0.015	6.7e-06	0.07725	0.938424
NA	./WEIGHTS//YFS.BLOOD.RNAARR/YFS.KCNAB2.wgt.RDat	KCNAB2	1	6051526	6161253	0.04245	rs6679096	3.67	rs2312049	0.0279	6.17	0.936	509	509	bslmm	0.031	1.5e-10	0.63065	0.528267
NA	./WEIGHTS//YFS.BLOOD.RNAARR/YFS.ESPN.wgt.RDat	ESPN	1	6484848	6521430	0.21164	rs447558	-3.13	rs12078257	0.074725	10.02	1.092	402	402	bslmm	0.13	6.9e-41	1.08878	0.276253
NA	./WEIGHTS//YFS.BLOOD.RNAARR/YFS.NOL9.wgt.RDat	NOL9	1	6581407	6614595	0.02559	rs447558	-3.13	rs11122091	0.018647	-5.06	-0.773	419	419	bslmm	0.02	3.4e-07	0.46573	0.641406
NA	./WEIGHTS//YFS.BLOOD.RNAARR/YFS.PHF13.wgt.RDat	PHF13	1	6673745	6684093	0.04163	rs447558	-3.13	rs7521134	0.042199	-7.85	-1.036	425	425	bslmm	0.047	3e-15	0.41326	0.679416
NA	./WEIGHTS//YFS.BLOOD.RNAARR/YFS.CAMTA1.wgt.RDat	CAMTA1	1	6845384	7829766	0.06563	rs447558	-3.13	rs2051645	0.029919	7.57	0.26	869	4	lasso	0.046	1.1e-14	0.25261	0.800571
NA	./WEIGHTS//YFS.BLOOD.RNAARR/YFS.VAMP3.wgt.RDat	VAMP3	1	7831329	7841492	0.11833	rs6670316	-2.4	rs17374439	0.107947	12.48	-0.806	449	20	enet	0.12	1.7e-38	-0.46244	0.643769
NA	./WEIGHTS//YFS.BLOOD.RNAARR/YFS.PER3.wgt.RDat	PER3	1	7844380	7905237	0.02838	rs11121152	-2.47	rs4908686	0.005595	-4.96	-0.233	459	17	enet	0.017	1.6e-06	1.23763	0.215854
NA	./WEIGHTS//YFS.BLOOD.RNAARR/YFS.PARK7.wgt.RDat	PARK7	1	8014351	8045565	0.07712	rs11121152	-2.47	rs3766606	0.111569	11.99	0.514	415	1	top1	0.11	1.6e-34	0.514	0.607252
NA	./WEIGHTS//YFS.BLOOD.RNAARR/YFS.RERE.wgt.RDat	RERE	1	8412457	8877702	0.08894	rs629524	2.82	rs301806	0.153527	-13.99	-0.724	521	4	lasso	0.16	5.7e-49	0.8197	0.412385
NA	./WEIGHTS//YFS.BLOOD.RNAARR/YFS.ENO1.wgt.RDat	ENO1	1	8921061	8939308	0.06805	rs10492967	-3.34	rs914994	0.059283	-9.02	-0.597	385	7	lasso	0.06	5.1e-19	0.57751	0.563595
NA	./WEIGHTS//YFS.BLOOD.RNAARR/YFS.SLC2A5.wgt.RDat	SLC2A5	1	9095166	9148537	0.06234	rs10492967	-3.34	rs2505972	0.040128	-7.33	-0.885	406	5	lasso	0.041	3.1e-13	1.12834	0.259177
NA	./WEIGHTS//YFS.BLOOD.RNAARR/YFS.SPSB1.wgt.RDat	SPSB1	1	9352939	9429591	0.02791	rs10492967	-3.34	rs4465231	0.031961	6.53	-0.297	425	1	top1	0.032	9.4e-11	-0.297	0.766467
NA	./WEIGHTS//YFS.BLOOD.RNAARR/YFS.RBP7.wgt.RDat	RBP7	1	10057264	10076078	0.08296	rs17412703	3.28	rs1220421	0.090151	-10.75	1.357	299	1	top1	0.09	6.1e-28	-1.357	0.174781
NA	./WEIGHTS//YFS.BLOOD.RNAARR/YFS.UBE4B.wgt.RDat	UBE4B	1	10092890	10241297	0.02731	rs17412703	3.28	rs7528979	0.006366	-5.29	1.421	373	373	bslmm	0.016	3.1e-06	-0.94901	0.342616
NA	./WEIGHTS//YFS.BLOOD.RNAARR/YFS.KIF1B.wgt.RDat	KIF1B	1	10270863	10441661	0.30048	rs17412703	3.28	rs17400878	0.257192	18.05	1.73	402	49	enet	0.29	7.8e-97	0.93293	0.350858
NA	./WEIGHTS//YFS.BLOOD.RNAARR/YFS.APITD1.wgt.RDat	APITD1	1	10490159	10512210	0.07529	rs17412703	3.28	rs2480782	0.049786	8.42	1.445	387	387	bslmm	0.071	4.7e-22	1.09021	0.275621
NA	./WEIGHTS//YFS.BLOOD.RNAARR/YFS.DFFA.wgt.RDat	DFFA	1	10516579	10532583	0.1508	rs17412703	3.28	rs11577757	0.031804	7.92	-0.735	390	15	enet	0.088	2.4e-27	1.17733	0.239063
NA	./WEIGHTS//YFS.BLOOD.RNAARR/YFS.PEX14.wgt.RDat	PEX14	1	10532345	10690815	0.01972	rs17412703	3.28	rs604369	0.016474	-5.47	-0.153	424	2	lasso	0.019	6.6e-07	0.74272	0.457651
NA	./WEIGHTS//YFS.BLOOD.RNAARR/YFS.UBIAD1.wgt.RDat	UBIAD1	1	11333263	11356106	0.05088	rs2744812	-2.65	rs2788569	0.016027	5.22	-2.167	372	20	enet	0.025	9.6e-09	-2.41833	0.015592
NA	./WEIGHTS//YFS.BLOOD.RNAARR/YFS.FBXO6.wgt.RDat	FBXO6	1	11724181	11734411	0.14818	rs6665486	-2.83	rs3117067	0.071174	-9.92	1.414	430	14	enet	0.099	1.7e-30	-1.41332	0.157563
NA	./WEIGHTS//YFS.BLOOD.RNAARR/YFS.MAD2L2.wgt.RDat	MAD2L2	1	11734537	11751707	0.11884	rs6665486	-2.83	rs3767300	0.004418	-5.36	1.414	441	44	enet	0.049	1.1e-15	0.98475	0.324746
NA	./WEIGHTS//YFS.BLOOD.RNAARR/YFS.AGTRAP.wgt.RDat	AGTRAP	1	11796141	11814859	0.2864	rs6665486	-2.83	rs8617	0.107269	11.94	0.658	452	33	enet	0.15	4.1e-48	0.3847	0.700457
NA	./WEIGHTS//YFS.BLOOD.RNAARR/YFS.MTHFR.wgt.RDat	MTHFR	1	11845780	11866977	0.50181	rs6665486	-2.83	rs1476413	0.487881	24.83	-0.006	448	40	enet	0.62	5.5e-264	0.27168	0.785867
NA	./WEIGHTS//YFS.BLOOD.RNAARR/YFS.KIAA2013.wgt.RDat	KIAA2013	1	11979648	11986485	0.10841	rs6665486	-2.83	rs7550536	0.121304	12.65	-0.887	429	1	top1	0.12	1.5e-37	-0.887	0.375079
NA	./WEIGHTS//YFS.BLOOD.RNAARR/YFS.PLOD1.wgt.RDat	PLOD1	1	11994262	12035595	0.24737	rs6665486	-2.83	rs1810563	0.304945	19.64	-1.116	433	31	enet	0.36	8.7e-124	-0.8352	0.403606
NA	./WEIGHTS//YFS.BLOOD.RNAARR/YFS.MFN2.wgt.RDat	MFN2	1	12040238	12073571	0.44963	rs1061030	3.09	rs873458	0.581156	27.28	-0.978	415	7	lasso	0.65	2.1e-290	-1.11702	0.263987
NA	./WEIGHTS//YFS.BLOOD.RNAARR/YFS.DHRS3.wgt.RDat	DHRS3	1	12627939	12677737	0.02331	rs1061030	3.09	rs6675673	0.017892	-5.24	-1.344	266	1	top1	0.018	1.1e-06	1.344	0.178948
NA	./WEIGHTS//YFS.BLOOD.RNAARR/YFS.PRDM2.wgt.RDat	PRDM2	1	14026693	14151574	0.02949	rs6668724	-2.41	rs2744679	0.009071	-3.91	0	538	538	bslmm	0.015	9e-06	-0.29073	0.771259
NA	./WEIGHTS//YFS.BLOOD.RNAARR/YFS.TMEM51.wgt.RDat	TMEM51	1	15479028	15546976	0.57832	rs16851241	2.81	rs13375820	0.412759	22.86	0.303	543	88	enet	0.58	2.8e-243	0.20561	0.837099
NA	./WEIGHTS//YFS.BLOOD.RNAARR/YFS.CASP9.wgt.RDat	CASP9	1	15817327	15853029	0.04376	rs16851241	2.81	rs4646092	0.039733	-7.41	-0.245	522	19	enet	0.044	3.7e-14	0.32398	0.745954
NA	./WEIGHTS//YFS.BLOOD.RNAARR/YFS.SLC25A34.wgt.RDat	SLC25A34	1	16062900	16067891	0.16238	rs742362	-2.25	rs35352784	0.137929	-13.42	-1.142	429	1	top1	0.14	8.3e-43	1.142	0.253454
NA	./WEIGHTS//YFS.BLOOD.RNAARR/YFS.ARHGEF19.wgt.RDat	ARHGEF19	1	16524349	16539140	0.2187	rs4661746	-2.74	rs221045	0.164986	14.63	-1.261	326	28	enet	0.17	7.3e-54	-1.60493	0.10851
NA	./WEIGHTS//YFS.BLOOD.RNAARR/YFS.CROCC.wgt.RDat	CROCC	1	17066768	17299474	0.02017	rs2076616	3.58	rs6691985	0.017338	5.55	0.863	412	1	top1	0.017	1.6e-06	0.863	0.388137
NA	./WEIGHTS//YFS.BLOOD.RNAARR/YFS.PADI2.wgt.RDat	PADI2	1	17393256	17445948	0.32188	rs2076616	3.58	rs2014725	0.229809	-17.24	1.239	368	368	bslmm	0.24	2.4e-78	-0.43158	0.666044
NA	./WEIGHTS//YFS.BLOOD.RNAARR/YFS.PADI4.wgt.RDat	PADI4	1	17634690	17690499	0.15877	rs2076616	3.58	rs16824888	0.077733	-10.07	-1.976	473	19	enet	0.11	1.1e-32	2.59482	0.009464
NA	./WEIGHTS//YFS.BLOOD.RNAARR/YFS.RCC2.wgt.RDat	RCC2	1	17733256	17766220	0.04845	rs2076616	3.58	rs2883272	0.01753	-5.75	-2.012	516	516	bslmm	0.03	3.6e-10	1.16974	0.242106
NA	./WEIGHTS//YFS.BLOOD.RNAARR/YFS.IFFO2.wgt.RDat	IFFO2	1	19230775	19283180	0.0377	rs7411058	3.45	rs2147949	0.020013	-6.17	-0.51	534	5	lasso	0.023	3.9e-08	-0.27417	0.783955
NA	./WEIGHTS//YFS.BLOOD.RNAARR/YFS.UBR4.wgt.RDat	UBR4	1	19401000	19536770	0.0238	rs7411058	3.45	rs2274003	0.021356	6.06	0.187	535	1	top1	0.021	1.1e-07	0.187	0.851661
NA	./WEIGHTS//YFS.BLOOD.RNAARR/YFS.AKR7A2.wgt.RDat	AKR7A2	1	19630459	19638640	0.3849	rs7411058	3.45	rs2227295	0.093692	-11	0.056	461	95	enet	0.2	2e-62	-1.48759	0.136858
NA	./WEIGHTS//YFS.BLOOD.RNAARR/YFS.CAPZB.wgt.RDat	CAPZB	1	19665267	19812066	0.05708	rs3762391	-2.89	rs2268810	0.096982	-11.22	-1.768	534	1	top1	0.097	5e-30	1.768	0.077061
NA	./WEIGHTS//YFS.BLOOD.RNAARR/YFS.NBL1.wgt.RDat	NBL1	1	19967048	19984945	0.42871	rs3762391	-2.89	rs10917493	0.175079	-14.94	-1.151	504	504	bslmm	0.36	2e-126	-0.12234	0.902633
NA	./WEIGHTS//YFS.BLOOD.RNAARR/YFS.TMCO4.wgt.RDat	TMCO4	1	20008706	20126438	0.07351	rs3762391	-2.89	rs4912141	0.016498	-7.37	-0.064	572	572	bslmm	0.058	2.4e-18	1.13462	0.256536
NA	./WEIGHTS//YFS.BLOOD.RNAARR/YFS.CAMK2N1.wgt.RDat	CAMK2N1	1	20808884	20812713	0.05512	rs10799626	2.75	rs12724366	0.026092	-6.18	-0.7	493	5	lasso	0.04	5.1e-13	-0.17098	0.864237
NA	./WEIGHTS//YFS.BLOOD.RNAARR/YFS.MUL1.wgt.RDat	MUL1	1	20825943	20834654	0.25065	rs10799626	2.75	rs12724366	0.132562	12.99	-0.7	496	496	bslmm	0.18	5.9e-58	-0.87693	0.380525
NA	./WEIGHTS//YFS.BLOOD.RNAARR/YFS.CDA.wgt.RDat	CDA	1	20915441	20945401	0.32165	rs10799626	2.75	rs4655226	0.311268	20.1	0.252	471	48	enet	0.41	7.8e-145	-0.16195	0.871345
NA	./WEIGHTS//YFS.BLOOD.RNAARR/YFS.PINK1.wgt.RDat	PINK1	1	20959948	20978004	0.12556	rs10799626	2.75	rs12404655	0.026722	7.61	-0.766	456	456	bslmm	0.074	3.8e-23	0.60701	0.543847
NA	./WEIGHTS//YFS.BLOOD.RNAARR/YFS.DDOST.wgt.RDat	DDOST	1	20978270	20988000	0.14546	rs10799626	2.75	rs35731336	0.094239	-11.21	0.183	451	451	bslmm	0.11	1.4e-34	-0.01007	0.991963
NA	./WEIGHTS//YFS.BLOOD.RNAARR/YFS.EIF4G3.wgt.RDat	EIF4G3	1	21132963	21503377	0.02926	rs12128325	-2.59	rs6668912	0.00062	-3.66	-0.835	606	606	blup	0.0072	0.0015	-0.06667	0.946846
NA	./WEIGHTS//YFS.BLOOD.RNAARR/YFS.ECE1.wgt.RDat	ECE1	1	21543740	21671997	0.18385	rs12128325	-2.59	rs3026867	0.073269	9.71	2.099	405	40	enet	0.13	2.7e-41	0.27255	0.785201
NA	./WEIGHTS//YFS.BLOOD.RNAARR/YFS.ALPL.wgt.RDat	ALPL	1	21835858	21904905	0.02616	rs12128325	-2.59	rs1767429	-0.000791	-3.03	-0.059	409	409	bslmm	0.0054	0.0051	1.18625	0.235525
NA	./WEIGHTS//YFS.BLOOD.RNAARR/YFS.C1QB.wgt.RDat	C1QB	1	22979255	22988031	0.15758	rs12734877	3.21	rs292007	0.146596	13.69	2.042	480	28	enet	0.18	1.8e-56	1.62199	0.104805
NA	./WEIGHTS//YFS.BLOOD.RNAARR/YFS.EPHB2.wgt.RDat	EPHB2	1	23037332	23241818	0.01465	rs12734877	3.21	rs6687487	0.02305	-5.83	1.555	516	1	top1	0.023	3.5e-08	-1.555	0.119946
NA	./WEIGHTS//YFS.BLOOD.RNAARR/YFS.LUZP1.wgt.RDat	LUZP1	1	23410516	23504301	0.0128	rs12734877	3.21	rs2072944	0.00351	3.89	-0.473	407	407	blup	0.0069	0.0018	-1.69649	0.089793
NA	./WEIGHTS//YFS.BLOOD.RNAARR/YFS.TCEA3.wgt.RDat	TCEA3	1	23707554	23751233	0.16629	rs2076343	-3.01	rs2077066	0.173976	-15.04	-0.99	303	10	lasso	0.2	4.4e-62	0.8008	0.423246
NA	./WEIGHTS//YFS.BLOOD.RNAARR/YFS.ID3.wgt.RDat	ID3	1	23884409	23886285	0.07007	rs2076343	-3.01	rs6667575	0.022725	6.43	1.584	269	10	lasso	0.039	8.4e-13	1.91005	0.056126
NA	./WEIGHTS//YFS.BLOOD.RNAARR/YFS.TCEB3.wgt.RDat	TCEB3	1	24069645	24088549	0.0579	rs2076343	-3.01	rs2999566	0.073662	-9.92	-1.855	327	1	top1	0.074	5.5e-23	1.855	0.063596
NA	./WEIGHTS//YFS.BLOOD.RNAARR/YFS.FUCA1.wgt.RDat	FUCA1	1	24171567	24194784	0.17266	rs2076343	-3.01	rs12744386	0.286683	-19.19	-1.288	354	354	bslmm	0.31	4e-102	1.09592	0.273113
NA	./WEIGHTS//YFS.BLOOD.RNAARR/YFS.PNRC2.wgt.RDat	PNRC2	1	24285599	24289952	0.02892	rs2076343	-3.01	rs6689056	-0.000319	3.81	-1.214	375	375	blup	0.0014	0.095	-1.12956	0.258661
NA	./WEIGHTS//YFS.BLOOD.RNAARR/YFS.RUNX3.wgt.RDat	RUNX3	1	25226002	25291612	0.04402	rs7551188	3.38	rs16829963	0.00803	5.28	-0.028	372	13	enet	0.021	1.7e-07	0.56319	0.573304
NA	./WEIGHTS//YFS.BLOOD.RNAARR/YFS.TMEM50A.wgt.RDat	TMEM50A	1	25664408	25688852	0.36921	rs7551188	3.38	rs1293259	0.142886	13.63	1.624	369	52	enet	0.19	8.7e-60	2.50488	0.012249
NA	./WEIGHTS//YFS.BLOOD.RNAARR/YFS.LDLRAP1.wgt.RDat	LDLRAP1	1	25870071	25895377	0.3855	rs1739124	2.76	rs6688931	0.405424	-22.66	0.739	330	28	enet	0.41	2.7e-146	-0.76218	0.445953
NA	./WEIGHTS//YFS.BLOOD.RNAARR/YFS.PAFAH2.wgt.RDat	PAFAH2	1	26286258	26324648	0.05994	rs17163868	-2.15	rs298443	0.040387	-7.43	-1.202	437	12	enet	0.045	1.7e-14	0.80853	0.418785
NA	./WEIGHTS//YFS.BLOOD.RNAARR/YFS.ZNF593.wgt.RDat	ZNF593	1	26496362	26498551	0.06458	rs282175	-2.9	rs2232648	0.02759	-6.64	-0.319	441	9	lasso	0.041	2e-13	-0.2439	0.807308
NA	./WEIGHTS//YFS.BLOOD.RNAARR/YFS.SH3BGRL3.wgt.RDat	SH3BGRL3	1	26605667	26608007	0.09915	rs11247594	2.91	rs7547496	0.012654	5.65	0.877	416	416	bslmm	0.041	1.7e-13	2.11014	0.034846
NA	./WEIGHTS//YFS.BLOOD.RNAARR/YFS.ZNF683.wgt.RDat	ZNF683	1	26688125	26701013	0.09069	rs11247594	2.91	rs11247937	0.070326	-9.87	-0.824	383	6	lasso	0.087	5.4e-27	1.48818	0.136702
NA	./WEIGHTS//YFS.BLOOD.RNAARR/YFS.PIGV.wgt.RDat	PIGV	1	27113963	27124889	0.01507	rs7504	3	rs12743862	0.005671	-4.53	-0.765	295	295	blup	0.01	0.00016	1.27325	0.202929
NA	./WEIGHTS//YFS.BLOOD.RNAARR/YFS.ZDHHC18.wgt.RDat	ZDHHC18	1	27153201	27184093	0.07617	rs7504	3	rs34924059	0.106723	11.77	-0.382	286	286	bslmm	0.11	2.1e-33	-0.45117	0.651868
NA	./WEIGHTS//YFS.BLOOD.RNAARR/YFS.GPN2.wgt.RDat	GPN2	1	27202624	27216788	0.05416	rs7504	3	rs3010109	0.021269	-6.42	-0.739	261	7	enet	0.049	9.3e-16	0.80631	0.420065
NA	./WEIGHTS//YFS.BLOOD.RNAARR/YFS.SYTL1.wgt.RDat	SYTL1	1	27668513	27680421	0.0713	rs7504	3	rs17262181	0.034552	-6.96	0.5	185	1	top1	0.035	1.7e-11	-0.5	0.617075
NA	./WEIGHTS//YFS.BLOOD.RNAARR/YFS.RPA2.wgt.RDat	RPA2	1	28218035	28241257	0.33064	rs6686978	2.23	rs1010082	0.017805	-6.21	0.242	211	80	enet	0.12	2.5e-36	1.08411	0.278316
NA	./WEIGHTS//YFS.BLOOD.RNAARR/YFS.PHACTR4.wgt.RDat	PHACTR4	1	28696114	28826881	0.14428	rs6686978	2.23	rs11247776	0.279151	-18.94	0.015	323	323	bslmm	0.28	3.5e-92	0.12697	0.898965
NA	./WEIGHTS//YFS.BLOOD.RNAARR/YFS.RCC1.wgt.RDat	RCC1	1	28832455	28865812	0.03182	rs6686978	2.23	rs10915206	0.041947	-7.57	-0.373	276	1	top1	0.042	1.2e-13	0.373	0.709148
NA	./WEIGHTS//YFS.BLOOD.RNAARR/YFS.TRNAU1AP.wgt.RDat	TRNAU1AP	1	28879597	28905051	0.02958	rs12130351	2.4	rs11247811	0.029353	6.39	-0.642	273	1	top1	0.029	5.3e-10	-0.642	0.520873
NA	./WEIGHTS//YFS.BLOOD.RNAARR/YFS.YTHDF2.wgt.RDat	YTHDF2	1	29063133	29096287	0.01157	rs12130351	2.4	rs528265	0.012226	4.8	1.01	306	1	top1	0.012	4.9e-05	1.01	0.312495
NA	./WEIGHTS//YFS.BLOOD.RNAARR/YFS.LAPTM5.wgt.RDat	LAPTM5	1	31205316	31230667	0.09372	rs262583	3.94	rs3795438	0.036437	7.93	0.456	537	5	lasso	0.085	1.9e-26	0.95435	0.339905
NA	./WEIGHTS//YFS.BLOOD.RNAARR/YFS.PUM1.wgt.RDat	PUM1	1	31404353	31538838	0.02908	rs262583	3.94	rs12088720	0.015573	4.74	-0.992	539	1	top1	0.016	5.1e-06	-0.992	0.321198
NA	./WEIGHTS//YFS.BLOOD.RNAARR/YFS.SNRNP40.wgt.RDat	SNRNP40	1	31732417	31769662	0.0307	rs11578034	-2.97	rs10914328	0.010428	-5.52	-0.49	417	5	lasso	0.019	5.8e-07	0.07872	0.937254
NA	./WEIGHTS//YFS.BLOOD.RNAARR/YFS.PEF1.wgt.RDat	PEF1	1	32095463	32110497	0.0497	rs11578034	-2.97	rs10914462	0.022511	-6.6	-0.485	346	346	blup	0.034	2.8e-11	0.09156	0.92705
NA	./WEIGHTS//YFS.BLOOD.RNAARR/YFS.SPOCD1.wgt.RDat	SPOCD1	1	32256023	32281652	0.04059	rs11578034	-2.97	rs751137	0.037405	7.22	-0.172	317	1	top1	0.037	2.5e-12	-0.172	0.863438
NA	./WEIGHTS//YFS.BLOOD.RNAARR/YFS.KPNA6.wgt.RDat	KPNA6	1	32573639	32642169	0.03485	rs4949465	-2.13	rs3738001	0.032241	6.89	1.361	236	236	bslmm	0.035	1.1e-11	1.04168	0.29756
NA	./WEIGHTS//YFS.BLOOD.RNAARR/YFS.IQCC.wgt.RDat	IQCC	1	32671236	32674288	0.01771	rs4949465	-2.13	rs669538	0.010961	-3.91	1.267	197	1	top1	0.011	0.00011	-1.267	0.205155
NA	./WEIGHTS//YFS.BLOOD.RNAARR/YFS.YARS.wgt.RDat	YARS	1	33240840	33283754	0.0596	rs11580896	-1.92	rs12760548	0.00724	-4.33	-1.649	249	249	bslmm	0.017	1.4e-06	0.45099	0.651995
NA	./WEIGHTS//YFS.BLOOD.RNAARR/YFS.S100PBP.wgt.RDat	S100PBP	1	33282368	33324476	0.07846	NA	NA	NA	NA	NA	NA	0	0	lasso	0.095	2e-29	NA	NA
NA	./WEIGHTS//YFS.BLOOD.RNAARR/YFS.AK2.wgt.RDat	AK2	1	33473585	33546597	0.30748	rs17511157	-2.06	rs16835131	0.040081	-7.26	-0.585	367	64	enet	0.1	6.8e-32	0.33331	0.738903
NA	./WEIGHTS//YFS.BLOOD.RNAARR/YFS.ZNF362.wgt.RDat	ZNF362	1	33722146	33766320	0.10822	rs12023377	-2.55	rs6425813	0.110948	-11.97	0.84	428	37	enet	0.12	1.3e-36	0.2465	0.805298
NA	./WEIGHTS//YFS.BLOOD.RNAARR/YFS.ZMYM1.wgt.RDat	ZMYM1	1	35525387	35581460	0.07652	rs12038040	-3.52	rs12048974	0.080714	10.2	-0.745	247	1	top1	0.081	4.3e-25	-0.745	0.456272
NA	./WEIGHTS//YFS.BLOOD.RNAARR/YFS.KIAA0319L.wgt.RDat	KIAA0319L	1	35899091	36023551	0.17068	rs16837135	-3.08	rs11264112	0.000292	-3.18	-2.073	215	35	enet	0.051	2.8e-16	0.52868	0.597025
NA	./WEIGHTS//YFS.BLOOD.RNAARR/YFS.PSMB2.wgt.RDat	PSMB2	1	36067185	36107445	0.38597	rs12727254	3.01	rs2971400	0.058153	-9.48	-0.438	218	31	enet	0.17	4e-52	1.51849	0.128891
NA	./WEIGHTS//YFS.BLOOD.RNAARR/YFS.TRAPPC3.wgt.RDat	TRAPPC3	1	36602173	36615098	0.06779	rs3795498	-2.39	rs4653178	0.008253	-4.39	-1.355	308	308	bslmm	0.041	2.1e-13	0.54016	0.589089
NA	./WEIGHTS//YFS.BLOOD.RNAARR/YFS.MAP7D1.wgt.RDat	MAP7D1	1	36621180	36646450	0.04012	rs3795498	-2.39	rs272827	0.033228	6.89	1.013	319	1	top1	0.033	4e-11	1.013	0.31106
NA	./WEIGHTS//YFS.BLOOD.RNAARR/YFS.SNIP1.wgt.RDat	SNIP1	1	38000050	38019903	0.16586	rs218422	-3.26	rs11586828	0.114509	-12.09	-0.378	438	438	bslmm	0.17	1.6e-54	0.58587	0.557962
NA	./WEIGHTS//YFS.BLOOD.RNAARR/YFS.GNL2.wgt.RDat	GNL2	1	38032417	38061536	0.0595	rs218422	-3.26	rs4652958	0.059243	9.41	1.326	445	12	lasso	0.065	2e-20	1.00065	0.316996
NA	./WEIGHTS//YFS.BLOOD.RNAARR/YFS.YRDC.wgt.RDat	YRDC	1	38268616	38273857	0.04775	rs12725716	-2.77	rs2306627	0.019543	-6.36	-1.12	445	7	lasso	0.024	2.4e-08	1.21167	0.225637
NA	./WEIGHTS//YFS.BLOOD.RNAARR/YFS.INPP5B.wgt.RDat	INPP5B	1	38326369	38412729	0.24641	rs12725716	-2.77	rs4585948	0.299491	-19.48	-0.045	486	18	enet	0.31	6.1e-105	0.03548	0.971694
NA	./WEIGHTS//YFS.BLOOD.RNAARR/YFS.SF3A3.wgt.RDat	SF3A3	1	38422647	38456593	0.4961	rs12725716	-2.77	rs4072980	0.286482	19.37	-0.42	465	44	enet	0.44	3.2e-162	-0.8206	0.411875
NA	./WEIGHTS//YFS.BLOOD.RNAARR/YFS.FHL3.wgt.RDat	FHL3	1	38462442	38471278	0.68885	rs12725716	-2.77	rs4634868	0.485992	24.78	-0.818	451	33	enet	0.58	8.2e-237	-0.5584	0.576572
NA	./WEIGHTS//YFS.BLOOD.RNAARR/YFS.UTP11L.wgt.RDat	UTP11L	1	38474930	38490496	0.08931	rs12725716	-2.77	rs12044531	0.05228	-8.3	0.478	446	6	lasso	0.066	8.6e-21	0.56416	0.572647
NA	./WEIGHTS//YFS.BLOOD.RNAARR/YFS.AKIRIN1.wgt.RDat	AKIRIN1	1	39456895	39471731	0.21863	rs6684877	-2.72	rs11205525	0.144882	13.65	-0.702	357	44	enet	0.26	3e-83	-0.2459	0.805761
NA	./WEIGHTS//YFS.BLOOD.RNAARR/YFS.NDUFS5.wgt.RDat	NDUFS5	1	39491990	39500308	0.38604	rs6684877	-2.72	rs11205525	0.257075	18.05	-0.702	360	16	lasso	0.37	2.2e-128	-0.33566	0.73713
NA	./WEIGHTS//YFS.BLOOD.RNAARR/YFS.PABPC4.wgt.RDat	PABPC4	1	40026488	40042462	0.04408	rs6684877	-2.72	rs4660293	0.031025	-6.37	1.894	360	44	enet	0.034	3.2e-11	-1.32557	0.184981
NA	./WEIGHTS//YFS.BLOOD.RNAARR/YFS.PPIE.wgt.RDat	PPIE	1	40157854	40229586	0.35562	rs11589250	-2.86	rs7547787	0.254543	17.97	-0.13	383	383	bslmm	0.27	8.4e-87	0.04496	0.96414
NA	./WEIGHTS//YFS.BLOOD.RNAARR/YFS.TRIT1.wgt.RDat	TRIT1	1	40306723	40349183	0.26095	rs10489430	-3.02	rs12123609	0.117794	-12.34	1.894	379	6	lasso	0.22	4.1e-70	-1.08075	0.279807
NA	./WEIGHTS//YFS.BLOOD.RNAARR/YFS.PPT1.wgt.RDat	PPT1	1	40538379	40563375	0.63072	rs10489430	-3.02	rs4660383	0.435715	-23.48	1.666	408	43	enet	0.58	8.5e-241	-1.83573	0.066398
NA	./WEIGHTS//YFS.BLOOD.RNAARR/YFS.ZMPSTE24.wgt.RDat	ZMPSTE24	1	40723779	40759856	0.04477	rs10489430	-3.02	rs10489431	0.00392	-4.28	-1.966	414	27	enet	0.026	6.7e-09	1.74939	0.080224
NA	./WEIGHTS//YFS.BLOOD.RNAARR/YFS.RIMS3.wgt.RDat	RIMS3	1	41086351	41131329	0.16883	rs2300658	3.15	rs12562229	0.126	12.67	-1.12	416	416	bslmm	0.14	4.6e-45	-1.15915	0.246397
NA	./WEIGHTS//YFS.BLOOD.RNAARR/YFS.NFYC.wgt.RDat	NFYC	1	41157320	41237275	0.03756	rs2300658	3.15	rs4660456	0.020935	-6.58	0.05	429	429	blup	0.029	6.8e-10	-0.73182	0.464279
NA	./WEIGHTS//YFS.BLOOD.RNAARR/YFS.CITED4.wgt.RDat	CITED4	1	41326729	41328018	0.44095	rs2300658	3.15	rs4660481	0.263534	18.29	-1.467	406	10	lasso	0.3	5.2e-99	-1.42194	0.155044
NA	./WEIGHTS//YFS.BLOOD.RNAARR/YFS.ZMYND12.wgt.RDat	ZMYND12	1	42896000	42921938	0.01949	rs16829829	3.45	rs11210643	0.015194	-4.72	-0.553	347	1	top1	0.015	6.6e-06	0.553	0.580263
NA	./WEIGHTS//YFS.BLOOD.RNAARR/YFS.PPIH.wgt.RDat	PPIH	1	43124096	43142429	0.01178	rs16829829	3.45	rs12410860	0.009635	4.62	1.456	363	2	lasso	0.012	6.8e-05	1.41654	0.156616
NA	./WEIGHTS//YFS.BLOOD.RNAARR/YFS.YBX1.wgt.RDat	YBX1	1	43148098	43168020	0.03764	rs16829829	3.45	rs3768025	0.018908	5.24	-0.087	364	364	bslmm	0.019	5.2e-07	-1.0867	0.277171
NA	./WEIGHTS//YFS.BLOOD.RNAARR/YFS.LEPRE1.wgt.RDat	LEPRE1	1	43212006	43232755	0.01843	rs16829829	3.45	rs11590362	0.008746	4.43	0.015	394	15	enet	0.016	2.9e-06	0.9121	0.361715
NA	./WEIGHTS//YFS.BLOOD.RNAARR/YFS.CCDC23.wgt.RDat	CCDC23	1	43272723	43282954	0.62001	rs16829829	3.45	rs323719	0.728133	30.33	-0.573	407	407	blup	0.73	0	-0.93631	0.349115
NA	./WEIGHTS//YFS.BLOOD.RNAARR/YFS.EBNA1BP2.wgt.RDat	EBNA1BP2	1	43629846	43736607	0.08346	rs2039529	3.42	rs1494904	0.072399	9.93	2.094	461	9	lasso	0.074	3.8e-23	2.74835	0.00599
NA	./WEIGHTS//YFS.BLOOD.RNAARR/YFS.ST3GAL3.wgt.RDat	ST3GAL3	1	44171495	44396831	0.02234	rs12741964	-3.75	rs12760274	0.016677	5.83	-3.124	508	4	lasso	0.025	9.4e-09	-3.13196	0.001736
NA	./WEIGHTS//YFS.BLOOD.RNAARR/YFS.ATP6V0B.wgt.RDat	ATP6V0B	1	44440159	44443967	0.4051	rs12741964	-3.75	rs4660761	0.039979	7.75	0.724	409	409	bslmm	0.13	9.2e-39	1.13309	0.257177
NA	./WEIGHTS//YFS.BLOOD.RNAARR/YFS.CCDC24.wgt.RDat	CCDC24	1	44457031	44462200	0.35909	rs12741964	-3.75	rs12403036	0.433247	23.4	0.715	409	7	lasso	0.44	6.5e-160	0.60918	0.542402
NA	./WEIGHTS//YFS.BLOOD.RNAARR/YFS.RNF220.wgt.RDat	RNF220	1	44870866	45117396	0.04652	rs16832018	-3.13	rs2822	0.02469	5.84	0.146	476	6	lasso	0.029	5.3e-10	-0.06585	0.947496
NA	./WEIGHTS//YFS.BLOOD.RNAARR/YFS.RPS8.wgt.RDat	RPS8	1	45240923	45244451	0.05147	rs16832018	-3.13	rs6676749	0.018875	-6.83	0.711	347	347	blup	0.036	5.1e-12	-0.03408	0.972812
NA	./WEIGHTS//YFS.BLOOD.RNAARR/YFS.ZSWIM5.wgt.RDat	ZSWIM5	1	45482071	45771881	0.03434	rs4660809	-2.61	rs2997465	0.021834	-5.41	-2.286	416	1	top1	0.022	7.9e-08	2.286	0.022254
NA	./WEIGHTS//YFS.BLOOD.RNAARR/YFS.PRDX1.wgt.RDat	PRDX1	1	45976708	45988719	0.16337	rs9429076	-2.58	rs882803	0.057249	10.3	-0.552	288	6	lasso	0.11	4.8e-35	-0.14371	0.885732
NA	./WEIGHTS//YFS.BLOOD.RNAARR/YFS.AKR1A1.wgt.RDat	AKR1A1	1	46016215	46035721	0.04122	rs9429076	-2.58	rs2229540	0.015049	5.37	-0.08	292	292	bslmm	0.015	6.7e-06	0.159	0.873665
NA	./WEIGHTS//YFS.BLOOD.RNAARR/YFS.CCDC17.wgt.RDat	CCDC17	1	46085716	46089729	0.03637	rs9429076	-2.58	rs1547924	0.021199	-5.83	-1.701	288	8	lasso	0.022	6.8e-08	1.54781	0.121668
NA	./WEIGHTS//YFS.BLOOD.RNAARR/YFS.TMEM69.wgt.RDat	TMEM69	1	46152886	46160115	0.02147	rs9429076	-2.58	rs12732188	0.007488	4.23	1.602	294	294	bslmm	0.01	0.00021	0.92754	0.353647
NA	./WEIGHTS//YFS.BLOOD.RNAARR/YFS.IPP.wgt.RDat	IPP	1	46159996	46216322	0.09709	rs9429076	-2.58	rs4439382	0.114093	-12.27	-1.532	304	15	lasso	0.12	4.6e-36	1.63101	0.102889
NA	./WEIGHTS//YFS.BLOOD.RNAARR/YFS.POMGNT1.wgt.RDat	POMGNT1	1	46654354	46685977	0.12089	rs1052607	-2.41	rs28364741	0.061733	-9	0.123	352	7	lasso	0.075	1.9e-23	-0.04632	0.963058
NA	./WEIGHTS//YFS.BLOOD.RNAARR/YFS.NSUN4.wgt.RDat	NSUN4	1	46805849	46830824	0.21475	rs1052607	-2.41	rs17357621	0.369407	21.7	1.369	365	15	lasso	0.37	4.3e-129	1.30888	0.190576
NA	./WEIGHTS//YFS.BLOOD.RNAARR/YFS.FAAH.wgt.RDat	FAAH	1	46859937	46879520	0.11468	rs1052607	-2.41	rs17361749	0.08381	11.75	1.231	345	21	enet	0.13	5.4e-41	0.48119	0.630383
NA	./WEIGHTS//YFS.BLOOD.RNAARR/YFS.MKNK1.wgt.RDat	MKNK1	1	47023090	47082515	0.27325	rs7542296	2.33	rs3766236	0.262462	18.24	0.595	357	1	top1	0.26	1.2e-85	0.595	0.551843
NA	./WEIGHTS//YFS.BLOOD.RNAARR/YFS.ATPAF1.wgt.RDat	ATPAF1	1	47098409	47139539	0.01158	rs7542296	2.33	rs1440491	0.004786	-4.16	-0.66	362	1	top1	0.0048	0.0079	0.66	0.509254
NA	./WEIGHTS//YFS.BLOOD.RNAARR/YFS.PDZK1IP1.wgt.RDat	PDZK1IP1	1	47649265	47656716	0.48797	rs6695969	-3.51	rs2248907	0.294901	-19.31	-0.225	403	403	bslmm	0.31	3e-102	0.11044	0.912063
NA	./WEIGHTS//YFS.BLOOD.RNAARR/YFS.TAL1.wgt.RDat	TAL1	1	47681962	47697892	0.02687	rs6695969	-3.51	rs6700838	0.018269	-5.52	-0.341	402	1	top1	0.018	8.5e-07	0.341	0.733104
NA	./WEIGHTS//YFS.BLOOD.RNAARR/YFS.CMPK1.wgt.RDat	CMPK1	1	47799469	47844511	0.11903	rs6695969	-3.51	rs1044457	0.112323	-12.09	0.471	439	439	bslmm	0.13	2.2e-39	-1.29897	0.193955
NA	./WEIGHTS//YFS.BLOOD.RNAARR/YFS.SPATA6.wgt.RDat	SPATA6	1	48761044	48937845	0.04391	rs11586980	3.34	rs12408979	0.009339	-5.01	0.061	544	544	bslmm	0.023	3.7e-08	0.78237	0.433996
NA	./WEIGHTS//YFS.BLOOD.RNAARR/YFS.EPS15.wgt.RDat	EPS15	1	51819935	51985000	0.06269	rs856614	-2.16	rs12070243	0.045195	7.86	-0.536	217	38	enet	0.052	1.9e-16	0.00184	0.998532
NA	./WEIGHTS//YFS.BLOOD.RNAARR/YFS.NRD1.wgt.RDat	NRD1	1	52254863	52344477	0.21813	rs2180768	-2.31	rs2747525	0.135896	-13.25	-1.048	207	10	lasso	0.17	5.1e-53	1.32414	0.185456
NA	./WEIGHTS//YFS.BLOOD.RNAARR/YFS.TXNDC12.wgt.RDat	TXNDC12	1	52485803	52521843	0.17342	rs2180768	-2.31	rs6686632	0.076487	-9.92	1.202	194	1	top1	0.076	7.9e-24	-1.202	0.229364
NA	./WEIGHTS//YFS.BLOOD.RNAARR/YFS.CC2D1B.wgt.RDat	CC2D1B	1	52811395	52831865	0.44927	rs12138419	2.55	rs7513934	0.360159	-21.35	-1.726	246	13	enet	0.37	3.1e-130	1.87761	0.060435
NA	./WEIGHTS//YFS.BLOOD.RNAARR/YFS.PRPF38A.wgt.RDat	PRPF38A	1	52870236	52886511	0.03159	rs12138419	2.55	rs4272565	0.018586	5.92	0.43	246	1	top1	0.019	6.9e-07	0.43	0.667196
NA	./WEIGHTS//YFS.BLOOD.RNAARR/YFS.ZCCHC11.wgt.RDat	ZCCHC11	1	52873954	53019159	0.01069	rs12138419	2.55	rs1047619	0.006352	4.79	-0.47	288	1	top1	0.0064	0.0027	-0.47	0.638355
NA	./WEIGHTS//YFS.BLOOD.RNAARR/YFS.GPX7.wgt.RDat	GPX7	1	53068044	53074723	0.58957	rs12138419	2.55	rs1493365	0.222338	16.78	-1.381	295	86	enet	0.44	4.5e-159	-1.49479	0.134968
NA	./WEIGHTS//YFS.BLOOD.RNAARR/YFS.FAM159A.wgt.RDat	FAM159A	1	53099016	53135355	0.17703	rs12138419	2.55	rs11585316	0.081678	10.24	0.725	340	24	enet	0.11	2.9e-34	0.78303	0.433607
NA	./WEIGHTS//YFS.BLOOD.RNAARR/YFS.ZYG11B.wgt.RDat	ZYG11B	1	53192126	53293014	0.12566	rs12138419	2.55	rs4926930	0.204018	16.71	1.025	401	23	lasso	0.23	4.5e-75	1.081	0.279698
NA	./WEIGHTS//YFS.BLOOD.RNAARR/YFS.ECHDC2.wgt.RDat	ECHDC2	1	53361656	53392884	0.31582	rs12138419	2.55	rs11206043	0.227628	-16.98	0.336	418	10	lasso	0.33	3.5e-112	-0.1536	0.877923
NA	./WEIGHTS//YFS.BLOOD.RNAARR/YFS.PODN.wgt.RDat	PODN	1	53527854	53551174	0.01836	rs12138419	2.55	rs1320594	-0.000591	-3.61	0.591	467	467	bslmm	0.0062	0.003	-0.00243	0.998064
NA	./WEIGHTS//YFS.BLOOD.RNAARR/YFS.CPT2.wgt.RDat	CPT2	1	53662101	53679869	0.06378	rs11810595	2.58	rs11578832	0.050102	-8.07	0.121	463	1	top1	0.05	5e-16	-0.121	0.903691
NA	./WEIGHTS//YFS.BLOOD.RNAARR/YFS.LRRC42.wgt.RDat	LRRC42	1	54411750	54433841	0.03541	rs10788977	-2.62	rs6588499	0.026075	6.03	-0.909	470	1	top1	0.026	4.7e-09	-0.909	0.36335
NA	./WEIGHTS//YFS.BLOOD.RNAARR/YFS.MRPL37.wgt.RDat	MRPL37	1	54649714	54691137	0.06867	rs10788977	-2.62	rs4927071	0.05622	-8.5	0.917	490	1	top1	0.056	8.1e-18	-0.917	0.359143
NA	./WEIGHTS//YFS.BLOOD.RNAARR/YFS.TTC4.wgt.RDat	TTC4	1	55181495	55208330	0.09976	rs11206455	-2.79	rs3766415	0.083015	10.36	0.461	520	18	lasso	0.098	2.2e-30	1.06927	0.28495
NA	./WEIGHTS//YFS.BLOOD.RNAARR/YFS.PARS2.wgt.RDat	PARS2	1	55222571	55230187	0.05304	rs11206538	-3.26	rs1180959	0.041936	7.4	1.124	520	1	top1	0.042	1.2e-13	1.124	0.261013
NA	./WEIGHTS//YFS.BLOOD.RNAARR/YFS.DHCR24.wgt.RDat	DHCR24	1	55315306	55352891	0.05715	rs11206538	-3.26	rs12081312	0.061395	-9.09	-1.906	557	1	top1	0.061	2.4e-19	1.906	0.05665
NA	./WEIGHTS//YFS.BLOOD.RNAARR/YFS.USP24.wgt.RDat	USP24	1	55532032	55680786	0.13586	rs11206538	-3.26	rs17111584	0.091838	-10.81	-0.942	699	23	enet	0.095	1.9e-29	0.96358	0.335254
NA	./WEIGHTS//YFS.BLOOD.RNAARR/YFS.OMA1.wgt.RDat	OMA1	1	58881056	59012474	0.15844	rs2018765	-2.96	rs7537470	0.131379	-12.92	0.745	621	621	bslmm	0.17	2.6e-53	-0.78856	0.430369
NA	./WEIGHTS//YFS.BLOOD.RNAARR/YFS.JUN.wgt.RDat	JUN	1	59246465	59249785	0.07815	rs2018765	-2.96	rs2716136	0.082905	-10.59	0.627	536	8	lasso	0.084	5.3e-26	-0.49813	0.618394
NA	./WEIGHTS//YFS.BLOOD.RNAARR/YFS.TM2D1.wgt.RDat	TM2D1	1	62146718	62191095	0.21318	rs2481674	-2.67	rs17312971	0.164393	14.56	-1.173	477	10	enet	0.17	8e-52	-1.27675	0.20169
NA	./WEIGHTS//YFS.BLOOD.RNAARR/YFS.DOCK7.wgt.RDat	DOCK7	1	62920399	63153969	0.05023	rs2481674	-2.67	rs11208004	0.044817	-7.85	0.596	635	8	lasso	0.045	1.3e-14	-0.34081	0.733247
NA	./WEIGHTS//YFS.BLOOD.RNAARR/YFS.ITGB3BP.wgt.RDat	ITGB3BP	1	63906441	64059392	0.07958	rs3861946	3.69	rs217463	0.076871	-10.02	1.919	584	11	lasso	0.084	3.5e-26	-1.21587	0.224036
NA	./WEIGHTS//YFS.BLOOD.RNAARR/YFS.PGM1.wgt.RDat	PGM1	1	64058947	64125916	0.29131	rs3861946	3.69	rs2013012	0.106542	-11.98	0.535	500	500	bslmm	0.21	3e-65	-0.18165	0.855857
NA	./WEIGHTS//YFS.BLOOD.RNAARR/YFS.JAK1.wgt.RDat	JAK1	1	65298912	65432187	0.02153	rs6695900	2.5	rs4916005	0.005556	-4.57	0.182	482	482	blup	0.0095	0.00031	0.89025	0.373332
NA	./WEIGHTS//YFS.BLOOD.RNAARR/YFS.LEPROT.wgt.RDat	LEPROT	1	65886270	65901690	0.39753	rs12760605	2.57	rs1045895	0.254055	-18.38	0.862	439	52	enet	0.38	2e-133	-1.37664	0.168623
NA	./WEIGHTS//YFS.BLOOD.RNAARR/YFS.PDE4B.wgt.RDat	PDE4B	1	66258197	66840259	0.02936	rs12760605	2.57	rs12128881	0.003476	3.77	-0.006	828	828	bslmm	0.0079	0.00091	0.58834	0.556304
NA	./WEIGHTS//YFS.BLOOD.RNAARR/YFS.CTH.wgt.RDat	CTH	1	70876901	70905534	0.04511	rs12562802	-2.58	rs648743	0.024732	-6.5	-1.183	433	1	top1	0.025	1.2e-08	1.183	0.236809
NA	./WEIGHTS//YFS.BLOOD.RNAARR/YFS.FPGT.wgt.RDat	FPGT	1	74663922	74699770	0.04147	rs10890137	4.15	rs11210443	0.039526	7.39	0.878	370	1	top1	0.04	6e-13	0.878	0.379944
NA	./WEIGHTS//YFS.BLOOD.RNAARR/YFS.CRYZ.wgt.RDat	CRYZ	1	75171170	75199092	0.65796	rs10890137	4.15	rs525487	0.340683	21.4	-1.191	382	67	enet	0.56	3.4e-225	-1.60446	0.108613
NA	./WEIGHTS//YFS.BLOOD.RNAARR/YFS.ACADM.wgt.RDat	ACADM	1	76190036	76253260	0.15934	rs5745366	-2.49	rs12123977	0.185045	15.34	1.086	490	32	enet	0.2	3.1e-64	0.49577	0.620056
NA	./WEIGHTS//YFS.BLOOD.RNAARR/YFS.RABGGTB.wgt.RDat	RABGGTB	1	76251879	76260764	0.05452	rs5745366	-2.49	rs1146646	0.018591	-6.13	1.515	461	26	enet	0.043	5.2e-14	-0.78081	0.434912
NA	./WEIGHTS//YFS.BLOOD.RNAARR/YFS.ST6GALNAC3.wgt.RDat	ST6GALNAC3	1	76540404	77100286	0.08243	rs10873876	-2.56	rs1251523	0.01749	-6.13	-0.657	753	753	bslmm	0.05	6.7e-16	-0.38015	0.703832
NA	./WEIGHTS//YFS.BLOOD.RNAARR/YFS.PIGK.wgt.RDat	PIGK	1	77554675	77685115	0.04308	rs17100791	-3.14	rs199714	0.027889	6.38	1.65	534	1	top1	0.028	1.4e-09	1.65	0.098943
NA	./WEIGHTS//YFS.BLOOD.RNAARR/YFS.NEXN.wgt.RDat	NEXN	1	78354198	78409580	0.02426	rs17101052	-3.83	rs17380592	0.009824	-4.57	0.578	367	367	blup	0.018	1.1e-06	-0.16235	0.871029
NA	./WEIGHTS//YFS.BLOOD.RNAARR/YFS.IFI44.wgt.RDat	IFI44	1	79115481	79129763	0.01535	rs41428146	3.02	rs11162536	0.001462	4.35	-0.612	408	20	enet	0.0091	0.0004	-0.65588	0.511899
NA	./WEIGHTS//YFS.BLOOD.RNAARR/YFS.GNG5.wgt.RDat	GNG5	1	84964008	84972248	0.05058	rs17131308	3.41	rs2994435	0.029882	6.43	0.177	521	6	lasso	0.037	4.1e-12	0.37232	0.709657
NA	./WEIGHTS//YFS.BLOOD.RNAARR/YFS.CTBS.wgt.RDat	CTBS	1	85018804	85040163	0.07785	rs17131308	3.41	rs17112191	0.068071	-9.43	-1.18	536	1	top1	0.068	2.6e-21	1.18	0.238
NA	./WEIGHTS//YFS.BLOOD.RNAARR/YFS.MCOLN2.wgt.RDat	MCOLN2	1	85391268	85462796	0.24384	rs12065219	-2.79	rs634294	0.118183	-12.28	0.933	592	592	bslmm	0.16	4.8e-50	-0.67925	0.496981
NA	./WEIGHTS//YFS.BLOOD.RNAARR/YFS.BCL10.wgt.RDat	BCL10	1	85731931	85742773	0.23634	rs12065219	-2.79	rs11161570	0.119362	12.53	1.422	538	48	enet	0.19	1.1e-59	1.65518	0.097888
NA	./WEIGHTS//YFS.BLOOD.RNAARR/YFS.ZNHIT6.wgt.RDat	ZNHIT6	1	86115106	86174116	0.09761	rs10465726	-2.9	rs2389972	0.06644	10.49	0.36	535	10	lasso	0.12	9.1e-38	-0.12585	0.899847
NA	./WEIGHTS//YFS.BLOOD.RNAARR/YFS.ODF2L.wgt.RDat	ODF2L	1	86814344	86862023	0.04234	rs486133	-3.06	rs385437	0.038455	-7.24	-1.293	455	1	top1	0.038	1.2e-12	1.293	0.196011
NA	./WEIGHTS//YFS.BLOOD.RNAARR/YFS.SH3GLB1.wgt.RDat	SH3GLB1	1	87170259	87213867	0.06436	rs7534656	-3.59	rs12074463	0.037749	-7	0.539	415	4	lasso	0.039	6.3e-13	0.11643	0.907312
NA	./WEIGHTS//YFS.BLOOD.RNAARR/YFS.HS2ST1.wgt.RDat	HS2ST1	1	87380331	87602334	0.0233	NA	NA	NA	NA	NA	NA	523	0	lasso	0.023	4.4e-08	NA	NA
NA	./WEIGHTS//YFS.BLOOD.RNAARR/YFS.LMO4.wgt.RDat	LMO4	1	87794151	87814606	0.03728	rs7534656	-3.59	rs12146073	0.014109	4.58	-0.518	454	454	bslmm	0.016	2.9e-06	0.27021	0.786998
NA	./WEIGHTS//YFS.BLOOD.RNAARR/YFS.GTF2B.wgt.RDat	GTF2B	1	89318615	89357627	0.01074	rs674903	2.71	rs10493818	0.004738	4.13	-1.328	363	3	lasso	0.0099	0.00023	-0.21039	0.833361
NA	./WEIGHTS//YFS.BLOOD.RNAARR/YFS.CCBL2.wgt.RDat	CCBL2	1	89401456	89458636	0.09763	rs674903	2.71	rs10801690	0.053405	-8.72	-2.115	366	366	bslmm	0.085	2.8e-26	1.60904	0.107608
NA	./WEIGHTS//YFS.BLOOD.RNAARR/YFS.GBP3.wgt.RDat	GBP3	1	89472349	89488577	0.42108	rs674903	2.71	rs17433780	0.429453	-23.31	-1.265	347	5	lasso	0.43	3.8e-156	1.19681	0.231381
NA	./WEIGHTS//YFS.BLOOD.RNAARR/YFS.GBP1.wgt.RDat	GBP1	1	89518002	89531043	0.01787	rs674903	2.71	rs6675866	0.010867	4.69	-0.749	349	1	top1	0.011	0.00012	-0.749	0.453857
NA	./WEIGHTS//YFS.BLOOD.RNAARR/YFS.GBP4.wgt.RDat	GBP4	1	89646831	89664615	0.06273	rs674903	2.71	rs10158415	0.030196	-7.53	-0.886	354	25	enet	0.051	2.1e-16	1.83417	0.066629
NA	./WEIGHTS//YFS.BLOOD.RNAARR/YFS.GBP5.wgt.RDat	GBP5	1	89724633	89738544	0.01936	rs674903	2.71	rs17441836	0.016561	-4.84	-0.326	361	1	top1	0.017	2.7e-06	0.326	0.744424
NA	./WEIGHTS//YFS.BLOOD.RNAARR/YFS.LRRC8B.wgt.RDat	LRRC8B	1	89990395	90063423	0.01785	rs674903	2.71	rs7516314	0.023875	5.77	0.031	366	1	top1	0.024	2e-08	0.031	0.97527
NA	./WEIGHTS//YFS.BLOOD.RNAARR/YFS.LRRC8C.wgt.RDat	LRRC8C	1	90098631	90235462	0.36131	rs674903	2.71	rs6694039	0.510694	-25.44	-0.395	398	41	enet	0.55	3.6e-218	0.67516	0.499572
NA	./WEIGHTS//YFS.BLOOD.RNAARR/YFS.LRRC8D.wgt.RDat	LRRC8D	1	90286573	90402170	0.07149	rs2184588	2.48	rs1215649	0.044065	7.64	0.087	407	407	bslmm	0.055	2.5e-17	0.20315	0.839015
NA	./WEIGHTS//YFS.BLOOD.RNAARR/YFS.CDC7.wgt.RDat	CDC7	1	91966408	91991321	0.30339	rs4658184	2.98	rs13447526	0.302464	-19.77	-1.155	539	16	enet	0.33	3.3e-110	1.09256	0.274586
NA	./WEIGHTS//YFS.BLOOD.RNAARR/YFS.TGFBR3.wgt.RDat	TGFBR3	1	92145902	92371892	0.02816	rs1805110	2.57	rs6681073	0.021816	5.58	0.661	549	1	top1	0.022	8e-08	0.661	0.508612
NA	./WEIGHTS//YFS.BLOOD.RNAARR/YFS.RPAP2.wgt.RDat	RPAP2	1	92764522	92853730	0.05414	rs1805110	2.57	rs12758175	0.05946	9.03	-1.022	307	22	lasso	0.06	6.2e-19	-1.40042	0.161389
NA	./WEIGHTS//YFS.BLOOD.RNAARR/YFS.GFI1.wgt.RDat	GFI1	1	92940319	92952433	0.04774	rs11164820	-2.45	rs6662618	0.014435	-4.97	-1.878	256	1	top1	0.014	1.1e-05	1.878	0.060381
NA	./WEIGHTS//YFS.BLOOD.RNAARR/YFS.FAM69A.wgt.RDat	FAM69A	1	93307724	93427057	0.282	rs11164820	-2.45	rs1011663	0.092248	10.98	1.146	293	29	enet	0.13	4.9e-40	1.40678	0.159494
NA	./WEIGHTS//YFS.BLOOD.RNAARR/YFS.MTF2.wgt.RDat	MTF2	1	93544792	93604638	0.02137	rs11164820	-2.45	rs10874763	0.003451	-4.28	0.833	273	14	enet	0.017	2.4e-06	-0.3287	0.742384
NA	./WEIGHTS//YFS.BLOOD.RNAARR/YFS.TMED5.wgt.RDat	TMED5	1	93615299	93646285	0.14364	rs11164820	-2.45	rs573056	0.186325	-15.49	-2.163	273	16	lasso	0.22	1.1e-69	1.75314	0.079577
NA	./WEIGHTS//YFS.BLOOD.RNAARR/YFS.DR1.wgt.RDat	DR1	1	93811445	93828149	0.11422	rs236295	2.32	rs12133576	0.170801	14.79	-0.42	300	17	lasso	0.19	2e-58	-0.39295	0.694353
NA	./WEIGHTS//YFS.BLOOD.RNAARR/YFS.GCLM.wgt.RDat	GCLM	1	94350761	94374966	0.03878	rs12057415	2.5	rs7515191	0.036069	6.9	-0.24	427	427	bslmm	0.038	1.4e-12	-0.95587	0.339137
NA	./WEIGHTS//YFS.BLOOD.RNAARR/YFS.ABCD3.wgt.RDat	ABCD3	1	94883933	94984222	0.02083	rs6541375	-2.62	rs4148060	0.002312	4	0.355	609	609	blup	0.0072	0.0014	-0.36905	0.712092
NA	./WEIGHTS//YFS.BLOOD.RNAARR/YFS.CNN3.wgt.RDat	CNN3	1	95362507	95392834	0.05582	rs6541375	-2.62	rs12137024	0.010003	-5.17	-1.185	547	54	enet	0.022	7.3e-08	0.21892	0.82671
NA	./WEIGHTS//YFS.BLOOD.RNAARR/YFS.RWDD3.wgt.RDat	RWDD3	1	95699711	95712781	0.02535	rs11803770	-2.92	rs1414907	0.001657	-4.71	-1.013	483	483	bslmm	0.011	0.00012	0.7482	0.454337
NA	./WEIGHTS//YFS.BLOOD.RNAARR/YFS.PTBP2.wgt.RDat	PTBP2	1	97187221	97280349	0.14569	rs12124488	2.63	rs12024617	0.140087	13.42	-0.208	458	458	bslmm	0.17	7.7e-53	0.11403	0.909216
NA	./WEIGHTS//YFS.BLOOD.RNAARR/YFS.DPYD.wgt.RDat	DPYD	1	97543299	98386605	0.18506	rs12124488	2.63	rs2811167	0.030204	-8.04	-0.576	775	73	enet	0.11	1.3e-34	0.07658	0.938961
NA	./WEIGHTS//YFS.BLOOD.RNAARR/YFS.AMY2B.wgt.RDat	AMY2B	1	104096437	104122156	0.15437	rs1554827	-2.52	rs11185098	0.008554	-5.85	-0.89	162	14	enet	0.063	7.6e-20	0.604	0.545846
NA	./WEIGHTS//YFS.BLOOD.RNAARR/YFS.PRMT6.wgt.RDat	PRMT6	1	107599267	107601916	0.31511	rs17018185	-2.74	rs1623927	0.34458	-20.91	1.028	446	28	enet	0.36	6.6e-123	-0.49483	0.620719
NA	./WEIGHTS//YFS.BLOOD.RNAARR/YFS.STXBP3.wgt.RDat	STXBP3	1	109289296	109352148	0.01738	rs14209	2.55	rs10857968	-0.000589	-3.65	-1.886	345	345	bslmm	0.00083	0.15	1.12297	0.26145
NA	./WEIGHTS//YFS.BLOOD.RNAARR/YFS.PSRC1.wgt.RDat	PSRC1	1	109822178	109825808	0.2488	rs14209	2.55	rs7528419	0.18121	15.2	-0.159	412	32	enet	0.24	1.6e-76	-0.1166	0.90718
NA	./WEIGHTS//YFS.BLOOD.RNAARR/YFS.PSMA5.wgt.RDat	PSMA5	1	109941653	109969062	0.02444	rs12039964	3.12	rs17645143	-0.000344	3.47	0.057	390	390	bslmm	0.0099	0.00024	0.5319	0.594797
NA	./WEIGHTS//YFS.BLOOD.RNAARR/YFS.CYB561D1.wgt.RDat	CYB561D1	1	110036674	110045554	0.03997	rs12039964	3.12	rs1765756	0.019065	-5.5	-0.046	374	374	blup	0.022	7.7e-08	0.20592	0.836853
NA	./WEIGHTS//YFS.BLOOD.RNAARR/YFS.GNAI3.wgt.RDat	GNAI3	1	110091233	110136975	0.42561	rs12039964	3.12	rs3768486	0.443398	-23.7	0.377	398	11	lasso	0.5	2.3e-192	-0.87533	0.381395
NA	./WEIGHTS//YFS.BLOOD.RNAARR/YFS.GSTM4.wgt.RDat	GSTM4	1	110198703	110208118	0.57588	rs12039964	3.12	rs12745189	0.31296	-19.95	0.601	423	54	enet	0.51	9.6e-196	-0.60968	0.542071
NA	./WEIGHTS//YFS.BLOOD.RNAARR/YFS.GSTM2.wgt.RDat	GSTM2	1	110210644	110252171	0.84091	rs12039964	3.12	rs1758109	0.638738	28.4	0.636	442	20	lasso	0.7	0	0.95905	0.337535
NA	./WEIGHTS//YFS.BLOOD.RNAARR/YFS.GSTM3.wgt.RDat	GSTM3	1	110276554	110284384	0.58894	rs12039964	3.12	rs10735234	0.668793	-29.07	0.604	412	42	enet	0.69	9.4e-320	-0.50773	0.611644
NA	./WEIGHTS//YFS.BLOOD.RNAARR/YFS.CD53.wgt.RDat	CD53	1	111415775	111442550	0.03308	rs2361309	3.25	rs4839583	0.016062	-4.77	0.908	595	1	top1	0.016	3.7e-06	-0.908	0.363878
NA	./WEIGHTS//YFS.BLOOD.RNAARR/YFS.CEPT1.wgt.RDat	CEPT1	1	111682249	111727724	0.06852	rs1774780	-2.82	rs1774781	0.030652	6.4	0.826	590	590	bslmm	0.051	3.7e-16	1.49906	0.133859
NA	./WEIGHTS//YFS.BLOOD.RNAARR/YFS.DENND2D.wgt.RDat	DENND2D	1	111729796	111747157	0.18639	rs1774780	-2.82	rs10494125	0.008138	-5.3	2.152	568	89	enet	0.093	8.6e-29	-0.51205	0.608616
NA	./WEIGHTS//YFS.BLOOD.RNAARR/YFS.CHI3L2.wgt.RDat	CHI3L2	1	111743393	111786062	0.56502	rs1774780	-2.82	rs654997	0.360015	21.34	-0.361	584	14	lasso	0.49	1.8e-184	0.27346	0.784498
NA	./WEIGHTS//YFS.BLOOD.RNAARR/YFS.OVGP1.wgt.RDat	OVGP1	1	111956936	111970399	0.18535	rs11102353	-2.88	rs1264899	0.28018	-18.99	-0.586	612	8	lasso	0.28	1.1e-93	0.751	0.45265
NA	./WEIGHTS//YFS.BLOOD.RNAARR/YFS.ADORA3.wgt.RDat	ADORA3	1	112025970	112106584	0.01834	rs11102353	-2.88	rs7544118	-0.000379	3.7	-0.615	697	23	enet	-3e-05	0.33	-0.87172	0.383362
NA	./WEIGHTS//YFS.BLOOD.RNAARR/YFS.DDX20.wgt.RDat	DDX20	1	112297867	112310638	0.03637	rs11102353	-2.88	rs499817	0.007753	4.97	-1.949	683	683	bslmm	0.016	5.2e-06	-1.62548	0.10406
NA	./WEIGHTS//YFS.BLOOD.RNAARR/YFS.ST7L.wgt.RDat	ST7L	1	113066140	113163447	0.0928	rs4838959	-2.48	rs10745330	0.104505	11.69	1.514	380	8	lasso	0.1	2.4e-32	1.66511	0.095891
NA	./WEIGHTS//YFS.BLOOD.RNAARR/YFS.MOV10.wgt.RDat	MOV10	1	113215763	113243368	0.06809	rs4838959	-2.48	rs3795819	0.040066	7.5	1.125	314	1	top1	0.04	4.2e-13	1.125	0.260589
NA	./WEIGHTS//YFS.BLOOD.RNAARR/YFS.LRIG2.wgt.RDat	LRIG2	1	113615831	113669822	0.01549	rs12130729	2.7	rs12123194	0.00987	-4.18	0.179	337	1	top1	0.0099	0.00024	-0.179	0.857938
NA	./WEIGHTS//YFS.BLOOD.RNAARR/YFS.PHTF1.wgt.RDat	PHTF1	1	114239453	114302111	0.0276	rs12130729	2.7	rs6669008	0.015807	4.71	0.364	513	12	enet	0.018	1.3e-06	0.05001	0.960114
NA	./WEIGHTS//YFS.BLOOD.RNAARR/YFS.PTPN22.wgt.RDat	PTPN22	1	114356433	114414381	0.17409	rs12130729	2.7	rs734928	0.024041	7.2	0.414	497	497	bslmm	0.097	3.8e-30	-1.14454	0.252402
NA	./WEIGHTS//YFS.BLOOD.RNAARR/YFS.AP4B1.wgt.RDat	AP4B1	1	114437370	114447823	0.09206	rs12130729	2.7	rs1217397	0.030816	-7.25	-1.087	463	463	blup	0.047	5.3e-15	0.13353	0.893772
NA	./WEIGHTS//YFS.BLOOD.RNAARR/YFS.DCLRE1B.wgt.RDat	DCLRE1B	1	114447763	114456708	0.23426	rs12130729	2.7	rs878129	0.345578	20.91	-1.783	466	1	top1	0.35	1.8e-118	-1.783	0.074586
NA	./WEIGHTS//YFS.BLOOD.RNAARR/YFS.TRIM33.wgt.RDat	TRIM33	1	114935399	115053781	0.02826	rs6695414	2.44	rs11809609	0.008576	-4.97	-0.946	467	6	lasso	0.017	1.4e-06	0.46115	0.644691
NA	./WEIGHTS//YFS.BLOOD.RNAARR/YFS.TSPAN2.wgt.RDat	TSPAN2	1	115590632	115632121	0.03815	rs4539131	2.6	rs7523818	0.020559	-5.23	-1.446	477	12	lasso	0.021	1e-07	0.78334	0.433426
NA	./WEIGHTS//YFS.BLOOD.RNAARR/YFS.SLC22A15.wgt.RDat	SLC22A15	1	116519119	116612675	0.3296	rs6665077	-2.84	rs12726299	0.265034	18.33	-0.649	458	57	enet	0.4	1.1e-140	-1.21726	0.223505
NA	./WEIGHTS//YFS.BLOOD.RNAARR/YFS.TTF2.wgt.RDat	TTF2	1	117602925	117645492	0.27526	rs10489818	2.33	rs12029623	0.210965	16.38	-0.653	432	20	enet	0.25	2e-79	-1.04022	0.298239
NA	./WEIGHTS//YFS.BLOOD.RNAARR/YFS.MAN1A2.wgt.RDat	MAN1A2	1	117910071	118071494	0.02469	rs10489592	-3.56	rs3767793	0.018177	5.11	-0.899	515	1	top1	0.018	9e-07	-0.899	0.368653
NA	./WEIGHTS//YFS.BLOOD.RNAARR/YFS.FAM46C.wgt.RDat	FAM46C	1	118148556	118170994	0.03628	rs10489592	-3.56	rs6428705	0.006578	-4.14	0.133	394	394	bslmm	0.0083	0.00068	0.19601	0.844604
NA	./WEIGHTS//YFS.BLOOD.RNAARR/YFS.ZNF697.wgt.RDat	ZNF697	1	120162045	120190396	0.02117	rs3753266	-2.82	rs12121447	0.002031	-4.58	-0.009	376	12	enet	0.01	0.00018	-0.46097	0.644818
NA	./WEIGHTS//YFS.BLOOD.RNAARR/YFS.PHGDH.wgt.RDat	PHGDH	1	120202421	120286838	0.27422	rs3753266	-2.82	rs942835	0.097269	11.29	1.419	362	56	enet	0.17	6.9e-53	0.96731	0.33339
NA	./WEIGHTS//YFS.BLOOD.RNAARR/YFS.NBPF10.wgt.RDat	NBPF10	1	145289772	145370303	0.07897	rs1967017	1.88	rs1284300	0.018342	4.93	0.445	104	104	bslmm	0.027	2.4e-09	0.28079	0.778871
NA	./WEIGHTS//YFS.BLOOD.RNAARR/YFS.LIX1L.wgt.RDat	LIX1L	1	145477085	145501669	0.02004	rs1967017	1.88	rs4471211	0.011536	-5.31	0.31	103	3	lasso	0.016	4e-06	0.04429	0.964672
NA	./WEIGHTS//YFS.BLOOD.RNAARR/YFS.CD160.wgt.RDat	CD160	1	145695798	145715614	0.02577	rs1967017	1.88	rs1536746	0.030296	-6.65	0.834	103	4	lasso	0.031	2.3e-10	-1.03246	0.301855
NA	./WEIGHTS//YFS.BLOOD.RNAARR/YFS.PRKAB2.wgt.RDat	PRKAB2	1	146626685	146644129	0.01619	rs10900384	2.61	rs1969869	0.007154	4.88	-1.216	343	13	enet	0.015	7.9e-06	-1.57954	0.114213
NA	./WEIGHTS//YFS.BLOOD.RNAARR/YFS.FMO5.wgt.RDat	FMO5	1	146646930	146714700	0.12169	rs10900384	2.61	rs7555913	0.02482	6.87	-1.378	368	368	bslmm	0.062	1.3e-19	-2.31189	0.020784
NA	./WEIGHTS//YFS.BLOOD.RNAARR/YFS.CHD1L.wgt.RDat	CHD1L	1	146714291	146767443	0.15673	rs10900384	2.61	rs1890038	0.017914	-5.51	-0.033	401	401	bslmm	0.064	4.8e-20	0.82371	0.410107
NA	./WEIGHTS//YFS.BLOOD.RNAARR/YFS.BCL9.wgt.RDat	BCL9	1	147013182	147098017	0.11762	rs17160763	-2.54	rs1390510	0.042768	8.99	0.203	435	7	lasso	0.07	9.6e-22	0.18399	0.85402
NA	./WEIGHTS//YFS.BLOOD.RNAARR/YFS.ACP6.wgt.RDat	ACP6	1	147119170	147142618	0.15178	rs17160763	-2.54	rs6674938	0.054207	-8.87	1.104	387	54	enet	0.076	8.4e-24	-2.03497	0.041853
NA	./WEIGHTS//YFS.BLOOD.RNAARR/YFS.FCGR1A.wgt.RDat	FCGR1A	1	149754227	149764074	0.11749	rs7532876	1.53	rs1046332	0.108715	11.77	-0.215	94	1	top1	0.11	1.3e-33	-0.215	0.829767
NA	./WEIGHTS//YFS.BLOOD.RNAARR/YFS.PRPF3.wgt.RDat	PRPF3	1	150293925	150325671	0.01396	rs11204697	-2.99	rs12738490	0.012227	4.24	0.788	254	16	enet	0.012	4.6e-05	0.95415	0.34001
NA	./WEIGHTS//YFS.BLOOD.RNAARR/YFS.RPRD2.wgt.RDat	RPRD2	1	150335567	150449042	0.13638	rs11204697	-2.99	rs12738490	0.201217	16.06	0.788	280	1	top1	0.2	9.2e-64	0.788	0.430697
NA	./WEIGHTS//YFS.BLOOD.RNAARR/YFS.MCL1.wgt.RDat	MCL1	1	150547032	150552066	0.07481	rs4970991	3.55	rs2292166	0.025263	-6.97	-0.011	278	278	bslmm	0.03	4.4e-10	-0.3322	0.739738
NA	./WEIGHTS//YFS.BLOOD.RNAARR/YFS.ENSA.wgt.RDat	ENSA	1	150573327	150602088	0.02271	rs4970991	3.55	rs12034302	0.005468	-5.16	1.662	286	286	blup	0.013	2.4e-05	-1.12656	0.259928
NA	./WEIGHTS//YFS.BLOOD.RNAARR/YFS.CTSS.wgt.RDat	CTSS	1	150702672	150738433	0.17474	rs4970991	3.55	rs2867302	0.10853	11.77	-2.308	301	42	enet	0.17	4.2e-52	-1.065	0.286875
NA	./WEIGHTS//YFS.BLOOD.RNAARR/YFS.CTSK.wgt.RDat	CTSK	1	150768684	150780799	0.44736	rs4970991	3.55	rs12568757	0.393624	22.36	0.079	288	36	enet	0.42	1.5e-150	0.69181	0.489058
NA	./WEIGHTS//YFS.BLOOD.RNAARR/YFS.ARNT.wgt.RDat	ARNT	1	150782181	150849244	0.08436	rs4970991	3.55	rs11204725	0.128461	12.82	0.114	305	11	enet	0.13	4.7e-41	0.11429	0.909009
NA	./WEIGHTS//YFS.BLOOD.RNAARR/YFS.SETDB1.wgt.RDat	SETDB1	1	150898739	150937213	0.01728	rs4970991	3.55	rs7172	0.002188	3.96	-0.473	310	310	bslmm	0.005	0.0068	-0.0255	0.97966
NA	./WEIGHTS//YFS.BLOOD.RNAARR/YFS.PRUNE.wgt.RDat	PRUNE	1	150980896	151008189	0.05042	rs4970991	3.55	rs4291502	0.00146	4.02	-1.535	308	33	enet	0.015	5.8e-06	-1.35972	0.173918
NA	./WEIGHTS//YFS.BLOOD.RNAARR/YFS.CDC42SE1.wgt.RDat	CDC42SE1	1	151023447	151042801	0.52651	rs4970991	3.55	rs12569193	0.305205	19.68	2.774	316	62	enet	0.4	1.9e-142	3.71217	0.000205
NA	./WEIGHTS//YFS.BLOOD.RNAARR/YFS.MLLT11.wgt.RDat	MLLT11	1	151030234	151040970	0.07568	rs4970991	3.55	rs3806386	0.046867	8.03	1.505	310	1	top1	0.047	4.4e-15	1.505	0.132324
NA	./WEIGHTS//YFS.BLOOD.RNAARR/YFS.SCNM1.wgt.RDat	SCNM1	1	151129140	151142773	0.08847	rs4970991	3.55	rs4970944	0.041589	-7.48	-0.148	308	62	enet	0.079	1.3e-24	1.45981	0.144342
NA	./WEIGHTS//YFS.BLOOD.RNAARR/YFS.LYSMD1.wgt.RDat	LYSMD1	1	151132224	151138424	0.02921	rs4970991	3.55	rs11807526	0.023863	6.2	1.559	308	1	top1	0.024	2.1e-08	1.559	0.118996
NA	./WEIGHTS//YFS.BLOOD.RNAARR/YFS.SELENBP1.wgt.RDat	SELENBP1	1	151336778	151345209	0.02238	rs4970991	3.55	rs2769264	0.010107	4.63	-0.034	323	323	blup	0.011	8.8e-05	-0.69798	0.48519
NA	./WEIGHTS//YFS.BLOOD.RNAARR/YFS.PSMB4.wgt.RDat	PSMB4	1	151372010	151374420	0.01974	rs4970991	3.55	rs6704126	0.010402	-5.12	-0.057	325	15	enet	0.022	7e-08	0.38401	0.700974
NA	./WEIGHTS//YFS.BLOOD.RNAARR/YFS.TUFT1.wgt.RDat	TUFT1	1	151512781	151556059	0.08561	rs6674970	2.97	rs11578418	-0.000414	-4.11	-0.224	339	339	bslmm	0.023	2.7e-08	1.15345	0.248726
NA	./WEIGHTS//YFS.BLOOD.RNAARR/YFS.TDRKH.wgt.RDat	TDRKH	1	151742583	151763892	0.10424	rs1496044	-2.65	rs1781423	0.144316	13.61	0.114	330	330	bslmm	0.15	5.7e-46	0.21659	0.828525
NA	./WEIGHTS//YFS.BLOOD.RNAARR/YFS.THEM4.wgt.RDat	THEM4	1	151846060	151882284	0.38426	rs1496044	-2.65	rs13320	0.504997	-25.39	0.029	333	24	enet	0.52	5.1e-204	0.31614	0.751896
NA	./WEIGHTS//YFS.BLOOD.RNAARR/YFS.S100A11.wgt.RDat	S100A11	1	152004982	152020383	0.04885	rs1496044	-2.65	rs3007679	0.028342	6.33	-1.267	344	18	enet	0.035	9.6e-12	-0.4024	0.687393
NA	./WEIGHTS//YFS.BLOOD.RNAARR/YFS.S100A12.wgt.RDat	S100A12	1	153346184	153348125	0.35649	rs3014866	3.19	rs3795391	0.233689	17.22	0.724	427	42	enet	0.33	2.9e-113	1.47411	0.140451
NA	./WEIGHTS//YFS.BLOOD.RNAARR/YFS.SNAPIN.wgt.RDat	SNAPIN	1	153631130	153634306	0.03618	rs3014866	2.89	rs3806234	0.028596	6.49	-1.595	368	11	enet	0.031	1.5e-10	-1.6951	0.090056
NA	./WEIGHTS//YFS.BLOOD.RNAARR/YFS.SLC27A3.wgt.RDat	SLC27A3	1	153746830	153752633	0.07414	rs3014866	2.89	rs7556155	0.043282	7.94	1.359	321	1	top1	0.043	4.9e-14	1.359	0.174147
NA	./WEIGHTS//YFS.BLOOD.RNAARR/YFS.GATAD2B.wgt.RDat	GATAD2B	1	153777201	153895451	0.10624	rs843971	-2.67	rs6700115	0.162089	14.48	0.253	366	1	top1	0.16	1.3e-50	0.253	0.800268
NA	./WEIGHTS//YFS.BLOOD.RNAARR/YFS.DENND4B.wgt.RDat	DENND4B	1	153901977	153919172	0.07249	rs3103309	-2.24	rs4845568	0.043058	7.52	0.596	299	4	lasso	0.045	1.6e-14	0.21068	0.833135
NA	./WEIGHTS//YFS.BLOOD.RNAARR/YFS.CRTC2.wgt.RDat	CRTC2	1	153920145	153931101	0.00901	rs3103309	-2.24	rs10127983	0.004603	-4.1	0.173	301	1	top1	0.0046	0.009	-0.173	0.862651
NA	./WEIGHTS//YFS.BLOOD.RNAARR/YFS.SLC39A1.wgt.RDat	SLC39A1	1	153931575	153940188	0.46849	rs3103309	-2.24	rs11264743	0.076243	9.99	0.148	302	302	bslmm	0.19	7.3e-60	0.78598	0.431879
NA	./WEIGHTS//YFS.BLOOD.RNAARR/YFS.UBAP2L.wgt.RDat	UBAP2L	1	154192655	154243986	0.27526	rs3103309	-2.24	rs6667222	0.134555	-13.17	1.029	364	364	bslmm	0.17	2.3e-53	-1.39205	0.163908
NA	./WEIGHTS//YFS.BLOOD.RNAARR/YFS.HAX1.wgt.RDat	HAX1	1	154244987	154248351	0.03116	rs3103309	-2.24	rs2274993	0.008913	5.25	0.789	344	344	bslmm	0.025	1.2e-08	-1.0816	0.279431
NA	./WEIGHTS//YFS.BLOOD.RNAARR/YFS.ATP8B2.wgt.RDat	ATP8B2	1	154298029	154323783	0.15134	rs12029542	2.47	rs11586379	0.138838	13.37	0.166	397	20	enet	0.15	5.5e-46	0.22839	0.819346
NA	./WEIGHTS//YFS.BLOOD.RNAARR/YFS.IL6R.wgt.RDat	IL6R	1	154377669	154441926	0.03631	rs12029542	2.47	rs4845623	0.036696	-7.23	-2.033	415	1	top1	0.037	4e-12	2.033	0.042053
NA	./WEIGHTS//YFS.BLOOD.RNAARR/YFS.ADAR.wgt.RDat	ADAR	1	154554538	154600475	0.03731	rs11264298	-2.5	rs11264233	0.049729	-8.55	0.218	436	14	enet	0.054	4.3e-17	0.13977	0.888844
NA	./WEIGHTS//YFS.BLOOD.RNAARR/YFS.PBXIP1.wgt.RDat	PBXIP1	1	154916552	154928599	0.03504	rs11264298	-2.5	rs877343	0.026569	-6.52	-0.077	397	13	enet	0.029	6.2e-10	0.30323	0.761718
NA	./WEIGHTS//YFS.BLOOD.RNAARR/YFS.ADAM15.wgt.RDat	ADAM15	1	155023042	155035252	0.58306	rs11264298	-2.5	rs35902694	0.147403	13.69	-1.814	373	373	bslmm	0.4	3.7e-144	-1.06549	0.286653
NA	./WEIGHTS//YFS.BLOOD.RNAARR/YFS.THBS3.wgt.RDat	THBS3	1	155165379	155178842	0.29159	rs11264298	-2.5	rs2066981	0.218089	-16.81	-0.809	335	38	enet	0.31	6.4e-105	0.35294	0.724136
NA	./WEIGHTS//YFS.BLOOD.RNAARR/YFS.MTX1.wgt.RDat	MTX1	1	155178490	155183614	0.05767	rs11264298	-2.5	rs2066981	0.016939	-5.73	-0.809	331	331	blup	0.031	1.9e-10	0.44276	0.657941
NA	./WEIGHTS//YFS.BLOOD.RNAARR/YFS.GBA.wgt.RDat	GBA	1	155204239	155214653	0.04012	rs11264298	-2.5	rs1045253	0.011994	5.35	1.044	321	321	bslmm	0.023	3.9e-08	0.60979	0.542
NA	./WEIGHTS//YFS.BLOOD.RNAARR/YFS.FAM189B.wgt.RDat	FAM189B	1	155216996	155225274	0.02046	rs11264298	-2.5	rs11264337	0.010758	5.18	0.089	312	312	bslmm	0.016	3.3e-06	1.46465	0.143017
NA	./WEIGHTS//YFS.BLOOD.RNAARR/YFS.MSTO1.wgt.RDat	MSTO1	1	155579979	155718153	0.12581	rs35588936	-2.81	rs4661147	0.077099	-10.09	0.444	282	282	blup	0.095	1.9e-29	0.82772	0.40783
NA	./WEIGHTS//YFS.BLOOD.RNAARR/YFS.DAP3.wgt.RDat	DAP3	1	155657751	155708803	0.01574	rs35588936	-2.81	rs6657670	0.02802	-6.5	0.051	241	1	top1	0.028	1.3e-09	-0.051	0.959326
NA	./WEIGHTS//YFS.BLOOD.RNAARR/YFS.SYT11.wgt.RDat	SYT11	1	155829300	155854990	0.01109	rs35588936	-2.81	rs822490	0.010433	-5.21	-0.777	267	4	lasso	0.013	2.8e-05	0.65469	0.512667
NA	./WEIGHTS//YFS.BLOOD.RNAARR/YFS.UBQLN4.wgt.RDat	UBQLN4	1	156005092	156023585	0.03264	rs35588936	-2.81	rs35643925	0.000754	-3.44	-1.471	301	301	bslmm	0.011	0.00012	0.36188	0.717443
NA	./WEIGHTS//YFS.BLOOD.RNAARR/YFS.LMNA.wgt.RDat	LMNA	1	156052364	156109880	0.04929	rs35588936	-2.81	rs2485668	0.044465	7.81	0.242	342	8	enet	0.046	1.1e-14	0.50304	0.614936
NA	./WEIGHTS//YFS.BLOOD.RNAARR/YFS.SEMA4A.wgt.RDat	SEMA4A	1	156117157	156147543	0.41234	rs35588936	-2.81	rs7695	0.3154	19.98	-1.173	357	23	enet	0.33	3.3e-111	-0.99277	0.320822
NA	./WEIGHTS//YFS.BLOOD.RNAARR/YFS.SMG5.wgt.RDat	SMG5	1	156219015	156252616	0.34162	rs35588936	-2.81	rs949464	0.542114	-26.17	-0.577	384	1	top1	0.54	2.4e-216	0.577	0.563939
NA	./WEIGHTS//YFS.BLOOD.RNAARR/YFS.TMEM79.wgt.RDat	TMEM79	1	156252726	156262976	0.40252	rs35588936	-2.81	rs2287024	0.055266	-8.51	-0.407	385	113	enet	0.17	2e-52	-1.10328	0.269906
NA	./WEIGHTS//YFS.BLOOD.RNAARR/YFS.CCT3.wgt.RDat	CCT3	1	156278759	156337664	0.07966	rs35588936	-2.81	rs3806407	0.074841	-10.03	-0.27	401	401	bslmm	0.087	7.6e-27	0.15461	0.877126
NA	./WEIGHTS//YFS.BLOOD.RNAARR/YFS.APOA1BP.wgt.RDat	APOA1BP	1	156561554	156564091	0.10866	rs4661209	2.32	rs4661188	0.063092	-9.14	-0.84	420	420	blup	0.095	2.3e-29	1.5992	0.109777
NA	./WEIGHTS//YFS.BLOOD.RNAARR/YFS.CRABP2.wgt.RDat	CRABP2	1	156669398	156675608	0.0355	rs4661209	2.32	rs1133856	0.028808	-6.16	-0.734	427	15	enet	0.031	1.4e-10	-0.07614	0.939304
NA	./WEIGHTS//YFS.BLOOD.RNAARR/YFS.ISG20L2.wgt.RDat	ISG20L2	1	156691683	156698591	0.10453	NA	NA	NA	NA	NA	NA	0	0	lasso	0.059	1.2e-18	NA	NA
NA	./WEIGHTS//YFS.BLOOD.RNAARR/YFS.MRPL24.wgt.RDat	MRPL24	1	156707095	156711382	0.0757	rs4661209	2.32	rs6427327	0.034645	-6.76	0.382	431	18	enet	0.037	4.3e-12	-0.57238	0.567062
NA	./WEIGHTS//YFS.BLOOD.RNAARR/YFS.PEAR1.wgt.RDat	PEAR1	1	156863490	156886226	0.02444	rs2209358	-2.35	rs2644623	0.020193	5.85	0.669	464	5	lasso	0.022	8.6e-08	0.37335	0.708888
NA	./WEIGHTS//YFS.BLOOD.RNAARR/YFS.ETV3.wgt.RDat	ETV3	1	157090983	157108266	0.07211	rs2209358	-2.35	rs2231856	0.032136	-7.39	-0.633	487	4	lasso	0.048	2.1e-15	0.53866	0.590121
NA	./WEIGHTS//YFS.BLOOD.RNAARR/YFS.FCRL5.wgt.RDat	FCRL5	1	157483167	157522310	0.04656	rs7528684	-2.5	rs1412678	0.047321	7.85	0.085	501	1	top1	0.047	3.3e-15	0.085	0.932261
NA	./WEIGHTS//YFS.BLOOD.RNAARR/YFS.FCRL3.wgt.RDat	FCRL3	1	157644111	157670647	0.31375	rs7528684	-2.5	rs3761959	0.401767	22.55	-2.347	526	49	enet	0.41	1.4e-144	-2.22397	0.026151
NA	./WEIGHTS//YFS.BLOOD.RNAARR/YFS.PYHIN1.wgt.RDat	PYHIN1	1	158900586	158946844	0.33559	rs11265079	3.06	rs2325704	0.059847	-10.81	-0.396	473	62	enet	0.2	5.6e-65	0.69383	0.487788
NA	./WEIGHTS//YFS.BLOOD.RNAARR/YFS.IFI16.wgt.RDat	IFI16	1	158969758	159024945	0.06809	rs11265079	3.06	rs2518562	0.071473	10.29	-0.71	483	8	lasso	0.083	6.3e-26	-0.72932	0.465805
NA	./WEIGHTS//YFS.BLOOD.RNAARR/YFS.DARC.wgt.RDat	DARC	1	159173097	159176290	0.25745	rs11265079	3.06	rs12075	0.204065	-16.09	0.458	454	7	lasso	0.2	6.7e-65	-0.40004	0.689131
NA	./WEIGHTS//YFS.BLOOD.RNAARR/YFS.DUSP23.wgt.RDat	DUSP23	1	159750722	159752333	0.11869	rs1319080	-3.17	rs3806187	0.097081	11.12	0.142	501	7	lasso	0.11	2.1e-34	0.12867	0.897617
NA	./WEIGHTS//YFS.BLOOD.RNAARR/YFS.TAGLN2.wgt.RDat	TAGLN2	1	159887897	159895522	0.16795	rs1319080	-3.17	rs2789422	0.111629	-11.92	-0.087	514	51	enet	0.12	6.4e-37	0.01619	0.987085
NA	./WEIGHTS//YFS.BLOOD.RNAARR/YFS.PIGM.wgt.RDat	PIGM	1	159997462	160001783	0.34949	rs1319080	-3.17	rs6678846	0.157588	14.21	-0.126	495	495	bslmm	0.19	1e-60	0.13759	0.890562
NA	./WEIGHTS//YFS.BLOOD.RNAARR/YFS.PEA15.wgt.RDat	PEA15	1	160175127	160185166	0.118	rs1319080	-3.17	rs10797062	0.105899	11.64	-0.526	488	1	top1	0.11	9.3e-33	-0.526	0.598888
NA	./WEIGHTS//YFS.BLOOD.RNAARR/YFS.COPA.wgt.RDat	COPA	1	160259063	160313190	0.05006	rs1319080	-3.17	rs1886419	0.066687	9.75	-0.733	502	18	enet	0.068	2.1e-21	-0.42594	0.670153
NA	./WEIGHTS//YFS.BLOOD.RNAARR/YFS.NCSTN.wgt.RDat	NCSTN	1	160313062	160328742	0.14394	rs1319080	-3.17	rs1886417	0.256584	18.5	-0.324	481	28	enet	0.26	1.4e-86	-0.20597	0.836812
NA	./WEIGHTS//YFS.BLOOD.RNAARR/YFS.LY9.wgt.RDat	LY9	1	160765896	160798045	0.1322	rs2501866	2.97	rs4656932	0.126627	-12.72	0.299	454	1	top1	0.13	3.2e-39	-0.299	0.76494
NA	./WEIGHTS//YFS.BLOOD.RNAARR/YFS.CD244.wgt.RDat	CD244	1	160799950	160832692	0.03942	rs2501866	2.97	rs12036607	0.032582	6.75	-0.718	455	16	enet	0.033	4e-11	-0.66968	0.50306
NA	./WEIGHTS//YFS.BLOOD.RNAARR/YFS.USF1.wgt.RDat	USF1	1	161009041	161015767	0.36067	rs2501866	2.97	rs2774279	0.193622	15.7	0.649	417	417	bslmm	0.27	3.2e-89	0.1596	0.873199
NA	./WEIGHTS//YFS.BLOOD.RNAARR/YFS.ARHGAP30.wgt.RDat	ARHGAP30	1	161016736	161039760	0.03281	rs2501866	2.97	rs2516839	-0.000538	-3.54	-0.774	411	411	bslmm	0.0069	0.0018	-0.10455	0.916732
NA	./WEIGHTS//YFS.BLOOD.RNAARR/YFS.KLHDC9.wgt.RDat	KLHDC9	1	161068151	161070136	0.02316	rs2501866	2.97	rs4656288	0.002606	4.07	-0.206	391	391	bslmm	0.0066	0.0022	0.27364	0.78436
NA	./WEIGHTS//YFS.BLOOD.RNAARR/YFS.PPOX.wgt.RDat	PPOX	1	161136200	161147803	0.05557	rs2501866	2.97	rs36013429	0.03597	-7.93	1.635	362	11	enet	0.048	2.5e-15	-0.5746	0.565561
NA	./WEIGHTS//YFS.BLOOD.RNAARR/YFS.B4GALT3.wgt.RDat	B4GALT3	1	161141100	161147287	0.03657	rs2501866	2.97	rs10908824	0.02153	-5.91	-1.11	362	5	lasso	0.022	7.3e-08	0.87854	0.379651
NA	./WEIGHTS//YFS.BLOOD.RNAARR/YFS.FCER1G.wgt.RDat	FCER1G	1	161185024	161190489	0.4596	rs2501866	2.97	rs2070902	0.418936	23.01	-0.301	391	8	lasso	0.45	4.2e-166	-0.30471	0.760591
NA	./WEIGHTS//YFS.BLOOD.RNAARR/YFS.TOMM40L.wgt.RDat	TOMM40L	1	161195793	161200408	0.2169	rs2501866	2.97	rs5082	0.019812	5.94	1.221	400	61	enet	0.073	7e-23	0.57001	0.568668
NA	./WEIGHTS//YFS.BLOOD.RNAARR/YFS.SDHC.wgt.RDat	SDHC	1	161284047	161332984	0.26407	rs2501866	2.97	rs16832813	0.347576	-20.99	-0.288	426	426	bslmm	0.35	7.3e-120	0.15775	0.874657
NA	./WEIGHTS//YFS.BLOOD.RNAARR/YFS.FCGR2A.wgt.RDat	FCGR2A	1	161475220	161493803	0.05646	rs2501866	2.97	rs1063178	0.011258	5.43	-0.296	427	427	bslmm	0.036	4.7e-12	-0.72111	0.470844
NA	./WEIGHTS//YFS.BLOOD.RNAARR/YFS.HSPA6.wgt.RDat	HSPA6	1	161494036	161496681	0.25788	rs2501866	2.97	rs2099684	0.083918	-10.94	0.843	423	423	bslmm	0.18	4.6e-56	-0.90876	0.363477
NA	./WEIGHTS//YFS.BLOOD.RNAARR/YFS.FCGR2B.wgt.RDat	FCGR2B	1	161551101	161648444	0.54173	rs12072417	-3.27	rs7529425	0.208106	16.28	-0.004	490	101	enet	0.38	9.1e-133	-0.61202	0.540522
NA	./WEIGHTS//YFS.BLOOD.RNAARR/YFS.FCGR3B.wgt.RDat	FCGR3B	1	161592986	161601753	0.43657	rs12072417	-3.27	rs16832866	0.071135	-9.72	-0.542	438	92	enet	0.16	9.2e-51	0.64463	0.519169
NA	./WEIGHTS//YFS.BLOOD.RNAARR/YFS.FCRLB.wgt.RDat	FCRLB	1	161691353	161697933	0.15481	rs12072417	-3.27	rs7523762	0.036659	8.33	-1.323	477	40	enet	0.091	2.9e-28	-0.41769	0.676173
NA	./WEIGHTS//YFS.BLOOD.RNAARR/YFS.ATF6.wgt.RDat	ATF6	1	161736084	161933860	0.11684	rs12072417	-3.27	rs1136046	0.084362	10.57	-0.231	601	601	bslmm	0.12	1e-37	-0.18508	0.853167
NA	./WEIGHTS//YFS.BLOOD.RNAARR/YFS.SH2D1B.wgt.RDat	SH2D1B	1	162365056	162381928	0.03604	rs12072417	-3.27	rs12746024	0.025193	6.13	2.818	614	14	enet	0.028	1.8e-09	1.66722	0.09547
NA	./WEIGHTS//YFS.BLOOD.RNAARR/YFS.UHMK1.wgt.RDat	UHMK1	1	162467041	162499419	0.07689	rs12072417	-3.27	rs6656197	0.075833	-9.93	-0.16	636	1	top1	0.076	1.2e-23	0.16	0.872881
NA	./WEIGHTS//YFS.BLOOD.RNAARR/YFS.UAP1.wgt.RDat	UAP1	1	162531321	162569627	0.02086	rs12746024	2.82	rs6700298	0.027932	6.13	0.132	620	1	top1	0.028	1.4e-09	0.132	0.894984
NA	./WEIGHTS//YFS.BLOOD.RNAARR/YFS.PBX1.wgt.RDat	PBX1	1	164524821	164868533	0.035	rs7549902	-3.26	rs6426870	0.022458	5.99	0.051	744	16	enet	0.03	2.6e-10	0.34945	0.726755
NA	./WEIGHTS//YFS.BLOOD.RNAARR/YFS.MGST3.wgt.RDat	MGST3	1	165600098	165631033	0.55986	rs1891932	-2.55	rs4147592	0.547084	-26.45	0.18	611	6	lasso	0.56	1.9e-229	-0.22566	0.821464
NA	./WEIGHTS//YFS.BLOOD.RNAARR/YFS.ALDH9A1.wgt.RDat	ALDH9A1	1	165631453	165668100	0.21693	rs1891932	-2.55	rs4646883	0.031348	-8.48	-1.985	588	9	lasso	0.15	2.6e-47	1.05914	0.289534
NA	./WEIGHTS//YFS.BLOOD.RNAARR/YFS.POGK.wgt.RDat	POGK	1	166808681	166825581	0.02607	rs509414	-2.96	rs12122547	0.034998	-6.8	0.041	601	1	top1	0.035	1.2e-11	-0.041	0.967296
NA	./WEIGHTS//YFS.BLOOD.RNAARR/YFS.CD247.wgt.RDat	CD247	1	167399877	167487847	0.07039	rs1229377	-3.22	rs2988277	0.042592	7.47	-0.78	642	1	top1	0.043	7.8e-14	-0.78	0.435391
NA	./WEIGHTS//YFS.BLOOD.RNAARR/YFS.CREG1.wgt.RDat	CREG1	1	167498914	167523004	0.14406	rs1229377	-3.22	rs12096911	0.055835	-8.59	0.442	596	14	enet	0.1	3.6e-32	-0.98283	0.325693
NA	./WEIGHTS//YFS.BLOOD.RNAARR/YFS.RCSD1.wgt.RDat	RCSD1	1	167599330	167675486	0.13422	rs1229377	-3.22	rs1933078	0.115154	12.19	0.674	569	39	enet	0.14	5.7e-43	0.01366	0.989097
NA	./WEIGHTS//YFS.BLOOD.RNAARR/YFS.MPZL1.wgt.RDat	MPZL1	1	167690429	167761156	0.21195	rs1229377	-3.22	rs3753931	0.081657	10.52	-1.262	523	5	lasso	0.14	5.9e-44	-1.64496	0.099979
NA	./WEIGHTS//YFS.BLOOD.RNAARR/YFS.DCAF6.wgt.RDat	DCAF6	1	167905021	168045081	0.05051	rs1229377	-3.22	rs7513795	0.022349	6.87	-0.537	580	20	lasso	0.046	7.8e-15	-0.56055	0.575102
NA	./WEIGHTS//YFS.BLOOD.RNAARR/YFS.TIPRL.wgt.RDat	TIPRL	1	168148171	168169950	0.24777	rs4656572	-3.12	rs10753766	0.223951	16.94	1.379	471	471	bslmm	0.24	9.5e-76	1.35049	0.176858
NA	./WEIGHTS//YFS.BLOOD.RNAARR/YFS.TBX19.wgt.RDat	TBX19	1	168250278	168283664	0.05004	rs4656572	-3.12	rs2205697	0.041708	7.43	-1.484	489	1	top1	0.042	1.4e-13	-1.484	0.137809
NA	./WEIGHTS//YFS.BLOOD.RNAARR/YFS.ATP1B1.wgt.RDat	ATP1B1	1	169074935	169101960	0.27022	rs857645	2.83	rs1358714	0.163231	14.42	0.809	600	600	bslmm	0.18	2.9e-57	0.81229	0.416625
NA	./WEIGHTS//YFS.BLOOD.RNAARR/YFS.NME7.wgt.RDat	NME7	1	169101769	169337205	0.05822	rs857645	2.83	rs3766077	0.044108	8.63	0.36	732	732	bslmm	0.056	6.9e-18	-0.00726	0.99421
NA	./WEIGHTS//YFS.BLOOD.RNAARR/YFS.F5.wgt.RDat	F5	1	169483404	169555826	0.2164	rs969310	-2.67	rs2227245	0.176657	-15.32	-1.033	578	25	enet	0.23	4.5e-72	1.06836	0.285356
NA	./WEIGHTS//YFS.BLOOD.RNAARR/YFS.SELP.wgt.RDat	SELP	1	169558087	169599431	0.01943	rs969310	-2.67	rs6668114	0.006275	4.42	-0.976	557	15	enet	0.011	0.0001	-0.26216	0.793195
NA	./WEIGHTS//YFS.BLOOD.RNAARR/YFS.SELL.wgt.RDat	SELL	1	169659808	169680839	0.54726	rs969310	-2.67	rs2223286	0.272001	-18.56	-0.252	531	531	bslmm	0.45	1.1e-165	1.61405	0.106518
NA	./WEIGHTS//YFS.BLOOD.RNAARR/YFS.SCYL3.wgt.RDat	SCYL3	1	169821804	169863408	0.03155	rs969310	-2.67	rs9803860	0.036704	-6.94	-0.098	569	1	top1	0.037	4e-12	0.098	0.921932
NA	./WEIGHTS//YFS.BLOOD.RNAARR/YFS.FMO4.wgt.RDat	FMO4	1	171283347	171311223	0.12259	rs16843251	2.86	rs2011345	0.033205	6.82	-0.149	592	592	bslmm	0.049	7.8e-16	-1.22962	0.218841
NA	./WEIGHTS//YFS.BLOOD.RNAARR/YFS.VAMP4.wgt.RDat	VAMP4	1	171669300	171711387	0.35251	rs12411264	-2.89	rs2298914	0.444449	23.7	2.027	528	9	lasso	0.45	3.8e-165	1.9936	0.046196
NA	./WEIGHTS//YFS.BLOOD.RNAARR/YFS.METTL13.wgt.RDat	METTL13	1	171750788	171783163	0.10543	rs12411264	-2.89	rs2181216	0.101478	-11.38	0.037	482	482	bslmm	0.11	1.5e-32	-0.19714	0.843715
NA	./WEIGHTS//YFS.BLOOD.RNAARR/YFS.DNM3.wgt.RDat	DNM3	1	171810621	172387606	0.03333	rs12411264	-2.89	rs9425308	0.004127	-3.99	0.016	691	691	bslmm	0.013	4e-05	1.53503	0.124776
NA	./WEIGHTS//YFS.BLOOD.RNAARR/YFS.PIGC.wgt.RDat	PIGC	1	172339329	172413230	0.07584	rs12411264	-2.89	rs9425329	0.044512	-7.69	-0.216	408	408	bslmm	0.06	6e-19	-1.05918	0.289519
NA	./WEIGHTS//YFS.BLOOD.RNAARR/YFS.PRDX6.wgt.RDat	PRDX6	1	173446405	173457946	0.05857	rs1234313	2.47	rs12140760	0.03203	7.76	-1.936	314	4	lasso	0.046	5.9e-15	-1.78984	0.07348
NA	./WEIGHTS//YFS.BLOOD.RNAARR/YFS.KLHL20.wgt.RDat	KLHL20	1	173684080	173755840	0.01587	rs6697959	2.24	rs7514876	0.013693	4.93	1.074	291	291	blup	0.015	6.8e-06	0.36175	0.717539
NA	./WEIGHTS//YFS.BLOOD.RNAARR/YFS.DARS2.wgt.RDat	DARS2	1	173793641	173827684	0.06872	rs7545388	2.68	rs12564699	0.02399	-6.32	0.244	288	288	blup	0.04	5.6e-13	0.46539	0.641653
NA	./WEIGHTS//YFS.BLOOD.RNAARR/YFS.RABGAP1L.wgt.RDat	RABGAP1L	1	174128548	174964445	0.02085	rs17373189	3	rs7413166	0.005198	4.21	0.979	657	657	bslmm	0.013	3.1e-05	1.42516	0.154112
NA	./WEIGHTS//YFS.BLOOD.RNAARR/YFS.KIAA0040.wgt.RDat	KIAA0040	1	175126123	175162135	0.39084	rs12732088	2.6	rs6701037	0.314015	-19.93	0.581	499	3	lasso	0.41	4.6e-149	-1.14375	0.252727
NA	./WEIGHTS//YFS.BLOOD.RNAARR/YFS.RFWD2.wgt.RDat	RFWD2	1	175913967	176176629	0.03558	rs10913241	3.32	rs7517351	0.036378	7.03	-1.268	466	1	top1	0.036	4.9e-12	-1.268	0.204798
NA	./WEIGHTS//YFS.BLOOD.RNAARR/YFS.FAM20B.wgt.RDat	FAM20B	1	178994939	179045697	0.04849	rs4430291	3.11	rs1220	0.04702	-7.97	0.899	490	1	top1	0.047	4e-15	-0.899	0.368653
NA	./WEIGHTS//YFS.BLOOD.RNAARR/YFS.TOR3A.wgt.RDat	TOR3A	1	179050512	179067158	0.07199	rs4430291	3.11	rs1046385	0.051548	8.3	1.178	468	1	top1	0.052	1.9e-16	1.178	0.238797
NA	./WEIGHTS//YFS.BLOOD.RNAARR/YFS.SOAT1.wgt.RDat	SOAT1	1	179262925	179327815	0.1474	rs4430291	3.11	rs16854006	0.122429	-12.56	0.968	491	6	lasso	0.17	2.6e-52	-0.83657	0.402835
NA	./WEIGHTS//YFS.BLOOD.RNAARR/YFS.CEP350.wgt.RDat	CEP350	1	179923873	180084015	0.02865	rs12216996	-2.55	rs528350	0.046826	-8.04	1.156	563	1	top1	0.047	4.5e-15	-1.156	0.247681
NA	./WEIGHTS//YFS.BLOOD.RNAARR/YFS.QSOX1.wgt.RDat	QSOX1	1	180123969	180173165	0.2893	rs16855164	2.37	rs3842829	0.257057	18.05	-1.043	478	24	enet	0.26	1.7e-85	-1.14305	0.25302
NA	./WEIGHTS//YFS.BLOOD.RNAARR/YFS.STX6.wgt.RDat	STX6	1	180941861	180992047	0.10279	rs12566430	-2.21	rs12740112	0.038485	-7.72	0.001	464	33	enet	0.059	1.2e-18	0.70883	0.478431
NA	./WEIGHTS//YFS.BLOOD.RNAARR/YFS.MR1.wgt.RDat	MR1	1	181003067	181031074	0.37046	rs12566430	-2.21	rs1052632	0.212463	-16.47	-0.976	467	8	lasso	0.31	8.5e-106	1.01594	0.309656
NA	./WEIGHTS//YFS.BLOOD.RNAARR/YFS.IER5.wgt.RDat	IER5	1	181057638	181059977	0.11838	rs12566430	-2.21	rs6686208	0.092572	11.71	-0.162	454	19	enet	0.11	2.6e-35	0.14199	0.887087
NA	./WEIGHTS//YFS.BLOOD.RNAARR/YFS.RNASEL.wgt.RDat	RNASEL	1	182542769	182558391	0.19987	rs2254327	-2.58	rs4652733	0.09503	11.43	-0.574	429	38	enet	0.14	1.7e-44	-0.39984	0.689273
NA	./WEIGHTS//YFS.BLOOD.RNAARR/YFS.NPL.wgt.RDat	NPL	1	182758428	182799519	0.03341	rs12066158	2.23	rs12066158	0.014701	-4.74	2.233	473	1	top1	0.015	9.2e-06	-2.233	0.025549
NA	./WEIGHTS//YFS.BLOOD.RNAARR/YFS.LAMC1.wgt.RDat	LAMC1	1	182992595	183114727	0.09946	rs11577151	2.85	rs12739316	0.167103	-14.62	0.865	469	21	lasso	0.17	2.7e-52	-0.96389	0.3351
NA	./WEIGHTS//YFS.BLOOD.RNAARR/YFS.SMG7.wgt.RDat	SMG7	1	183441351	183567381	0.68546	rs11577151	2.85	rs12753665	0.504739	-25.79	-1.396	570	100	enet	0.64	3.4e-280	0.82409	0.40989
NA	./WEIGHTS//YFS.BLOOD.RNAARR/YFS.NCF2.wgt.RDat	NCF2	1	183524698	183560011	0.04529	rs11577151	2.85	rs6662844	0.025215	5.92	-0.679	538	538	bslmm	0.029	5.6e-10	-0.39069	0.696023
NA	./WEIGHTS//YFS.BLOOD.RNAARR/YFS.ARPC5.wgt.RDat	ARPC5	1	183592401	183604892	0.1229	rs11577151	2.85	rs2333686	0.187895	15.99	-0.681	518	21	enet	0.22	4.2e-69	-0.74595	0.455695
NA	./WEIGHTS//YFS.BLOOD.RNAARR/YFS.RGL1.wgt.RDat	RGL1	1	183605208	183897666	0.08579	rs11577151	2.85	rs1174679	0.036711	7.45	-1.442	654	654	blup	0.061	3.2e-19	-1.18755	0.235009
NA	./WEIGHTS//YFS.BLOOD.RNAARR/YFS.TSEN15.wgt.RDat	TSEN15	1	184020811	184043346	0.03952	rs7513091	-3.42	rs1327144	0.011288	5.13	-0.965	513	513	blup	0.021	1.1e-07	-0.38647	0.699147
NA	./WEIGHTS//YFS.BLOOD.RNAARR/YFS.FAM129A.wgt.RDat	FAM129A	1	184759858	184943682	0.05934	rs7513091	-3.42	rs861619	0.05543	9.24	-0.89	492	10	lasso	0.064	5.7e-20	-1.25686	0.208805
NA	./WEIGHTS//YFS.BLOOD.RNAARR/YFS.IVNS1ABP.wgt.RDat	IVNS1ABP	1	185265520	185286461	0.04485	rs6689206	3.06	rs4651272	0.026331	5.91	-1.578	381	6	lasso	0.032	7.3e-11	-2.82616	0.004711
NA	./WEIGHTS//YFS.BLOOD.RNAARR/YFS.TPR.wgt.RDat	TPR	1	186282954	186344825	0.06191	rs6696879	-2.1	rs3820182	0.038192	-7.7	0.34	345	38	enet	0.054	3e-17	-0.18185	0.855703
NA	./WEIGHTS//YFS.BLOOD.RNAARR/YFS.PLA2G4A.wgt.RDat	PLA2G4A	1	186798085	186958113	0.02903	rs10489411	2.15	rs2076675	0.009136	-4.44	-0.12	452	14	lasso	0.0092	0.00039	-0.01232	0.99017
NA	./WEIGHTS//YFS.BLOOD.RNAARR/YFS.RGS18.wgt.RDat	RGS18	1	192127587	192154945	0.02059	rs10921202	-2.92	rs2999581	0.01354	5.61	0.168	365	5	enet	0.027	2.5e-09	-0.97246	0.330821
NA	./WEIGHTS//YFS.BLOOD.RNAARR/YFS.TROVE2.wgt.RDat	TROVE2	1	193028552	193060907	0.02831	rs10921202	-2.92	rs16835438	-0.000174	3.48	0.792	364	39	enet	0.0067	0.002	-0.04759	0.962044
NA	./WEIGHTS//YFS.BLOOD.RNAARR/YFS.DDX59.wgt.RDat	DDX59	1	200593024	200639097	0.14416	rs10919946	3.55	rs4437908	0.193155	-15.66	-0.369	560	14	lasso	0.19	1.9e-61	0.24441	0.806915
NA	./WEIGHTS//YFS.BLOOD.RNAARR/YFS.TMEM9.wgt.RDat	TMEM9	1	201103900	201140702	0.44206	rs10920161	-3.48	rs7542768	0.380848	21.95	1.648	664	6	lasso	0.39	3.3e-136	1.66796	0.095324
NA	./WEIGHTS//YFS.BLOOD.RNAARR/YFS.CSRP1.wgt.RDat	CSRP1	1	201452658	201478584	0.209	rs10920161	-3.48	rs2148619	0.051741	-8.23	-0.182	671	671	bslmm	0.13	1.7e-39	0.19144	0.848177
NA	./WEIGHTS//YFS.BLOOD.RNAARR/YFS.NAV1.wgt.RDat	NAV1	1	201592411	201796102	0.06385	rs10920161	-3.48	rs7552162	0.02127	6.2	0.24	716	716	bslmm	0.027	2.2e-09	0.15025	0.880569
NA	./WEIGHTS//YFS.BLOOD.RNAARR/YFS.IPO9.wgt.RDat	IPO9	1	201798269	201853422	0.04819	rs483489	3.24	rs13374557	0.04	7.34	-1.729	547	9	lasso	0.043	5.5e-14	-1.96311	0.049633
NA	./WEIGHTS//YFS.BLOOD.RNAARR/YFS.RNPEP.wgt.RDat	RNPEP	1	201951500	201975275	0.68451	rs10920230	2.47	rs4950752	0.595604	-27.42	1.59	444	59	enet	0.69	1.2e-320	-1.56934	0.116568
NA	./WEIGHTS//YFS.BLOOD.RNAARR/YFS.KDM5B.wgt.RDat	KDM5B	1	202696526	202778598	0.04775	rs1046543	-2.65	rs10920462	0.031794	6.75	0.103	467	18	enet	0.035	1.1e-11	-0.61002	0.541849
NA	./WEIGHTS//YFS.BLOOD.RNAARR/YFS.KLHL12.wgt.RDat	KLHL12	1	202860228	202897764	0.07579	rs1046543	-2.65	rs17445345	0.018146	-6.38	-2.027	460	29	enet	0.045	1.6e-14	0.15336	0.878118
NA	./WEIGHTS//YFS.BLOOD.RNAARR/YFS.ADIPOR1.wgt.RDat	ADIPOR1	1	202909951	202927700	0.0491	rs1046543	-2.65	rs2275737	0.032032	-6.96	1.108	464	2	lasso	0.038	1.5e-12	-1.23103	0.218313
NA	./WEIGHTS//YFS.BLOOD.RNAARR/YFS.CYB5R1.wgt.RDat	CYB5R1	1	202930997	202936408	0.19539	rs1046543	-2.65	rs10494839	0.138479	13.42	-1.816	463	6	lasso	0.14	7.9e-44	-1.72742	0.084092
NA	./WEIGHTS//YFS.BLOOD.RNAARR/YFS.PPFIA4.wgt.RDat	PPFIA4	1	202995626	203047868	0.20249	rs1046543	-2.65	rs3737883	0.181868	-15.25	-0.152	463	7	lasso	0.21	1.7e-68	0.23609	0.813361
NA	./WEIGHTS//YFS.BLOOD.RNAARR/YFS.BTG2.wgt.RDat	BTG2	1	203274619	203278730	0.11354	rs1046543	-2.65	rs4971226	0.137694	-13.34	-0.502	425	1	top1	0.14	9.9e-43	0.502	0.615668
NA	./WEIGHTS//YFS.BLOOD.RNAARR/YFS.ATP2B4.wgt.RDat	ATP2B4	1	203595689	203713209	0.13053	rs2494295	-2.5	rs955865	0.079434	10.09	0.274	493	1	top1	0.079	1e-24	0.274	0.784085
NA	./WEIGHTS//YFS.BLOOD.RNAARR/YFS.LAX1.wgt.RDat	LAX1	1	203734304	203745361	0.34408	rs4542275	2.43	rs3766748	0.492666	-24.95	-0.154	419	419	bslmm	0.49	2.4e-189	-0.0652	0.948015
NA	./WEIGHTS//YFS.BLOOD.RNAARR/YFS.PIK3C2B.wgt.RDat	PIK3C2B	1	204391756	204463852	0.03208	rs2815829	-2.98	rs12030639	0.023691	-5.61	0.666	610	1	top1	0.024	2.3e-08	-0.666	0.505411
NA	./WEIGHTS//YFS.BLOOD.RNAARR/YFS.MDM4.wgt.RDat	MDM4	1	204485511	204542871	0.11946	rs2815829	-2.98	rs4252697	0.082759	10.81	0.418	636	636	bslmm	0.12	2e-36	0.78146	0.434529
NA	./WEIGHTS//YFS.BLOOD.RNAARR/YFS.TMCC2.wgt.RDat	TMCC2	1	205197304	205242471	0.03212	rs12748821	2.89	rs1172161	0.018387	-5.43	-1.437	582	1	top1	0.018	7.9e-07	1.437	0.150718
NA	./WEIGHTS//YFS.BLOOD.RNAARR/YFS.NUAK2.wgt.RDat	NUAK2	1	205271187	205290883	0.13466	rs12748821	2.89	rs10751436	0.071447	9.75	-0.177	581	23	enet	0.11	3.2e-35	-0.21843	0.827092
NA	./WEIGHTS//YFS.BLOOD.RNAARR/YFS.NUCKS1.wgt.RDat	NUCKS1	1	205681947	205719404	0.14838	rs12748821	2.89	rs823130	0.235341	-17.3	-1.013	400	4	lasso	0.25	1.4e-80	1.16914	0.242346
NA	./WEIGHTS//YFS.BLOOD.RNAARR/YFS.RAB7L1.wgt.RDat	RAB7L1	1	205737114	205744588	0.06392	rs12748821	2.89	rs823114	0.065689	-9.47	1.019	377	1	top1	0.066	1.3e-20	-1.019	0.308203
NA	./WEIGHTS//YFS.BLOOD.RNAARR/YFS.SLC41A1.wgt.RDat	SLC41A1	1	205758221	205782876	0.05561	rs12748821	2.89	rs823154	0.051418	8.75	-1.503	367	15	enet	0.054	2.6e-17	-1.26578	0.205591
NA	./WEIGHTS//YFS.BLOOD.RNAARR/YFS.IKBKE.wgt.RDat	IKBKE	1	206643791	206670223	0.33281	rs11583204	2.83	rs11117909	0.058229	9.38	1.331	278	63	enet	0.17	1.9e-53	-0.69373	0.48785
NA	./WEIGHTS//YFS.BLOOD.RNAARR/YFS.YOD1.wgt.RDat	YOD1	1	207217194	207226325	0.02094	rs11583204	2.83	rs1565	0.020642	-5.5	-0.472	380	1	top1	0.021	1.8e-07	0.472	0.636927
NA	./WEIGHTS//YFS.BLOOD.RNAARR/YFS.PFKFB2.wgt.RDat	PFKFB2	1	207222801	207254369	0.01858	rs11583204	2.83	rs2054780	0.010756	5.02	-0.073	384	1	top1	0.011	0.00013	-0.073	0.941806
NA	./WEIGHTS//YFS.BLOOD.RNAARR/YFS.CD55.wgt.RDat	CD55	1	207494853	207534311	0.11249	rs11583204	2.83	rs4844591	0.188183	-15.49	-0.695	361	1	top1	0.19	2.6e-59	0.695	0.487055
NA	./WEIGHTS//YFS.BLOOD.RNAARR/YFS.TRAF3IP3.wgt.RDat	TRAF3IP3	1	209929377	209955668	0.22815	rs846914	-3.09	rs646596	0.114635	-13.67	-0.098	493	70	enet	0.21	8.3e-67	0.42794	0.668694
NA	./WEIGHTS//YFS.BLOOD.RNAARR/YFS.IRF6.wgt.RDat	IRF6	1	209959036	209979465	0.01663	rs846914	-3.09	rs11579771	0.003057	3.61	0.349	502	4	lasso	0.01	0.00016	0.28159	0.77826
NA	./WEIGHTS//YFS.BLOOD.RNAARR/YFS.LPGAT1.wgt.RDat	LPGAT1	1	211916799	212004114	0.05274	rs7512315	2.75	rs10465691	0.031545	-7.12	-0.215	461	9	lasso	0.04	5.4e-13	-0.42278	0.672454
NA	./WEIGHTS//YFS.BLOOD.RNAARR/YFS.PPP2R5A.wgt.RDat	PPP2R5A	1	212458879	212535200	0.3164	rs12121937	-2.5	rs903119	0.506327	25.3	1.007	455	10	lasso	0.51	1.5e-200	0.96436	0.334864
NA	./WEIGHTS//YFS.BLOOD.RNAARR/YFS.NENF.wgt.RDat	NENF	1	212606229	212619714	0.08336	rs2271148	2.44	rs791721	0.03186	-6.54	-1.309	454	34	enet	0.045	1.8e-14	2.05514	0.039866
NA	./WEIGHTS//YFS.BLOOD.RNAARR/YFS.BATF3.wgt.RDat	BATF3	1	212859760	212873327	0.05092	rs2271148	2.44	rs2221593	0.03445	-7.9	0.094	416	11	lasso	0.038	1.7e-12	-1.13842	0.254946
NA	./WEIGHTS//YFS.BLOOD.RNAARR/YFS.NSL1.wgt.RDat	NSL1	1	212899495	212965124	0.09478	rs2271148	2.44	rs11120025	0.107852	11.9	-0.728	426	12	lasso	0.12	1.1e-35	-0.70707	0.479524
NA	./WEIGHTS//YFS.BLOOD.RNAARR/YFS.TATDN3.wgt.RDat	TATDN3	1	212965170	212989968	0.03298	rs2271148	2.44	rs12756625	0.015943	6.34	-1.175	396	19	enet	0.02	3.1e-07	-1.14554	0.251984
NA	./WEIGHTS//YFS.BLOOD.RNAARR/YFS.FLVCR1.wgt.RDat	FLVCR1	1	213031597	213072705	0.02403	rs17694573	3.68	rs3768548	0.011129	4.92	-0.722	410	1	top1	0.011	0.0001	-0.722	0.470294
NA	./WEIGHTS//YFS.BLOOD.RNAARR/YFS.ANGEL2.wgt.RDat	ANGEL2	1	213165524	213189168	0.07458	rs1371289	2.91	rs3738806	0.074948	9.91	-0.536	407	7	lasso	0.085	3e-26	-0.99417	0.32014
NA	./WEIGHTS//YFS.BLOOD.RNAARR/YFS.SMYD2.wgt.RDat	SMYD2	1	214454445	214510474	0.12164	rs920489	-2.63	rs12127760	0.088166	-10.65	-0.382	561	561	bslmm	0.099	1.5e-30	0.18913	0.849994
NA	./WEIGHTS//YFS.BLOOD.RNAARR/YFS.LYPLAL1.wgt.RDat	LYPLAL1	1	219347186	219386207	0.02426	rs11118175	-2.53	rs10779348	0.007254	-4.95	0.888	480	480	bslmm	0.013	2.6e-05	-1.45231	0.146415
NA	./WEIGHTS//YFS.BLOOD.RNAARR/YFS.EPRS.wgt.RDat	EPRS	1	220141943	220220000	0.06399	rs2789810	2.83	rs6663947	0.024885	6.22	-0.628	448	448	blup	0.034	2e-11	-0.71602	0.47398
NA	./WEIGHTS//YFS.BLOOD.RNAARR/YFS.BPNT1.wgt.RDat	BPNT1	1	220230824	220263804	0.02499	rs2789810	2.83	rs1146773	0.025955	-5.99	1.021	407	1	top1	0.026	5.1e-09	-1.021	0.307254
NA	./WEIGHTS//YFS.BLOOD.RNAARR/YFS.DISP1.wgt.RDat	DISP1	1	222988406	223179337	0.04418	rs34468460	2.43	rs2378600	0.021711	-6.83	1.413	246	246	bslmm	0.026	4.9e-09	-1.65892	0.097131
NA	./WEIGHTS//YFS.BLOOD.RNAARR/YFS.TLR5.wgt.RDat	TLR5	1	223282748	223316624	0.05068	rs34468460	2.43	rs5744113	0.017893	-5.7	0.278	243	243	blup	0.028	1.4e-09	-0.1621	0.871227
NA	./WEIGHTS//YFS.BLOOD.RNAARR/YFS.FBXO28.wgt.RDat	FBXO28	1	224301789	224349749	0.25715	rs751128	-2.7	rs7518839	0.370177	21.72	1.357	350	6	lasso	0.37	1.4e-129	1.19994	0.230161
NA	./WEIGHTS//YFS.BLOOD.RNAARR/YFS.DEGS1.wgt.RDat	DEGS1	1	224363458	224381143	0.2443	rs751128	-2.7	rs3767732	0.155118	14.11	0.606	342	29	enet	0.16	4.3e-50	0.34901	0.72708
NA	./WEIGHTS//YFS.BLOOD.RNAARR/YFS.CNIH4.wgt.RDat	CNIH4	1	224544552	224567161	0.11649	rs2088619	-2.55	rs4654037	0.126897	-12.85	1.954	358	358	bslmm	0.13	5.1e-40	-1.86096	0.06275
NA	./WEIGHTS//YFS.BLOOD.RNAARR/YFS.SRP9.wgt.RDat	SRP9	1	225965531	225978168	0.24428	rs2840956	2.86	rs3753658	0.051626	8.2	-0.184	409	409	bslmm	0.09	7.2e-28	-1.07204	0.283703
NA	./WEIGHTS//YFS.BLOOD.RNAARR/YFS.TMEM63A.wgt.RDat	TMEM63A	1	226033237	226070069	0.70218	rs2840956	2.86	rs360063	0.16933	-14.74	-0.026	389	70	enet	0.5	8.8e-192	0.04419	0.964753
NA	./WEIGHTS//YFS.BLOOD.RNAARR/YFS.ACBD3.wgt.RDat	ACBD3	1	226332380	226374431	0.06825	rs2840956	2.86	rs9660924	0.02216	5.91	0.026	424	424	bslmm	0.039	1e-12	0.05031	0.959878
NA	./WEIGHTS//YFS.BLOOD.RNAARR/YFS.PARP1.wgt.RDat	PARP1	1	226548392	226595780	0.10177	rs10916036	-2.26	rs747658	0.091795	10.88	-1.571	399	12	lasso	0.11	8.8e-33	-1.6772	0.093504
NA	./WEIGHTS//YFS.BLOOD.RNAARR/YFS.ITPKB.wgt.RDat	ITPKB	1	226819391	226927024	0.04586	rs3806262	2.5	rs1144841	0.008522	-5.61	-0.248	496	15	enet	0.027	2.4e-09	-0.85498	0.392564
NA	./WEIGHTS//YFS.BLOOD.RNAARR/YFS.SNAP47.wgt.RDat	SNAP47	1	227916240	227968927	0.01832	rs2953645	-2.79	rs2814064	0.001054	-3.7	-1.471	403	403	bslmm	0.0084	0.00064	1.06535	0.286716
NA	./WEIGHTS//YFS.BLOOD.RNAARR/YFS.JMJD4.wgt.RDat	JMJD4	1	227918126	227923112	0.11459	rs2953645	-2.79	rs12097239	0.115395	12.37	-0.383	376	4	lasso	0.12	3.7e-36	-0.36309	0.716534
NA	./WEIGHTS//YFS.BLOOD.RNAARR/YFS.GUK1.wgt.RDat	GUK1	1	228327663	228336685	0.08266	rs765070	2.94	rs11577976	0.053326	-8.47	-0.297	338	338	bslmm	0.054	3.9e-17	0.52168	0.601895
NA	./WEIGHTS//YFS.BLOOD.RNAARR/YFS.OBSCN.wgt.RDat	OBSCN	1	228395831	228566577	0.02671	rs765070	2.94	rs12084338	0.029934	6.38	-1.967	415	1	top1	0.03	3.6e-10	-1.967	0.049183
NA	./WEIGHTS//YFS.BLOOD.RNAARR/YFS.RNF187.wgt.RDat	RNF187	1	228674762	228683467	0.06232	rs765070	2.94	rs1925714	0.048663	-8.36	0.886	364	10	lasso	0.07	7e-22	-1.04311	0.296899
NA	./WEIGHTS//YFS.BLOOD.RNAARR/YFS.RHOU.wgt.RDat	RHOU	1	228870824	228882416	0.14824	rs678920	2.95	rs7517398	0.032046	-7.42	-0.856	421	421	blup	0.089	1.5e-27	0.38923	0.69711
NA	./WEIGHTS//YFS.BLOOD.RNAARR/YFS.NUP133.wgt.RDat	NUP133	1	229577045	229644103	0.01752	rs678920	2.95	rs16849844	0.002415	-4.28	-2.234	431	431	bslmm	0.0063	0.0028	1.48749	0.136886
NA	./WEIGHTS//YFS.BLOOD.RNAARR/YFS.TAF5L.wgt.RDat	TAF5L	1	229728858	229761794	0.01456	rs348334	2.92	rs2273573	0.016922	-5.14	0.701	411	1	top1	0.017	2.1e-06	-0.701	0.483303
NA	./WEIGHTS//YFS.BLOOD.RNAARR/YFS.URB2.wgt.RDat	URB2	1	229761981	229795946	0.10167	rs11122275	-3.12	rs11581050	0.113368	12.03	-1.711	414	414	bslmm	0.12	2.7e-37	-2.8563	0.004286
NA	./WEIGHTS//YFS.BLOOD.RNAARR/YFS.COG2.wgt.RDat	COG2	1	230778235	230829728	0.0462	rs12045347	3.36	rs7515609	0.032	-6.52	-0.031	698	1	top1	0.032	9.2e-11	0.031	0.97527
NA	./WEIGHTS//YFS.BLOOD.RNAARR/YFS.TTC13.wgt.RDat	TTC13	1	231041989	231114621	0.01745	rs12045347	3.36	rs2185100	0.004179	-4.46	0.339	627	1	top1	0.0042	0.012	-0.339	0.73461
NA	./WEIGHTS//YFS.BLOOD.RNAARR/YFS.ARV1.wgt.RDat	ARV1	1	231114727	231136341	0.05439	rs12045347	3.36	rs7545429	0.052963	-8.53	0.91	612	1	top1	0.053	7.3e-17	-0.91	0.362823
NA	./WEIGHTS//YFS.BLOOD.RNAARR/YFS.EXOC8.wgt.RDat	EXOC8	1	231468480	231473598	0.06394	rs12045347	3.36	rs2064766	0.083276	10.36	-0.77	445	1	top1	0.083	7.2e-26	-0.77	0.4413
NA	./WEIGHTS//YFS.BLOOD.RNAARR/YFS.TSNAX.wgt.RDat	TSNAX	1	231664399	231702270	0.00904	rs12045347	3.36	rs1765777	0.007171	4.48	0.528	488	1	top1	0.0072	0.0015	0.528	0.597499
NA	./WEIGHTS//YFS.BLOOD.RNAARR/YFS.DISC1.wgt.RDat	DISC1	1	231762561	232177018	0.03096	rs2738875	-2.88	rs2570408	0.035057	-7.34	0.597	751	2	lasso	0.037	2.4e-12	-0.73343	0.463297
NA	./WEIGHTS//YFS.BLOOD.RNAARR/YFS.SIPA1L2.wgt.RDat	SIPA1L2	1	232533711	232697304	0.18973	rs12403985	-2.64	rs7539735	0.179797	15.15	-0.339	687	6	lasso	0.2	1.1e-61	0.05293	0.957785
NA	./WEIGHTS//YFS.BLOOD.RNAARR/YFS.TARBP1.wgt.RDat	TARBP1	1	234527059	234614849	0.09454	rs2490458	-3.06	rs12081549	0.044688	-8.61	0.689	654	9	lasso	0.088	2.8e-27	-1.34272	0.179363
NA	./WEIGHTS//YFS.BLOOD.RNAARR/YFS.IRF2BP2.wgt.RDat	IRF2BP2	1	234740015	234745271	0.05676	rs2490458	-3.06	rs1329126	0.046633	7.81	0.248	552	552	bslmm	0.049	1e-15	0.32188	0.747542
NA	./WEIGHTS//YFS.BLOOD.RNAARR/YFS.TOMM20.wgt.RDat	TOMM20	1	235272651	235292251	0.08224	rs2490458	-3.06	rs7411516	0.052537	8.28	-0.74	396	1	top1	0.053	9.7e-17	-0.73954	0.459577
NA	./WEIGHTS//YFS.BLOOD.RNAARR/YFS.RBM34.wgt.RDat	RBM34	1	235294498	235324772	0.02685	rs2490458	-3.06	rs6671536	0.022751	-5.9	-0.464	386	1	top1	0.023	4.3e-08	0.464	0.642648
NA	./WEIGHTS//YFS.BLOOD.RNAARR/YFS.GGPS1.wgt.RDat	GGPS1	1	235490665	235507847	0.07932	rs3738519	-3.38	rs10925482	0.092829	-11.25	-0.694	327	33	enet	0.11	9.8e-33	0.53965	0.589437
NA	./WEIGHTS//YFS.BLOOD.RNAARR/YFS.TBCE.wgt.RDat	TBCE	1	235530675	235612283	0.10198	rs10910536	3.56	rs12757197	0.045023	7.74	-0.511	350	8	lasso	0.072	2.3e-22	-0.18262	0.855097
NA	./WEIGHTS//YFS.BLOOD.RNAARR/YFS.B3GALNT2.wgt.RDat	B3GALNT2	1	235613238	235667781	0.00905	rs3738519	-3.38	rs4659923	0.00424	4.04	-1.184	318	1	top1	0.0042	0.012	-1.184	0.236413
NA	./WEIGHTS//YFS.BLOOD.RNAARR/YFS.LYST.wgt.RDat	LYST	1	235824341	236046940	0.04618	rs4304570	-4.1	rs2180758	0.00926	3.99	-2.934	485	485	bslmm	0.01	0.00017	-2.03605	0.041745
NA	./WEIGHTS//YFS.BLOOD.RNAARR/YFS.GPR137B.wgt.RDat	GPR137B	1	236305832	236385165	0.3417	rs4304570	-4.1	rs10802285	0.124523	12.6	-0.577	544	59	enet	0.15	5.8e-48	0.00643	0.994872
NA	./WEIGHTS//YFS.BLOOD.RNAARR/YFS.LGALS8.wgt.RDat	LGALS8	1	236681300	236716281	0.04202	rs4304570	-4.1	rs2258737	0.012724	-5.71	-0.877	616	616	bslmm	0.06	5.7e-19	3.14378	0.001668
NA	./WEIGHTS//YFS.BLOOD.RNAARR/YFS.MTR.wgt.RDat	MTR	1	236958610	237067281	0.0446	rs6678625	4.42	rs12066406	0.02001	5.92	-0.184	672	7	lasso	0.035	1.5e-11	-0.27669	0.782019
NA	./WEIGHTS//YFS.BLOOD.RNAARR/YFS.KMO.wgt.RDat	KMO	1	241695434	241758944	0.08819	rs4660029	2.84	rs648708	0.048322	-8.18	0.421	542	542	bslmm	0.06	5.4e-19	0.2367	0.812888
NA	./WEIGHTS//YFS.BLOOD.RNAARR/YFS.OPN3.wgt.RDat	OPN3	1	241753404	241840678	0.0186	rs6678986	-2.61	rs593963	-0.000747	-3.84	-0.259	568	568	bslmm	0.0049	0.0075	-0.55443	0.579288
NA	./WEIGHTS//YFS.BLOOD.RNAARR/YFS.ADSS.wgt.RDat	ADSS	1	244571796	244615436	0.25868	rs475891	2.92	rs3102474	0.18924	-15.82	-0.098	450	61	enet	0.27	4.1e-90	1.32349	0.185674
NA	./WEIGHTS//YFS.BLOOD.RNAARR/YFS.SMYD3.wgt.RDat	SMYD3	1	245912642	246670614	0.11969	rs3795474	-2.8	rs10924774	0.008296	-6.39	-1.282	953	52	enet	0.089	1.1e-27	0.80775	0.419237
NA	./WEIGHTS//YFS.BLOOD.RNAARR/YFS.TFB2M.wgt.RDat	TFB2M	1	246703862	246729626	0.07316	rs3795474	-2.8	rs3129568	0.070685	9.86	2.257	472	472	bslmm	0.074	4.7e-23	1.96558	0.049348
NA	./WEIGHTS//YFS.BLOOD.RNAARR/YFS.AHCTF1.wgt.RDat	AHCTF1	1	247002400	247095280	0.13469	rs3795474	-2.8	rs10924874	0.054029	9.01	-1.022	460	460	bslmm	0.12	1.2e-35	-0.57821	0.563121
NA	./WEIGHTS//YFS.BLOOD.RNAARR/YFS.ZNF124.wgt.RDat	ZNF124	1	247285277	247335318	0.07592	rs2642973	-2.49	rs11806327	0.026797	-7.41	0.152	478	20	enet	0.057	5.9e-18	-0.51567	0.606085
NA	./WEIGHTS//YFS.BLOOD.RNAARR/YFS.NLRP3.wgt.RDat	NLRP3	1	247579458	247612410	0.30357	rs7526880	3.27	rs12143966	0.072841	10.37	0.646	467	68	enet	0.22	2.7e-71	1.01166	0.311702
NA	./WEIGHTS//YFS.BLOOD.RNAARR/YFS.TRIM58.wgt.RDat	TRIM58	1	248020501	248041507	0.21167	rs7526880	3.27	rs11204522	0.08582	-11.24	-0.055	447	6	lasso	0.12	5.4e-37	0.01682	0.986578
NA	./WEIGHTS//YFS.BLOOD.RNAARR/YFS.OR2W3.wgt.RDat	OR2W3	1	248031277	248060449	0.45691	rs7526880	3.27	rs11204522	0.114277	-12.53	-0.055	461	38	enet	0.26	1.3e-85	0.04319	0.965554
NA	./WEIGHTS//YFS.BLOOD.RNAARR/YFS.SH3BP5L.wgt.RDat	SH3BP5L	1	249104648	249120832	0.01443	rs34013644	-1.9	rs6688948	0.013522	-4.86	0.933	71	1	top1	0.014	2e-05	-0.933	0.35082
NA	./WEIGHTS//YFS.BLOOD.RNAARR/YFS.ZNF672.wgt.RDat	ZNF672	1	249132409	249143716	0.08893	rs34013644	-1.9	rs6678579	0.046611	-7.82	-0.483	71	14	enet	0.049	7.9e-16	-0.3589	0.719669
PANEL	FILE	ID	CHR	P0	P1	HSQ	BEST.GWAS.ID	BEST.GWAS.Z	EQTL.ID	EQTL.R2	EQTL.Z	EQTL.GWAS.Z	NSNP	NWGT	MODEL	MODELCV.R2	MODELCV.PV	TWAS.Z	TWAS.P
NA	./WEIGHTS//YFS.BLOOD.RNAARR/YFS.SH3YL1.wgt.RDat	SH3YL1	2	217730	266398	0.4834	rs6744829	-3.07	rs7605824	0.399	-22.54	0.226	364	100	enet	0.46	3.2e-171	-0.07723	0.93844
NA	./WEIGHTS//YFS.BLOOD.RNAARR/YFS.ADI1.wgt.RDat	ADI1	2	3501132	3523507	0.37072	rs4854150	3.03	rs12052249	0.411	22.83	-0.918	556	9	lasso	0.44	2e-160	-0.45146	0.65166
NA	./WEIGHTS//YFS.BLOOD.RNAARR/YFS.RPS7.wgt.RDat	RPS7	2	3622795	3628509	0.02459	rs4854150	3.03	rs7608995	0.00197	-3.96	-0.423	529	36	enet	0.0058	0.0039	-1.42995	0.15273
NA	./WEIGHTS//YFS.BLOOD.RNAARR/YFS.RNF144A.wgt.RDat	RNF144A	2	7057523	7208417	0.05825	rs7562418	-3.27	rs309273	0.0158	-5.84	0.409	642	8	enet	0.036	7e-12	-1.06441	0.28714
NA	./WEIGHTS//YFS.BLOOD.RNAARR/YFS.ID2.wgt.RDat	ID2	2	8818975	8824583	0.0371	rs7567352	3.34	rs10207297	0.000482	-4.07	1.998	389	30	enet	0.0089	0.00047	-0.86729	0.38578
NA	./WEIGHTS//YFS.BLOOD.RNAARR/YFS.MBOAT2.wgt.RDat	MBOAT2	2	8992820	9143942	0.05569	rs6716851	2.36	rs6431975	0.0058	-4.49	0.206	443	43	enet	0.02	3.5e-07	0.53422	0.59319
NA	./WEIGHTS//YFS.BLOOD.RNAARR/YFS.CPSF3.wgt.RDat	CPSF3	2	9563697	9613230	0.02778	rs499858	-2.55	rs17524425	0.0164	-4.66	0.255	451	23	enet	0.018	1.3e-06	-0.56082	0.57492
NA	./WEIGHTS//YFS.BLOOD.RNAARR/YFS.IAH1.wgt.RDat	IAH1	2	9613787	9636672	0.06622	rs499858	-2.55	rs2709591	0.01	5.64	-1.331	453	27	enet	0.039	9.2e-13	-0.63872	0.52301
NA	./WEIGHTS//YFS.BLOOD.RNAARR/YFS.YWHAQ.wgt.RDat	YWHAQ	2	9724101	9771143	0.07378	rs7582263	2.78	rs12476232	0.0361	7.26	1.154	485	485	bslmm	0.048	1.9e-15	0.79047	0.42925
NA	./WEIGHTS//YFS.BLOOD.RNAARR/YFS.TAF1B.wgt.RDat	TAF1B	2	9983483	10074545	0.25322	rs7582263	2.78	rs2245344	0.24	-17.61	-2.244	536	6	lasso	0.25	2.5e-79	2.181	0.02918
NA	./WEIGHTS//YFS.BLOOD.RNAARR/YFS.KLF11.wgt.RDat	KLF11	2	10182976	10194963	0.20612	rs7582263	2.78	rs3791765	0.0701	9.53	0.35	553	553	bslmm	0.16	2.1e-50	1.53559	0.12464
NA	./WEIGHTS//YFS.BLOOD.RNAARR/YFS.ODC1.wgt.RDat	ODC1	2	10580094	10588630	0.03022	rs7582263	2.78	rs6432097	0.0196	-5.2	0.631	586	1	top1	0.02	3.5e-07	-0.631	0.52804
NA	./WEIGHTS//YFS.BLOOD.RNAARR/YFS.PDIA6.wgt.RDat	PDIA6	2	10923517	10978103	0.0681	rs1003653	-2.41	rs4807	0.0237	-7.02	0.709	569	569	bslmm	0.052	1.7e-16	0.49616	0.61978
NA	./WEIGHTS//YFS.BLOOD.RNAARR/YFS.PQLC3.wgt.RDat	PQLC3	2	11295324	11319000	0.21761	rs10200851	2.47	rs10189756	0.0413	-9.11	-0.708	493	8	lasso	0.18	1.3e-57	1.41262	0.15777
NA	./WEIGHTS//YFS.BLOOD.RNAARR/YFS.LPIN1.wgt.RDat	LPIN1	2	11817721	11967535	0.44812	rs7590488	3.25	rs7561070	0.35	-21.04	-0.51	582	46	enet	0.38	1.4e-133	0.94628	0.34401
NA	./WEIGHTS//YFS.BLOOD.RNAARR/YFS.TRIB2.wgt.RDat	TRIB2	2	12857015	12882860	0.04301	rs17465305	-3.42	rs17465002	0.0131	5.24	0.215	458	16	enet	0.027	2.6e-09	0.52005	0.60303
NA	./WEIGHTS//YFS.BLOOD.RNAARR/YFS.NBAS.wgt.RDat	NBAS	2	15307032	15701454	0.01565	rs4569447	2.83	rs6727262	0.00552	-4.45	0.039	654	2	lasso	0.0058	0.004	0.41079	0.68123
NA	./WEIGHTS//YFS.BLOOD.RNAARR/YFS.DDX1.wgt.RDat	DDX1	2	15731302	15771235	0.05078	rs4569447	2.83	rs4668936	0.0403	-7.41	-0.119	456	1	top1	0.04	3.7e-13	0.119	0.90528
NA	./WEIGHTS//YFS.BLOOD.RNAARR/YFS.FAM49A.wgt.RDat	FAM49A	2	16730727	16847599	0.10834	rs10211268	-3.55	rs1024924	0.0109	-4.94	1.653	456	456	blup	0.044	3.5e-14	-2.04249	0.0411
NA	./WEIGHTS//YFS.BLOOD.RNAARR/YFS.TTC32.wgt.RDat	TTC32	2	20096404	20101747	0.33215	rs7601441	-2.89	rs7563410	0.312	19.96	0.212	587	587	bslmm	0.33	2.7e-111	-0.00745	0.99406
NA	./WEIGHTS//YFS.BLOOD.RNAARR/YFS.PUM2.wgt.RDat	PUM2	2	20448452	20551995	0.10371	rs7601441	-2.89	rs11896241	0.0894	-11.16	0.649	601	22	enet	0.095	2.2e-29	-0.90488	0.36553
NA	./WEIGHTS//YFS.BLOOD.RNAARR/YFS.RHOB.wgt.RDat	RHOB	2	20646835	20649200	0.04437	rs7601441	-2.89	rs1010415	0.0168	-5.35	-0.549	526	1	top1	0.017	2.2e-06	0.549	0.58301
NA	./WEIGHTS//YFS.BLOOD.RNAARR/YFS.HS1BP3.wgt.RDat	HS1BP3	2	20760208	20850849	0.02557	rs7601441	-2.89	rs17663045	0.00426	-4.6	-0.998	536	536	blup	0.0092	0.00037	2.46226	0.01381
NA	./WEIGHTS//YFS.BLOOD.RNAARR/YFS.FKBP1B.wgt.RDat	FKBP1B	2	24272571	24286551	0.0826	rs11691864	-2.05	rs17046317	0.0259	-6.57	-0.188	329	22	enet	0.031	1.6e-10	0.9745	0.32981
NA	./WEIGHTS//YFS.BLOOD.RNAARR/YFS.TP53I3.wgt.RDat	TP53I3	2	24300303	24308731	0.37924	rs11691864	-2	rs1134516	0.153	-14.26	1.751	314	61	enet	0.28	2.2e-92	-0.75966	0.44746
NA	./WEIGHTS//YFS.BLOOD.RNAARR/YFS.NCOA1.wgt.RDat	NCOA1	2	24714783	24993571	0.05984	rs12612413	-2.55	rs1031092	0.0117	-4.9	-1.055	420	24	enet	0.034	2.1e-11	0.69792	0.48522
NA	./WEIGHTS//YFS.BLOOD.RNAARR/YFS.CENPO.wgt.RDat	CENPO	2	25016005	25045245	0.08857	rs12612413	-2.55	rs11688048	0.0646	-9.65	1.131	319	6	lasso	0.067	6.7e-21	-0.67305	0.50092
NA	./WEIGHTS//YFS.BLOOD.RNAARR/YFS.ADCY3.wgt.RDat	ADCY3	2	25042038	25142708	0.07136	rs10196664	2.82	rs6752378	0.0221	-5.71	-0.1	343	343	bslmm	0.043	7.3e-14	1.76478	0.0776
NA	./WEIGHTS//YFS.BLOOD.RNAARR/YFS.DNAJC27.wgt.RDat	DNAJC27	2	25166505	25194963	0.06886	rs10196664	2.82	rs1172293	0.0448	-7.99	-0.731	333	333	blup	0.054	3.1e-17	1.32678	0.18458
NA	./WEIGHTS//YFS.BLOOD.RNAARR/YFS.POMC.wgt.RDat	POMC	2	25383722	25391772	0.3526	rs10196664	2.82	rs13428823	0.0549	9.63	-1.071	341	71	enet	0.19	5.7e-59	0.27143	0.78606
NA	./WEIGHTS//YFS.BLOOD.RNAARR/YFS.DNMT3A.wgt.RDat	DNMT3A	2	25455845	25565459	0.037	rs10196664	2.82	rs17046986	0.00229	-4.05	0.541	369	369	bslmm	0.012	4.2e-05	0.28598	0.7749
NA	./WEIGHTS//YFS.BLOOD.RNAARR/YFS.ASXL2.wgt.RDat	ASXL2	2	25956622	26101385	0.0608	rs10196664	2.82	rs13033978	0.0302	7.02	-0.304	327	14	enet	0.045	2e-14	-0.27882	0.78038
NA	./WEIGHTS//YFS.BLOOD.RNAARR/YFS.HADHA.wgt.RDat	HADHA	2	26413504	26467594	0.0827	rs13409838	2.09	rs4665319	0.155	-14.15	-1.039	351	1	top1	0.16	1.9e-48	1.039	0.2988
NA	./WEIGHTS//YFS.BLOOD.RNAARR/YFS.MAPRE3.wgt.RDat	MAPRE3	2	27193480	27250064	0.07272	rs780092	-2.3	rs1275513	0.0058	4.54	-0.208	362	3	lasso	0.026	5.8e-09	-0.93864	0.34792
NA	./WEIGHTS//YFS.BLOOD.RNAARR/YFS.KHK.wgt.RDat	KHK	2	27309615	27323640	0.05886	rs6744393	-2.55	rs3769139	0.0688	9.42	-0.14	293	1	top1	0.069	1.5e-21	-0.14	0.88866
NA	./WEIGHTS//YFS.BLOOD.RNAARR/YFS.SLC5A6.wgt.RDat	SLC5A6	2	27422455	27435826	0.2078	rs4665385	-2.75	rs1275501	0.136	-13.26	0.673	296	296	blup	0.15	4.1e-45	-0.20335	0.83886
NA	./WEIGHTS//YFS.BLOOD.RNAARR/YFS.EIF2B4.wgt.RDat	EIF2B4	2	27587219	27593353	0.01117	rs4665385	-2.75	rs11686131	-0.000463	3.22	0.597	288	9	enet	0.0016	0.084	-0.00387	0.99692
NA	./WEIGHTS//YFS.BLOOD.RNAARR/YFS.SNX17.wgt.RDat	SNX17	2	27593389	27599995	0.049	rs4665385	-2.75	rs11695549	0.0323	-6.85	0.922	288	288	blup	0.035	1e-11	-1.35453	0.17557
NA	./WEIGHTS//YFS.BLOOD.RNAARR/YFS.NRBP1.wgt.RDat	NRBP1	2	27650657	27665126	0.01402	rs4665385	-2.75	rs715326	0.00935	-5.2	0.889	291	6	lasso	0.015	9.1e-06	-1.08762	0.27676
NA	./WEIGHTS//YFS.BLOOD.RNAARR/YFS.KRTCAP3.wgt.RDat	KRTCAP3	2	27665233	27669348	0.11583	rs4665385	-2.75	rs704795	0.175	15.04	0.983	286	286	bslmm	0.18	1e-55	1.0084	0.31326
NA	./WEIGHTS//YFS.BLOOD.RNAARR/YFS.GPN1.wgt.RDat	GPN1	2	27851114	27874375	0.04158	rs4665385	-2.75	rs7595739	0.0373	-7.35	-1.555	290	1	top1	0.037	2.7e-12	1.555	0.11995
NA	./WEIGHTS//YFS.BLOOD.RNAARR/YFS.SLC4A1AP.wgt.RDat	SLC4A1AP	2	27886338	27917840	0.06265	rs4665385	-2.75	rs10193210	0.0351	-6.72	-0.11	295	7	lasso	0.045	1.3e-14	0.85429	0.39295
NA	./WEIGHTS//YFS.BLOOD.RNAARR/YFS.MRPL33.wgt.RDat	MRPL33	2	27994584	28210954	0.0244	rs4260198	-3.48	rs11127125	0.00731	-5	-1.438	385	385	blup	0.012	6.4e-05	2.01602	0.0438
NA	./WEIGHTS//YFS.BLOOD.RNAARR/YFS.PLB1.wgt.RDat	PLB1	2	28680012	28866654	0.25734	rs4260198	-3.48	rs12467414	0.106	11.69	-0.247	532	12	lasso	0.17	1.1e-52	-0.37718	0.70604
NA	./WEIGHTS//YFS.BLOOD.RNAARR/YFS.PPP1CB.wgt.RDat	PPP1CB	2	28974506	29025806	0.07203	rs4260198	-3.48	rs3768666	0.0983	11.31	-0.325	554	17	enet	0.12	9.2e-36	-0.26343	0.79222
NA	./WEIGHTS//YFS.BLOOD.RNAARR/YFS.YPEL5.wgt.RDat	YPEL5	2	30369807	30383399	0.03199	rs12989107	-2.78	rs11694445	-0.000548	3.5	-0.812	465	465	bslmm	0.017	1.8e-06	-0.45534	0.64886
NA	./WEIGHTS//YFS.BLOOD.RNAARR/YFS.LBH.wgt.RDat	LBH	2	30454397	30546596	0.21698	rs7566361	2.95	rs11678328	0.0891	10.69	-0.765	546	52	enet	0.14	3.1e-42	-1.92288	0.0545
NA	./WEIGHTS//YFS.BLOOD.RNAARR/YFS.LCLAT1.wgt.RDat	LCLAT1	2	30670092	30867091	0.38429	rs4951964	3.2	rs1662955	0.628	28.18	0.222	593	593	bslmm	0.63	7.7e-276	0.1034	0.91764
NA	./WEIGHTS//YFS.BLOOD.RNAARR/YFS.EHD3.wgt.RDat	EHD3	2	31456880	31492313	0.02559	rs4951964	3.2	rs1562020	-0.000793	3.45	-0.024	541	541	bslmm	0.0047	0.0084	-0.91596	0.35969
NA	./WEIGHTS//YFS.BLOOD.RNAARR/YFS.NLRC4.wgt.RDat	NLRC4	2	32449522	32490923	0.03896	rs12712328	2.73	rs3769604	0.0508	-8.15	0.681	282	1	top1	0.051	3.2e-16	-0.681	0.49587
NA	./WEIGHTS//YFS.BLOOD.RNAARR/YFS.BIRC6.wgt.RDat	BIRC6	2	32582096	32843966	0.01952	rs12712328	2.73	rs10181198	0.000232	-3.84	0.687	458	458	blup	0.003	0.03	0.22648	0.82083
NA	./WEIGHTS//YFS.BLOOD.RNAARR/YFS.TTC27.wgt.RDat	TTC27	2	32853099	33046118	0.12744	rs12712328	2.73	rs17012134	0.0522	-8.64	1.198	488	29	enet	0.073	8.1e-23	-1.53297	0.12528
NA	./WEIGHTS//YFS.BLOOD.RNAARR/YFS.FEZ2.wgt.RDat	FEZ2	2	36778570	36873230	0.40053	rs10490671	3.19	rs10180760	0.515	25.53	-1.054	615	615	bslmm	0.55	7.7e-222	-1.3569	0.17481
NA	./WEIGHTS//YFS.BLOOD.RNAARR/YFS.HEATR5B.wgt.RDat	HEATR5B	2	37195526	37311485	0.0983	rs10490671	3.19	rs6738282	0.0325	6.54	0.803	590	590	blup	0.043	6.1e-14	0.54977	0.58248
NA	./WEIGHTS//YFS.BLOOD.RNAARR/YFS.CEBPZ.wgt.RDat	CEBPZ	2	37428755	37458856	0.07329	rs13403956	-2.72	rs1158218	0.061	-9.85	-1.376	518	10	enet	0.072	1.5e-22	0.77154	0.44039
NA	./WEIGHTS//YFS.BLOOD.RNAARR/YFS.QPCT.wgt.RDat	QPCT	2	37571717	37600465	0.03252	rs2239650	2.4	rs4670696	0.0076	4.84	0.246	497	7	enet	0.018	8e-07	0.11144	0.91127
NA	./WEIGHTS//YFS.BLOOD.RNAARR/YFS.CDC42EP3.wgt.RDat	CDC42EP3	2	37869032	37965611	0.06139	rs10490621	-2.83	rs1013292	0.055	8.65	0.535	638	1	top1	0.055	1.8e-17	0.535	0.59265
NA	./WEIGHTS//YFS.BLOOD.RNAARR/YFS.CYP1B1.wgt.RDat	CYP1B1	2	38294116	38337044	0.24451	rs10490621	-2.83	rs10204598	0.081	10.39	0.252	585	585	blup	0.15	3.9e-45	1.36816	0.17126
NA	./WEIGHTS//YFS.BLOOD.RNAARR/YFS.ATL2.wgt.RDat	ATL2	2	38522022	38604427	0.0638	rs10490621	-2.83	rs17022549	0.00991	5.5	-1.191	545	28	enet	0.04	4e-13	0.29737	0.76618
NA	./WEIGHTS//YFS.BLOOD.RNAARR/YFS.GALM.wgt.RDat	GALM	2	38893052	38968379	0.0728	rs2121897	2.79	rs3097714	0.0538	-9.44	-0.378	370	27	enet	0.088	3.2e-27	0.76541	0.44403
NA	./WEIGHTS//YFS.BLOOD.RNAARR/YFS.SOS1.wgt.RDat	SOS1	2	39208537	39351486	0.25002	rs17023874	-2.86	rs12471731	0.167	14.63	-1.029	323	323	bslmm	0.18	4.2e-56	-0.87425	0.38198
NA	./WEIGHTS//YFS.BLOOD.RNAARR/YFS.COX7A2L.wgt.RDat	COX7A2L	2	42560686	42652228	0.11484	rs3821349	2.49	rs1981664	0.12	12.46	-0.987	551	551	bslmm	0.12	3e-38	-0.53916	0.58977
NA	./WEIGHTS//YFS.BLOOD.RNAARR/YFS.MTA3.wgt.RDat	MTA3	2	42721709	42984087	0.01567	rs747094	3.92	rs1470051	0.00362	4.17	-0.312	598	598	blup	0.0076	0.0012	-0.16643	0.86782
NA	./WEIGHTS//YFS.BLOOD.RNAARR/YFS.OXER1.wgt.RDat	OXER1	2	42989642	42991401	0.03814	rs747094	3.92	rs2278583	0.033	-7.16	0.164	458	2	lasso	0.034	2e-11	-0.089	0.92908
NA	./WEIGHTS//YFS.BLOOD.RNAARR/YFS.THADA.wgt.RDat	THADA	2	43393800	43823185	0.01295	rs747094	3.92	rs4148222	-0.000645	3.51	0.546	724	724	blup	0.0043	0.011	1.41273	0.15774
NA	./WEIGHTS//YFS.BLOOD.RNAARR/YFS.ZFP36L2.wgt.RDat	ZFP36L2	2	43449541	43453748	0.01876	rs747094	3.92	rs4953002	0.00451	-3.97	0.316	492	19	enet	0.012	4.1e-05	-2.01965	0.04342
NA	./WEIGHTS//YFS.BLOOD.RNAARR/YFS.LRPPRC.wgt.RDat	LRPPRC	2	44113647	44223144	0.06418	rs921679	-2.16	rs17424646	0.0424	-7.55	1.05	548	1	top1	0.042	8.6e-14	-1.05	0.29372
NA	./WEIGHTS//YFS.BLOOD.RNAARR/YFS.SRBD1.wgt.RDat	SRBD1	2	45615819	45839304	0.15078	rs4953209	3.98	rs3770295	0.161	-14.34	0.316	850	38	enet	0.2	8.1e-62	-0.38471	0.70045
NA	./WEIGHTS//YFS.BLOOD.RNAARR/YFS.EPAS1.wgt.RDat	EPAS1	2	46520806	46613836	0.05562	rs4953413	3.69	rs10178633	0.036	-7.52	-0.096	729	729	blup	0.041	3e-13	0.36242	0.71704
NA	./WEIGHTS//YFS.BLOOD.RNAARR/YFS.ATP6V1E2.wgt.RDat	ATP6V1E2	2	46717889	46769696	0.42848	rs4953413	3.69	rs3814043	0.247	-18.43	-0.97	686	686	bslmm	0.36	4.6e-126	0.89991	0.36817
NA	./WEIGHTS//YFS.BLOOD.RNAARR/YFS.RHOQ.wgt.RDat	RHOQ	2	46768945	46810260	0.02957	rs4953413	3.69	rs1868844	0.00577	4.06	1.25	689	3	lasso	0.006	0.0034	0.68657	0.49236
NA	./WEIGHTS//YFS.BLOOD.RNAARR/YFS.CRIPT.wgt.RDat	CRIPT	2	46843555	46852881	0.42253	rs4953413	3.69	rs13385693	0.506	25.27	-0.457	656	5	lasso	0.52	1e-203	-0.47815	0.63254
NA	./WEIGHTS//YFS.BLOOD.RNAARR/YFS.MCFD2.wgt.RDat	MCFD2	2	47129009	47168994	0.16396	rs4953413	3.69	rs11674127	0.0116	-6.42	0.171	564	564	bslmm	0.11	8.9e-34	0.67918	0.49702
NA	./WEIGHTS//YFS.BLOOD.RNAARR/YFS.CALM2.wgt.RDat	CALM2	2	47272677	47403740	0.05119	rs4953413	3.69	rs6713052	0.0137	-5.04	-1.89	603	603	bslmm	0.017	1.6e-06	0.22497	0.822
NA	./WEIGHTS//YFS.BLOOD.RNAARR/YFS.MSH2.wgt.RDat	MSH2	2	47630108	47789450	0.11726	rs13397771	-2.94	rs13000537	0.104	11.65	0.687	500	1	top1	0.1	4.3e-32	0.687	0.49208
NA	./WEIGHTS//YFS.BLOOD.RNAARR/YFS.MSH6.wgt.RDat	MSH6	2	47922669	48034092	0.10183	rs13397771	-2.94	rs1800932	0.0365	7.84	0.862	377	7	lasso	0.079	2e-24	-0.12799	0.89816
NA	./WEIGHTS//YFS.BLOOD.RNAARR/YFS.FOXN2.wgt.RDat	FOXN2	2	48541776	48606433	0.11685	rs13027348	3.06	rs12475492	0.0587	8.74	-0.182	393	31	enet	0.063	9.9e-20	-0.16913	0.86569
NA	./WEIGHTS//YFS.BLOOD.RNAARR/YFS.STON1.wgt.RDat	STON1	2	48756522	48826025	0.08819	rs13027348	3.06	rs12713012	0.0159	6.71	-0.28	511	511	bslmm	0.048	1.5e-15	-0.67103	0.5022
NA	./WEIGHTS//YFS.BLOOD.RNAARR/YFS.CHAC2.wgt.RDat	CHAC2	2	53994929	54002333	0.0214	rs17580080	-3.1	rs2287348	0.00382	4.26	0.936	447	447	bslmm	0.011	0.00012	0.81634	0.4143
NA	./WEIGHTS//YFS.BLOOD.RNAARR/YFS.PSME4.wgt.RDat	PSME4	2	54091204	54197977	0.03522	rs17580080	-3.1	rs2357896	0.023	6.3	-1.218	503	20	enet	0.035	1.1e-11	-1.63491	0.10207
NA	./WEIGHTS//YFS.BLOOD.RNAARR/YFS.RTN4.wgt.RDat	RTN4	2	55199325	55339757	0.03611	rs9917139	2.24	rs7601625	0.0295	6.6	-1.498	584	1	top1	0.03	4.8e-10	-1.498	0.13413
NA	./WEIGHTS//YFS.BLOOD.RNAARR/YFS.MTIF2.wgt.RDat	MTIF2	2	55463731	55496483	0.02225	rs9917139	2.24	rs10168513	0.000269	3.75	0.184	505	505	bslmm	0.0041	0.013	0.17497	0.8611
NA	./WEIGHTS//YFS.BLOOD.RNAARR/YFS.SMEK2.wgt.RDat	SMEK2	2	55774428	55846015	0.06912	rs1368242	-2.78	rs13025331	0.0429	7.84	0.622	457	34	enet	0.053	7.1e-17	-0.31133	0.75555
NA	./WEIGHTS//YFS.BLOOD.RNAARR/YFS.PNPT1.wgt.RDat	PNPT1	2	55861400	55921045	0.04309	rs1368242	-2.78	rs2586954	0.0129	5.43	1.466	468	468	blup	0.023	3.8e-08	1.64037	0.10093
NA	./WEIGHTS//YFS.BLOOD.RNAARR/YFS.VRK2.wgt.RDat	VRK2	2	58134786	58387055	0.08387	rs10189138	3.51	rs3732136	0.0811	-10.66	0.906	450	1	top1	0.081	3.2e-25	-0.906	0.36494
NA	./WEIGHTS//YFS.BLOOD.RNAARR/YFS.REL.wgt.RDat	REL	2	61108656	61150645	0.01658	rs1510478	2.34	rs13034020	0.00959	4.88	-1.663	374	11	enet	0.01	0.00021	-1.71806	0.08579
NA	./WEIGHTS//YFS.BLOOD.RNAARR/YFS.PUS10.wgt.RDat	PUS10	2	61167357	61245394	0.04469	rs1510478	2.34	rs34023434	0.0355	7.22	-0.759	363	19	enet	0.043	6.5e-14	-1.93395	0.05312
NA	./WEIGHTS//YFS.BLOOD.RNAARR/YFS.PEX13.wgt.RDat	PEX13	2	61244360	61276394	0.01356	rs1510478	2.34	rs2564097	0.00231	-3.63	0.158	334	334	blup	0.005	0.0067	-1.11925	0.26303
NA	./WEIGHTS//YFS.BLOOD.RNAARR/YFS.AHSA2.wgt.RDat	AHSA2	2	61404553	61414686	0.50494	rs7600065	-2.27	rs11498	0.456	-24.22	0.085	304	32	enet	0.62	3.1e-265	1.09446	0.27375
NA	./WEIGHTS//YFS.BLOOD.RNAARR/YFS.FAM161A.wgt.RDat	FAM161A	2	62051989	62081278	0.0207	rs4672505	5.49	rs17513722	0.00235	-4.25	0.351	288	7	enet	0.0084	0.00067	-1.2993	0.19384
NA	./WEIGHTS//YFS.BLOOD.RNAARR/YFS.CCT4.wgt.RDat	CCT4	2	62095224	62115939	0.0327	rs4672505	5.49	rs7569467	0.0214	5.52	0.129	294	1	top1	0.021	1.1e-07	0.129	0.89736
NA	./WEIGHTS//YFS.BLOOD.RNAARR/YFS.COMMD1.wgt.RDat	COMMD1	2	62115859	62374382	0.04995	rs4672505	5.49	rs4672482	0.00701	4.37	-1.49	402	402	blup	0.017	2.2e-06	-1.16833	0.24267
NA	./WEIGHTS//YFS.BLOOD.RNAARR/YFS.B3GNT2.wgt.RDat	B3GNT2	2	62423248	62451866	0.02052	rs4672505	5.49	rs12616639	0.0154	-5.05	2.319	361	1	top1	0.015	5.9e-06	-2.319	0.0204
NA	./WEIGHTS//YFS.BLOOD.RNAARR/YFS.MDH1.wgt.RDat	MDH1	2	63815743	63834331	0.01642	rs2421916	2.6	rs7570031	0.0266	6.42	-1.551	273	1	top1	0.027	3.4e-09	-1.551	0.1209
NA	./WEIGHTS//YFS.BLOOD.RNAARR/YFS.PELI1.wgt.RDat	PELI1	2	64319786	64371588	0.05876	rs4671599	2.46	rs17739675	0.0399	-7.26	-1.04	394	1	top1	0.04	4.9e-13	1.04	0.29834
NA	./WEIGHTS//YFS.BLOOD.RNAARR/YFS.SERTAD2.wgt.RDat	SERTAD2	2	64858755	64977449	0.02691	rs2008831	-2.35	rs13391261	0.00654	-4.04	0.274	478	478	bslmm	0.014	1.3e-05	0.3257	0.74465
NA	./WEIGHTS//YFS.BLOOD.RNAARR/YFS.SLC1A4.wgt.RDat	SLC1A4	2	65215611	65250999	0.06231	rs2008831	-2.35	rs7590631	0.0283	6.54	0.205	426	426	bslmm	0.028	9.4e-10	0.25674	0.79738
NA	./WEIGHTS//YFS.BLOOD.RNAARR/YFS.CEP68.wgt.RDat	CEP68	2	65283500	65314138	0.07649	rs2008831	-2.35	rs1420185	0.096	-11.35	0.554	432	7	lasso	0.098	2.9e-30	-0.72086	0.471
NA	./WEIGHTS//YFS.BLOOD.RNAARR/YFS.MEIS1.wgt.RDat	MEIS1	2	66660584	66801001	0.05402	rs1565328	-3.39	rs17031330	0.00178	-4.01	-2.562	535	535	blup	0.026	4e-09	1.2182	0.22315
NA	./WEIGHTS//YFS.BLOOD.RNAARR/YFS.C1D.wgt.RDat	C1D	2	68268262	68338080	0.02728	rs7573155	-3.08	rs10207196	0.0127	-4.49	1.98	570	14	enet	0.013	2.7e-05	-1.83689	0.06623
NA	./WEIGHTS//YFS.BLOOD.RNAARR/YFS.WDR92.wgt.RDat	WDR92	2	68350068	68384692	0.0547	rs7573155	-3.08	rs12691190	0.0476	7.89	-0.766	539	1	top1	0.048	2.8e-15	-0.766	0.44368
NA	./WEIGHTS//YFS.BLOOD.RNAARR/YFS.PPP3R1.wgt.RDat	PPP3R1	2	68358370	68488362	0.24021	rs7573155	-3.08	rs6757906	0.321	-20.15	-1.184	585	44	enet	0.34	9.1e-116	0.65441	0.51285
NA	./WEIGHTS//YFS.BLOOD.RNAARR/YFS.PNO1.wgt.RDat	PNO1	2	68384976	68403370	0.12238	rs7573155	-3.08	rs13009282	0.131	-12.93	-1.657	515	515	bslmm	0.13	2e-41	1.84888	0.06448
NA	./WEIGHTS//YFS.BLOOD.RNAARR/YFS.PLEK.wgt.RDat	PLEK	2	68592305	68624585	0.08052	rs3792223	3.39	rs6546390	0.0959	11.12	-0.605	510	9	lasso	0.11	1.6e-34	-0.67012	0.50278
NA	./WEIGHTS//YFS.BLOOD.RNAARR/YFS.GFPT1.wgt.RDat	GFPT1	2	69546905	69614382	0.10121	rs3792223	3.39	rs7578692	0.226	17.26	0.628	454	24	lasso	0.23	1.3e-75	0.71018	0.4776
NA	./WEIGHTS//YFS.BLOOD.RNAARR/YFS.NFU1.wgt.RDat	NFU1	2	69622882	69664760	0.07875	rs6718012	2.22	rs7559850	0.0358	7.38	1.423	420	420	blup	0.072	1.8e-22	0.78089	0.43487
NA	./WEIGHTS//YFS.BLOOD.RNAARR/YFS.ANXA4.wgt.RDat	ANXA4	2	69871557	70053596	0.12965	rs6718012	2.22	rs13412112	0.0614	-8.96	0.306	388	11	lasso	0.069	1.5e-21	-0.47126	0.63746
NA	./WEIGHTS//YFS.BLOOD.RNAARR/YFS.GMCL1.wgt.RDat	GMCL1	2	70056774	70108528	0.0191	rs6718012	2.22	rs12993700	0.0148	4.85	1.732	350	1	top1	0.015	8.9e-06	1.732	0.08327
NA	./WEIGHTS//YFS.BLOOD.RNAARR/YFS.SNRNP27.wgt.RDat	SNRNP27	2	70120692	70132707	0.04522	rs6718012	2.22	rs2124007	0.0511	-8.43	-1.451	332	332	bslmm	0.053	9.5e-17	0.86904	0.38483
NA	./WEIGHTS//YFS.BLOOD.RNAARR/YFS.ASPRV1.wgt.RDat	ASPRV1	2	70187226	70189397	0.10138	rs6718012	2.22	rs728476	0.104	-12.18	-0.3	342	342	blup	0.13	7.7e-40	-0.33348	0.73877
NA	./WEIGHTS//YFS.BLOOD.RNAARR/YFS.PCYOX1.wgt.RDat	PCYOX1	2	70484518	70508323	0.02055	rs3821261	-3.29	rs13000817	0.0085	-4.63	0.498	461	461	blup	0.014	1.1e-05	0.26743	0.78914
NA	./WEIGHTS//YFS.BLOOD.RNAARR/YFS.FAM136A.wgt.RDat	FAM136A	2	70523107	70529222	0.02967	rs3821261	-3.29	rs17005420	0.0242	5.81	1.284	461	461	bslmm	0.027	2.2e-09	1.21773	0.22333
NA	./WEIGHTS//YFS.BLOOD.RNAARR/YFS.NAGK.wgt.RDat	NAGK	2	71291474	71306935	0.43444	rs4852700	-2.51	rs2287329	0.448	-23.79	0.55	538	15	enet	0.49	4.3e-186	-0.43707	0.66206
NA	./WEIGHTS//YFS.BLOOD.RNAARR/YFS.MCEE.wgt.RDat	MCEE	2	71336814	71357369	0.07238	rs4852700	-2.51	rs4852760	0.0547	8.43	-0.651	538	23	enet	0.061	2.5e-19	-0.41132	0.68084
NA	./WEIGHTS//YFS.BLOOD.RNAARR/YFS.DYSF.wgt.RDat	DYSF	2	71680852	71913898	0.02381	rs4494771	-2.44	rs7604412	0.0069	4.14	0.185	563	563	blup	0.0076	0.0011	-1.7496	0.08019
NA	./WEIGHTS//YFS.BLOOD.RNAARR/YFS.SFXN5.wgt.RDat	SFXN5	2	73169165	73302747	0.02189	rs4241253	3.06	rs732180	0.00597	-4.17	-0.991	271	271	bslmm	0.012	6.3e-05	0.94209	0.34615
NA	./WEIGHTS//YFS.BLOOD.RNAARR/YFS.RAB11FIP5.wgt.RDat	RAB11FIP5	2	73300510	73383849	0.08089	rs4241253	3.06	rs6727919	0.108	11.88	-1.467	265	1	top1	0.11	1.8e-33	-1.467	0.14238
NA	./WEIGHTS//YFS.BLOOD.RNAARR/YFS.ALMS1.wgt.RDat	ALMS1	2	73612886	73837920	0.06718	rs1150500	2.93	rs7598396	0.0949	11.14	-2.024	395	1	top1	0.095	2.1e-29	-2.024	0.04297
NA	./WEIGHTS//YFS.BLOOD.RNAARR/YFS.STAMBP.wgt.RDat	STAMBP	2	74056086	74100786	0.08976	rs828863	-3.04	rs12713783	0.0374	7.32	1.175	370	370	blup	0.061	3.7e-19	0.88284	0.37732
NA	./WEIGHTS//YFS.BLOOD.RNAARR/YFS.DGUOK.wgt.RDat	DGUOK	2	74153953	74186088	0.02088	rs828863	-3.04	rs3771730	0.00211	-3.42	1.777	365	16	enet	0.0087	0.00054	-2.30234	0.02132
NA	./WEIGHTS//YFS.BLOOD.RNAARR/YFS.INO80B.wgt.RDat	INO80B	2	74682150	74688011	0.01547	rs828863	-3.04	rs6709863	0.00582	-4.16	-0.745	349	349	blup	0.011	9e-05	0.87682	0.38058
NA	./WEIGHTS//YFS.BLOOD.RNAARR/YFS.MRPL53.wgt.RDat	MRPL53	2	74699085	74700449	0.20103	rs828863	-3.04	rs11676733	0.327	-20.43	-0.973	350	6	lasso	0.33	3.8e-111	0.79894	0.42432
NA	./WEIGHTS//YFS.BLOOD.RNAARR/YFS.HTRA2.wgt.RDat	HTRA2	2	74756504	74760472	0.01337	rs828863	-3.04	rs9789404	0.00846	-4.55	-1.901	345	345	blup	0.0097	0.00026	0.67563	0.49928
NA	./WEIGHTS//YFS.BLOOD.RNAARR/YFS.HK2.wgt.RDat	HK2	2	75061108	75120486	0.32789	rs3771773	-2.3	rs581720	0.118	12.31	0.273	438	9	lasso	0.25	4.2e-82	1.41015	0.1585
NA	./WEIGHTS//YFS.BLOOD.RNAARR/YFS.TGOLN2.wgt.RDat	TGOLN2	2	85545147	85555548	0.0208	rs10514645	2.42	rs2292653	0.00455	-4.78	0.072	446	3	lasso	0.0071	0.0016	0.21463	0.83006
NA	./WEIGHTS//YFS.BLOOD.RNAARR/YFS.RETSAT.wgt.RDat	RETSAT	2	85569211	85581743	0.12162	rs10514645	2.42	rs3923229	0.123	-12.56	-0.628	445	1	top1	0.12	3.8e-38	0.628	0.53
NA	./WEIGHTS//YFS.BLOOD.RNAARR/YFS.CAPG.wgt.RDat	CAPG	2	85621871	85645555	0.40249	rs6716108	2.3	rs6547615	0.204	16.12	-0.838	459	65	enet	0.37	1.2e-128	-0.74917	0.45376
NA	./WEIGHTS//YFS.BLOOD.RNAARR/YFS.MAT2A.wgt.RDat	MAT2A	2	85766288	85772403	0.11648	rs6716108	2.3	rs960066	0.0597	-8.76	1.388	472	472	bslmm	0.086	8.7e-27	-1.04838	0.29446
NA	./WEIGHTS//YFS.BLOOD.RNAARR/YFS.GGCX.wgt.RDat	GGCX	2	85774743	85788670	0.24714	rs6716108	2.3	rs12714147	0.0776	10.31	0.245	474	474	bslmm	0.16	1.2e-50	0.51093	0.6094
NA	./WEIGHTS//YFS.BLOOD.RNAARR/YFS.VAMP8.wgt.RDat	VAMP8	2	85788685	85809154	0.15171	rs6716108	2.3	rs6739015	0.153	-14.62	0.072	481	37	enet	0.18	2.2e-55	-0.04926	0.96071
NA	./WEIGHTS//YFS.BLOOD.RNAARR/YFS.VAMP5.wgt.RDat	VAMP5	2	85811531	85820535	0.33948	rs6716108	2.3	rs10179904	0.168	-14.81	-0.055	478	79	enet	0.27	1.5e-89	0.43939	0.66038
NA	./WEIGHTS//YFS.BLOOD.RNAARR/YFS.RNF181.wgt.RDat	RNF181	2	85822848	85824736	0.19871	rs6716108	2.3	rs6643	0.19	-15.53	-0.495	474	474	bslmm	0.2	4.4e-62	0.38355	0.70131
NA	./WEIGHTS//YFS.BLOOD.RNAARR/YFS.GNLY.wgt.RDat	GNLY	2	85912298	85925977	0.51325	rs6716108	2.3	rs12151621	0.361	21.37	0.012	487	42	enet	0.45	4.2e-165	0.21977	0.82605
NA	./WEIGHTS//YFS.BLOOD.RNAARR/YFS.ATOH8.wgt.RDat	ATOH8	2	85978467	86015189	0.53583	rs6716108	2.3	rs12151742	0.399	22.47	-0.081	504	12	lasso	0.5	1.1e-193	-0.52098	0.60238
NA	./WEIGHTS//YFS.BLOOD.RNAARR/YFS.ST3GAL5.wgt.RDat	ST3GAL5	2	86066267	86116137	0.18986	rs6716108	2.3	rs3810821	0.155	-14.24	-0.074	482	36	enet	0.17	1.8e-53	0.2886	0.77289
NA	./WEIGHTS//YFS.BLOOD.RNAARR/YFS.PTCD3.wgt.RDat	PTCD3	2	86333305	86369280	0.02318	rs17618119	2.05	rs6547678	0.0006	-4.14	0.149	466	466	bslmm	0.0054	0.0053	0.51431	0.60703
NA	./WEIGHTS//YFS.BLOOD.RNAARR/YFS.IMMT.wgt.RDat	IMMT	2	86371055	86422893	0.14242	rs17618119	2.05	rs9309633	0.268	-18.42	-0.69	469	1	top1	0.27	1.5e-87	0.69	0.49019
NA	./WEIGHTS//YFS.BLOOD.RNAARR/YFS.MRPL35.wgt.RDat	MRPL35	2	86426478	86440917	0.14584	rs17618119	2.05	rs17438451	0.0813	-10.37	0.053	441	15	enet	0.12	4e-37	-0.59206	0.55381
NA	./WEIGHTS//YFS.BLOOD.RNAARR/YFS.RMND5A.wgt.RDat	RMND5A	2	86947296	87005164	0.03844	rs12621901	-1.92	rs6714317	0.0257	5.92	1.342	240	1	top1	0.026	6e-09	1.342	0.1796
NA	./WEIGHTS//YFS.BLOOD.RNAARR/YFS.CD8A.wgt.RDat	CD8A	2	87011729	87035519	0.07767	rs12621901	-1.92	rs2944254	0.0442	-8.45	0.768	205	19	enet	0.065	2.7e-20	-0.90268	0.3667
NA	./WEIGHTS//YFS.BLOOD.RNAARR/YFS.CD8B.wgt.RDat	CD8B	2	87042462	87089047	0.25905	rs12621901	-1.92	rs12621901	0.0761	9.9	-1.921	196	22	enet	0.11	7.9e-33	-2.49248	0.01269
NA	./WEIGHTS//YFS.BLOOD.RNAARR/YFS.KRCC1.wgt.RDat	KRCC1	2	88326724	88355248	0.02907	rs11690974	-2.58	rs12714206	0.0189	5.14	-0.463	238	12	enet	0.022	8e-08	1.10463	0.26932
NA	./WEIGHTS//YFS.BLOOD.RNAARR/YFS.RPIA.wgt.RDat	RPIA	2	88991162	89050452	0.04691	rs11690974	-2.58	rs908277	0.0363	7.05	-0.474	198	12	lasso	0.045	1.1e-14	-0.42109	0.67369
NA	./WEIGHTS//YFS.BLOOD.RNAARR/YFS.MAL.wgt.RDat	MAL	2	95691422	95719737	0.02501	rs2320433	-2.61	rs4854244	0.0554	8.73	0.81	102	6	lasso	0.059	1.5e-18	0.95979	0.33716
NA	./WEIGHTS//YFS.BLOOD.RNAARR/YFS.ZNF514.wgt.RDat	ZNF514	2	95813075	95831158	0.5192	rs2320433	-2.61	rs2278067	0.294	-19.33	-0.279	105	46	enet	0.41	1e-145	0.86957	0.38454
NA	./WEIGHTS//YFS.BLOOD.RNAARR/YFS.TMEM127.wgt.RDat	TMEM127	2	96916312	96931732	0.03126	rs893173	2.94	rs2579519	0.0429	7.98	1.312	150	1	top1	0.043	6.3e-14	1.312	0.18952
NA	./WEIGHTS//YFS.BLOOD.RNAARR/YFS.CIAO1.wgt.RDat	CIAO1	2	96931870	96939087	0.2108	rs893173	2.94	rs772175	0.0198	-6.45	2.192	146	26	enet	0.09	5.9e-28	-0.27301	0.78484
NA	./WEIGHTS//YFS.BLOOD.RNAARR/YFS.ITPRIPL1.wgt.RDat	ITPRIPL1	2	96991069	96994091	0.00666	rs893173	2.94	rs7058	0.0114	-4.2	-1.067	154	1	top1	0.011	8.7e-05	1.067	0.28597
NA	./WEIGHTS//YFS.BLOOD.RNAARR/YFS.ARID5A.wgt.RDat	ARID5A	2	97202480	97218375	0.06042	rs893173	2.94	rs1866444	0.0403	7.98	1.332	204	8	lasso	0.054	3.9e-17	1.19764	0.23106
NA	./WEIGHTS//YFS.BLOOD.RNAARR/YFS.LMAN2L.wgt.RDat	LMAN2L	2	97371666	97405801	0.06532	rs2301707	2.53	rs6746896	0.0239	6.18	0.663	180	1	top1	0.024	2.1e-08	0.663	0.50733
NA	./WEIGHTS//YFS.BLOOD.RNAARR/YFS.CNNM4.wgt.RDat	CNNM4	2	97426639	97477628	0.02009	rs2301707	2.53	rs7582249	0.00514	3.98	-0.465	172	172	blup	0.0081	0.00078	-1.03036	0.30284
NA	./WEIGHTS//YFS.BLOOD.RNAARR/YFS.ANKRD36.wgt.RDat	ANKRD36	2	97779233	97930258	0.14747	rs2276654	-1.91	rs7593754	0.0879	10.6	-0.821	170	5	lasso	0.099	1.7e-30	-1.15969	0.24618
NA	./WEIGHTS//YFS.BLOOD.RNAARR/YFS.ACTR1B.wgt.RDat	ACTR1B	2	98272431	98280570	0.10087	rs13422327	2.25	rs11692435	0.0987	11.27	0.45	143	19	enet	0.13	8.1e-41	0.17331	0.86241
NA	./WEIGHTS//YFS.BLOOD.RNAARR/YFS.UNC50.wgt.RDat	UNC50	2	99225042	99234978	0.14978	rs4851166	-3.35	rs2278211	0.126	-13.08	1.662	311	46	enet	0.15	2.8e-46	-2.07949	0.03757
NA	./WEIGHTS//YFS.BLOOD.RNAARR/YFS.TSGA10.wgt.RDat	TSGA10	2	99613724	99771427	0.12976	rs11893480	-3.59	rs11683188	0.206	-16.2	0.419	338	338	bslmm	0.21	2.3e-66	-0.63919	0.5227
NA	./WEIGHTS//YFS.BLOOD.RNAARR/YFS.LIPT1.wgt.RDat	LIPT1	2	99771418	99779620	0.07992	rs11893480	-3.59	rs11683188	0.164	-14.42	0.419	291	1	top1	0.16	3.1e-51	-0.419	0.67522
NA	./WEIGHTS//YFS.BLOOD.RNAARR/YFS.MITD1.wgt.RDat	MITD1	2	99777890	99797521	0.08494	rs11893480	-3.59	rs7589893	0.0726	10.23	0.778	300	300	blup	0.091	3e-28	-0.85323	0.39353
NA	./WEIGHTS//YFS.BLOOD.RNAARR/YFS.LYG1.wgt.RDat	LYG1	2	99900701	99921205	0.16522	rs11893480	-3.59	rs1955393	0.197	15.88	-0.245	305	14	lasso	0.25	1.1e-79	-0.07171	0.94283
NA	./WEIGHTS//YFS.BLOOD.RNAARR/YFS.REV1.wgt.RDat	REV1	2	100016938	100106497	0.07473	rs11893480	-3.59	rs6734290	0.0803	10.49	0.152	343	1	top1	0.08	5.7e-25	0.152	0.87919
NA	./WEIGHTS//YFS.BLOOD.RNAARR/YFS.AFF3.wgt.RDat	AFF3	2	100163718	100759201	0.06	rs11893480	-3.59	rs6706188	0.0367	-7.87	0.692	584	11	enet	0.057	6.2e-18	-1.40528	0.15994
NA	./WEIGHTS//YFS.BLOOD.RNAARR/YFS.PDCL3.wgt.RDat	PDCL3	2	101179152	101193197	0.04512	rs11123839	-3.07	rs7578708	0.0153	-6.05	-0.93	493	493	blup	0.028	1.2e-09	1.31761	0.18763
NA	./WEIGHTS//YFS.BLOOD.RNAARR/YFS.RNF149.wgt.RDat	RNF149	2	101887681	101925163	0.01313	rs1192811	2.49	rs6543026	-0.0003	-3.52	0.941	403	403	blup	0.0012	0.11	-0.74014	0.45922
NA	./WEIGHTS//YFS.BLOOD.RNAARR/YFS.IL1R2.wgt.RDat	IL1R2	2	102608306	102645006	0.04722	rs2302620	2.63	rs4851518	0.0508	8.23	-0.539	507	507	bslmm	0.052	1.5e-16	-0.42982	0.66732
NA	./WEIGHTS//YFS.BLOOD.RNAARR/YFS.IL1R1.wgt.RDat	IL1R1	2	102681004	102796334	0.06347	rs2302620	2.63	rs13384777	0.0178	7.12	-0.818	552	29	enet	0.042	1.1e-13	-1.03705	0.29971
NA	./WEIGHTS//YFS.BLOOD.RNAARR/YFS.IL18R1.wgt.RDat	IL18R1	2	102927989	103015218	0.18743	rs2302620	2.63	rs2015478	0.0963	-11.17	0.066	573	573	blup	0.17	7.9e-53	-0.52491	0.59965
NA	./WEIGHTS//YFS.BLOOD.RNAARR/YFS.IL18RAP.wgt.RDat	IL18RAP	2	103035149	103069025	0.41333	rs2302620	2.63	rs3755266	0.554	-26.45	-0.719	562	562	bslmm	0.62	4.2e-269	0.56316	0.57332
NA	./WEIGHTS//YFS.BLOOD.RNAARR/YFS.MFSD9.wgt.RDat	MFSD9	2	103332299	103353347	0.09397	rs10204051	2.74	rs2732824	0.0298	8.51	1.013	429	429	bslmm	0.072	1.4e-22	0.4452	0.65618
NA	./WEIGHTS//YFS.BLOOD.RNAARR/YFS.MRPS9.wgt.RDat	MRPS9	2	105654441	105716418	0.15411	rs10197031	2.45	rs6735232	0.22	-16.71	0.909	486	1	top1	0.22	3.2e-70	-0.909	0.36335
NA	./WEIGHTS//YFS.BLOOD.RNAARR/YFS.FHL2.wgt.RDat	FHL2	2	105974169	106054970	0.18252	rs12617249	-3.37	rs10190186	0.0963	11.1	1.992	592	7	lasso	0.1	6.9e-31	1.66854	0.09521
NA	./WEIGHTS//YFS.BLOOD.RNAARR/YFS.GCC2.wgt.RDat	GCC2	2	109065017	109125871	0.04791	rs17770672	-2.78	rs2718740	0.0514	-8.31	-1.706	383	1	top1	0.051	2.1e-16	1.706	0.08801
NA	./WEIGHTS//YFS.BLOOD.RNAARR/YFS.MERTK.wgt.RDat	MERTK	2	112656056	112787138	0.29684	rs7559710	-2.07	rs6730521	0.12	-13.82	-1.502	322	36	enet	0.25	3.2e-81	1.34548	0.17847
NA	./WEIGHTS//YFS.BLOOD.RNAARR/YFS.FBLN7.wgt.RDat	FBLN7	2	112895962	112945791	0.03319	rs7559710	-2.07	rs10183121	0.00288	4.52	0.071	355	355	bslmm	0.017	1.9e-06	-0.26905	0.78789
NA	./WEIGHTS//YFS.BLOOD.RNAARR/YFS.ZC3H8.wgt.RDat	ZC3H8	2	112973254	113012713	0.01231	rs7559710	-2.07	rs12711736	0.018	5.12	0.217	341	1	top1	0.018	1e-06	0.217	0.82821
NA	./WEIGHTS//YFS.BLOOD.RNAARR/YFS.TTL.wgt.RDat	TTL	2	113239731	113290227	0.02312	rs11695148	2.55	rs10153558	0.0151	-4.76	-0.058	431	1	top1	0.015	6.9e-06	0.058	0.95375
NA	./WEIGHTS//YFS.BLOOD.RNAARR/YFS.CHCHD5.wgt.RDat	CHCHD5	2	113341817	113346852	0.04292	rs11695148	2.55	rs768069	0.0479	-8.29	0.513	433	21	enet	0.068	2.7e-21	-0.01874	0.98505
NA	./WEIGHTS//YFS.BLOOD.RNAARR/YFS.SLC20A1.wgt.RDat	SLC20A1	2	113403434	113421404	0.39162	rs11695148	2.55	rs10211073	0.204	16.25	-0.054	461	3	lasso	0.29	1.5e-97	-0.14538	0.88441
NA	./WEIGHTS//YFS.BLOOD.RNAARR/YFS.PSD4.wgt.RDat	PSD4	2	113914902	113960814	0.42057	rs11898902	3.18	rs12711765	0.238	17.39	-0.89	445	50	enet	0.27	7.1e-88	-1.00384	0.31546
NA	./WEIGHTS//YFS.BLOOD.RNAARR/YFS.PAX8.wgt.RDat	PAX8	2	113973574	114036527	0.08561	rs11898902	3.18	rs11123172	0.0773	-10	-1.257	471	16	enet	0.079	1.5e-24	0.81976	0.41235
NA	./WEIGHTS//YFS.BLOOD.RNAARR/YFS.SLC35F5.wgt.RDat	SLC35F5	2	114462588	114514400	0.07351	rs11898902	3.18	rs1584434	0.0489	8.54	0.45	325	33	enet	0.068	3.1e-21	0.41381	0.67901
NA	./WEIGHTS//YFS.BLOOD.RNAARR/YFS.DDX18.wgt.RDat	DDX18	2	118572226	118589955	0.33986	rs17819010	-3	rs367201	0.144	13.7	0.26	469	57	enet	0.32	2.7e-107	-0.13931	0.88921
NA	./WEIGHTS//YFS.BLOOD.RNAARR/YFS.CCDC93.wgt.RDat	CCDC93	2	118673054	118771709	0.01577	rs17819010	-3	rs10490629	0.0171	-4.92	-0.18	507	1	top1	0.017	1.8e-06	0.18	0.85715
NA	./WEIGHTS//YFS.BLOOD.RNAARR/YFS.DBI.wgt.RDat	DBI	2	120124497	120130126	0.08353	rs12464679	-2.47	rs11680074	0.0597	-8.9	-1.116	428	428	bslmm	0.07	7.9e-22	1.11136	0.26641
NA	./WEIGHTS//YFS.BLOOD.RNAARR/YFS.TMEM177.wgt.RDat	TMEM177	2	120436743	120444083	0.11415	rs1867775	-2.35	rs4849797	0.0571	-8.63	0.148	348	38	enet	0.068	2.7e-21	0.7844	0.43281
NA	./WEIGHTS//YFS.BLOOD.RNAARR/YFS.PTPN4.wgt.RDat	PTPN4	2	120517207	120741394	0.02032	rs12479311	-2.52	rs4480992	0.00954	-4.63	-0.157	392	2	lasso	0.017	1.8e-06	0.78653	0.43156
NA	./WEIGHTS//YFS.BLOOD.RNAARR/YFS.TMEM185B.wgt.RDat	TMEM185B	2	120978854	120980984	0.12957	rs6757849	-2.6	rs17612883	0.0188	6.1	-0.862	300	300	bslmm	0.085	1.7e-26	0.75342	0.4512
NA	./WEIGHTS//YFS.BLOOD.RNAARR/YFS.RALB.wgt.RDat	RALB	2	120997640	121052289	0.11494	rs6757849	-2.6	rs3931840	0.162	-14.41	-1.354	318	1	top1	0.16	1.3e-50	1.354	0.17574
NA	./WEIGHTS//YFS.BLOOD.RNAARR/YFS.CLASP1.wgt.RDat	CLASP1	2	122095352	122407163	0.03546	rs17778385	2.69	rs7573614	0.00373	-4.24	-0.66	429	429	bslmm	0.0077	0.001	-0.4887	0.62506
NA	./WEIGHTS//YFS.BLOOD.RNAARR/YFS.MKI67IP.wgt.RDat	MKI67IP	2	122484521	122494499	0.05744	rs17778385	2.69	rs1056014	0.0464	7.84	1.412	306	5	lasso	0.047	4.5e-15	1.26376	0.20632
NA	./WEIGHTS//YFS.BLOOD.RNAARR/YFS.BIN1.wgt.RDat	BIN1	2	127805603	127864931	0.63312	rs6751149	-2.63	rs10194375	0.462	24.18	0.287	474	15	lasso	0.47	9.6e-179	0.16979	0.86518
NA	./WEIGHTS//YFS.BLOOD.RNAARR/YFS.ERCC3.wgt.RDat	ERCC3	2	128014866	128051752	0.07361	rs6751149	-2.63	rs4662713	0.0297	-7.46	0.286	457	457	bslmm	0.05	6.5e-16	-0.33905	0.73457
NA	./WEIGHTS//YFS.BLOOD.RNAARR/YFS.IWS1.wgt.RDat	IWS1	2	128193783	128284462	0.02084	rs6751149	-2.63	rs334160	0.013	4.49	0.965	439	1	top1	0.013	2.9e-05	0.965	0.33454
NA	./WEIGHTS//YFS.BLOOD.RNAARR/YFS.LIMS2.wgt.RDat	LIMS2	2	128395956	128439360	0.11014	rs6751149	-2.63	rs2255177	0.0551	-9.34	0.657	394	6	lasso	0.097	5.1e-30	-0.56303	0.57341
NA	./WEIGHTS//YFS.BLOOD.RNAARR/YFS.POLR2D.wgt.RDat	POLR2D	2	128603840	128615731	0.06671	rs17793615	2.57	rs17600636	0.0469	7.97	-1.073	359	19	enet	0.055	1.3e-17	-0.56063	0.57505
NA	./WEIGHTS//YFS.BLOOD.RNAARR/YFS.CCDC115.wgt.RDat	CCDC115	2	131095814	131099922	0.04169	rs13022989	-1.91	rs6743749	0.0273	6.3	0.44	127	127	bslmm	0.028	1.8e-09	0.61671	0.53743
NA	./WEIGHTS//YFS.BLOOD.RNAARR/YFS.IMP4.wgt.RDat	IMP4	2	131099798	131105383	0.07853	rs13022989	-1.91	rs11542416	0.0617	9.14	0.445	128	128	bslmm	0.067	7.1e-21	0.27059	0.78671
NA	./WEIGHTS//YFS.BLOOD.RNAARR/YFS.FAM168B.wgt.RDat	FAM168B	2	131805449	131851033	0.00908	rs4850266	-2.22	rs4569521	0.000472	3.49	1.336	179	179	blup	0.004	0.014	0.80883	0.41861
NA	./WEIGHTS//YFS.BLOOD.RNAARR/YFS.PLEKHB2.wgt.RDat	PLEKHB2	2	131862420	132111282	0.10423	rs4850266	-2.22	rs6430557	0.183	15.43	0.108	195	7	lasso	0.19	2.8e-58	0.22322	0.82337
NA	./WEIGHTS//YFS.BLOOD.RNAARR/YFS.CCNT2.wgt.RDat	CCNT2	2	135675805	135716912	0.01073	rs6430538	2.42	rs3769028	0.00822	4.58	1.136	363	363	blup	0.012	6.4e-05	0.9235	0.35575
NA	./WEIGHTS//YFS.BLOOD.RNAARR/YFS.RAB3GAP1.wgt.RDat	RAB3GAP1	2	135809835	135933964	0.08676	rs6430538	2.42	rs7603226	0.0619	-9.35	0.565	309	4	lasso	0.064	3.3e-20	-0.30649	0.75923
NA	./WEIGHTS//YFS.BLOOD.RNAARR/YFS.UBXN4.wgt.RDat	UBXN4	2	136499189	136542625	0.01585	rs16833158	2.91	rs1469996	0.0006	3.37	0.002	256	256	bslmm	0.0046	0.0089	-0.9867	0.32379
NA	./WEIGHTS//YFS.BLOOD.RNAARR/YFS.MCM6.wgt.RDat	MCM6	2	136597196	136633996	0.17952	rs16833158	2.91	rs2322659	0.154	14.03	0.299	278	20	enet	0.2	8.5e-64	0.62441	0.53236
NA	./WEIGHTS//YFS.BLOOD.RNAARR/YFS.DARS.wgt.RDat	DARS	2	136664247	136743670	0.16786	rs16833158	2.91	rs2304371	0.19	15.55	0.9	310	36	enet	0.19	8.2e-60	0.66197	0.50799
NA	./WEIGHTS//YFS.BLOOD.RNAARR/YFS.HNMT.wgt.RDat	HNMT	2	138721590	138773930	0.02018	rs10173048	-2.56	rs6747709	0.00641	-4.1	-1.013	369	1	top1	0.0064	0.0025	1.013	0.31106
NA	./WEIGHTS//YFS.BLOOD.RNAARR/YFS.ARHGAP15.wgt.RDat	ARHGAP15	2	143848931	144525921	0.23422	rs351685	-2.95	rs16858573	0.0876	-10.66	0.916	557	557	bslmm	0.21	1.2e-65	-0.51469	0.60677
NA	./WEIGHTS//YFS.BLOOD.RNAARR/YFS.ACVR2A.wgt.RDat	ACVR2A	2	148602086	148688393	0.07892	rs16827511	2.32	rs13016512	0.0867	10.55	0.977	349	15	enet	0.089	1.5e-27	0.41532	0.6779
NA	./WEIGHTS//YFS.BLOOD.RNAARR/YFS.NMI.wgt.RDat	NMI	2	152126979	152146571	0.05164	rs16828815	2.32	rs11730	0.0608	9.01	0.624	450	1	top1	0.061	3.6e-19	0.624	0.53263
NA	./WEIGHTS//YFS.BLOOD.RNAARR/YFS.STAM2.wgt.RDat	STAM2	2	152973315	153032506	0.0306	rs12471268	-3.24	rs10184862	0.00672	-5.07	-0.414	425	425	blup	0.019	3.9e-07	0.68937	0.49059
NA	./WEIGHTS//YFS.BLOOD.RNAARR/YFS.GPD2.wgt.RDat	GPD2	2	157291802	157470247	0.05063	rs10177924	-2.78	rs298233	0.0647	9.44	-0.44	337	1	top1	0.065	2.5e-20	-0.44	0.65994
NA	./WEIGHTS//YFS.BLOOD.RNAARR/YFS.ERMN.wgt.RDat	ERMN	2	158175137	158184225	0.06194	rs16841126	2.61	rs1146031	0.0264	6.81	-0.255	238	6	lasso	0.046	8.1e-15	-0.54321	0.58698
NA	./WEIGHTS//YFS.BLOOD.RNAARR/YFS.CYTIP.wgt.RDat	CYTIP	2	158271131	158345473	0.12444	rs16841126	2.61	rs198688	0.0287	6.78	-0.517	284	284	bslmm	0.083	6.7e-26	1.41627	0.1567
NA	./WEIGHTS//YFS.BLOOD.RNAARR/YFS.WDSUB1.wgt.RDat	WDSUB1	2	160092304	160143310	0.19483	rs4665072	3.18	rs6761921	0.117	-12.26	-0.288	441	54	enet	0.16	7.3e-51	-0.35844	0.72002
NA	./WEIGHTS//YFS.BLOOD.RNAARR/YFS.BAZ2B.wgt.RDat	BAZ2B	2	160175490	160473203	0.2269	rs964176	2.62	rs4665083	0.262	18.28	-0.172	574	36	enet	0.35	3e-118	-0.18256	0.85514
NA	./WEIGHTS//YFS.BLOOD.RNAARR/YFS.MARCH7.wgt.RDat	2021-03-07	2	160569000	160625359	0.10982	rs964176	2.62	rs7609477	-0.000276	-4.46	-0.238	479	479	bslmm	0.042	1.5e-13	0.40596	0.68477
NA	./WEIGHTS//YFS.BLOOD.RNAARR/YFS.CD302.wgt.RDat	CD302	2	160625364	160654753	0.08569	rs964176	2.62	rs17605928	0.0286	7.78	0.856	445	7	lasso	0.067	6.7e-21	0.25415	0.79938
NA	./WEIGHTS//YFS.BLOOD.RNAARR/YFS.LY75.wgt.RDat	LY75	2	160628362	160761260	0.06574	rs964176	2.62	rs6711770	0.0769	-10.41	0.263	495	7	lasso	0.093	1e-28	0.92233	0.35636
NA	./WEIGHTS//YFS.BLOOD.RNAARR/YFS.RBMS1.wgt.RDat	RBMS1	2	161128662	161350305	0.09346	rs16845113	2.87	rs1020732	0.105	-11.91	-0.127	520	10	lasso	0.12	1.9e-38	-0.00276	0.9978
NA	./WEIGHTS//YFS.BLOOD.RNAARR/YFS.DPP4.wgt.RDat	DPP4	2	162848751	162931052	0.01936	rs2389533	-2.49	rs12469968	0.0022	3.77	-0.699	309	12	enet	0.0048	0.008	-0.31718	0.75111
NA	./WEIGHTS//YFS.BLOOD.RNAARR/YFS.GCA.wgt.RDat	GCA	2	163175350	163228105	0.04041	rs1990761	2.92	rs1485978	0.0344	-7.01	-0.344	273	18	enet	0.037	3.2e-12	1.0724	0.28354
NA	./WEIGHTS//YFS.BLOOD.RNAARR/YFS.COBLL1.wgt.RDat	COBLL1	2	165510134	165700189	0.01562	rs7568923	-2.85	rs3820989	0.0108	4.17	-1.115	426	1	top1	0.011	0.00013	-1.115	0.26485
NA	./WEIGHTS//YFS.BLOOD.RNAARR/YFS.SCN9A.wgt.RDat	SCN9A	2	167051695	167232503	0.04357	rs17822945	2.47	rs6738102	0.0273	-6.95	-0.197	492	8	lasso	0.037	2.5e-12	0.2915	0.77067
NA	./WEIGHTS//YFS.BLOOD.RNAARR/YFS.STK39.wgt.RDat	STK39	2	168810530	169104651	0.07733	rs4667556	2.75	rs10202854	0.0609	-8.87	0.092	591	8	lasso	0.082	1.5e-25	-0.60983	0.54198
NA	./WEIGHTS//YFS.BLOOD.RNAARR/YFS.DHRS9.wgt.RDat	DHRS9	2	169921299	169952677	0.3248	rs35853478	2.31	rs7566044	0.254	17.93	-0.094	527	5	lasso	0.26	8.2e-84	-0.00471	0.99624
NA	./WEIGHTS//YFS.BLOOD.RNAARR/YFS.FASTKD1.wgt.RDat	FASTKD1	2	170386259	170430385	0.14343	rs35853478	2.31	rs746271	0.252	17.87	-0.535	430	430	bslmm	0.26	4e-83	-0.4739	0.63557
NA	./WEIGHTS//YFS.BLOOD.RNAARR/YFS.PHOSPHO2.wgt.RDat	PHOSPHO2	2	170550975	170558218	0.18209	rs35853478	2.31	rs7575494	0.285	-19.01	0.284	456	14	lasso	0.29	2.7e-94	-0.53694	0.59131
NA	./WEIGHTS//YFS.BLOOD.RNAARR/YFS.KLHL23.wgt.RDat	KLHL23	2	170550998	170633499	0.01513	rs35853478	2.31	rs10180192	0.000601	-3.79	0.358	508	508	bslmm	0.006	0.0034	-1.66871	0.09518
NA	./WEIGHTS//YFS.BLOOD.RNAARR/YFS.UBR3.wgt.RDat	UBR3	2	170683968	170940641	0.09215	rs10207452	-2.58	rs13781	0.0498	-8.83	-0.259	617	37	enet	0.076	8.3e-24	-0.07111	0.94331
NA	./WEIGHTS//YFS.BLOOD.RNAARR/YFS.METTL8.wgt.RDat	METTL8	2	172179761	172291312	0.04321	rs13000153	-2.52	rs11674632	0.0337	-7.26	0.522	378	1	top1	0.034	2.9e-11	-0.522	0.60167
NA	./WEIGHTS//YFS.BLOOD.RNAARR/YFS.CYBRD1.wgt.RDat	CYBRD1	2	172378757	172414643	0.63585	rs13000153	-2.52	rs6433294	0.35	-21.06	-1.116	368	73	enet	0.49	1e-184	1.22458	0.22073
NA	./WEIGHTS//YFS.BLOOD.RNAARR/YFS.SLC25A12.wgt.RDat	SLC25A12	2	172640880	172864766	0.08697	rs7605224	2.56	rs10184866	0.147	13.76	-1.554	546	1	top1	0.15	9.2e-46	-1.554	0.12018
NA	./WEIGHTS//YFS.BLOOD.RNAARR/YFS.HAT1.wgt.RDat	HAT1	2	172778958	172848599	0.07075	rs7605224	2.56	rs6433319	0.0696	-9.48	-1.786	496	496	bslmm	0.089	1e-27	1.40721	0.15937
NA	./WEIGHTS//YFS.BLOOD.RNAARR/YFS.ITGA6.wgt.RDat	ITGA6	2	173292082	173371181	0.02864	rs10460364	-2.57	rs16860498	0.00197	4.32	-1.23	503	503	blup	0.01	0.00016	-2.13386	0.03285
NA	./WEIGHTS//YFS.BLOOD.RNAARR/YFS.OLA1.wgt.RDat	OLA1	2	174937175	175113426	0.01047	rs7584596	2.7	rs2119137	-0.00072	3.51	-1.303	477	2	lasso	0.00084	0.15	-0.7372	0.461
NA	./WEIGHTS//YFS.BLOOD.RNAARR/YFS.CIR1.wgt.RDat	CIR1	2	175212750	175260443	0.05105	rs12997022	-2.69	rs2122398	0.0422	8.56	-0.923	396	24	enet	0.068	3.3e-21	-1.48564	0.13738
NA	./WEIGHTS//YFS.BLOOD.RNAARR/YFS.WIPF1.wgt.RDat	WIPF1	2	175424300	175547644	0.19184	rs12997022	-2.69	rs2115874	0.16	14.93	0.567	382	32	enet	0.19	2.4e-61	-0.33061	0.74094
NA	./WEIGHTS//YFS.BLOOD.RNAARR/YFS.CHN1.wgt.RDat	CHN1	2	175664091	175870097	0.08148	rs12997022	-2.69	rs4972729	0.101	-11.5	-0.413	387	12	lasso	0.12	3.8e-36	0.28697	0.77414
NA	./WEIGHTS//YFS.BLOOD.RNAARR/YFS.KIAA1715.wgt.RDat	KIAA1715	2	176788620	176867567	0.09446	rs6709234	3.54	rs2884888	0.00765	5.69	0.288	466	466	blup	0.051	3.8e-16	1.24607	0.21274
NA	./WEIGHTS//YFS.BLOOD.RNAARR/YFS.MTX2.wgt.RDat	MTX2	2	177134123	177202753	0.03119	rs6709234	3.54	rs2305161	0.0182	5.53	-1.474	505	1	top1	0.018	8.7e-07	-1.474	0.14048
NA	./WEIGHTS//YFS.BLOOD.RNAARR/YFS.AGPS.wgt.RDat	AGPS	2	178257372	178408564	0.01797	rs11689608	-2.94	rs2167903	0.00686	-3.94	-0.006	504	504	bslmm	0.012	6.5e-05	-0.12769	0.89839
NA	./WEIGHTS//YFS.BLOOD.RNAARR/YFS.RBM45.wgt.RDat	RBM45	2	178977151	179001531	0.05029	rs16865645	2.78	rs334062	0.0396	-7.17	1.057	457	1	top1	0.04	5.6e-13	-1.057	0.29051
NA	./WEIGHTS//YFS.BLOOD.RNAARR/YFS.PRKRA.wgt.RDat	PRKRA	2	179296141	179316239	0.01972	rs10184892	2.87	rs2195070	0.0297	6.23	1.258	458	1	top1	0.03	4.1e-10	1.258	0.20839
NA	./WEIGHTS//YFS.BLOOD.RNAARR/YFS.SESTD1.wgt.RDat	SESTD1	2	179966419	180129517	0.16123	rs13411180	3.22	rs12622075	0.144	13.62	-0.39	592	3	lasso	0.15	8.2e-47	-0.26328	0.79234
NA	./WEIGHTS//YFS.BLOOD.RNAARR/YFS.UBE2E3.wgt.RDat	UBE2E3	2	181831975	181941312	0.01599	rs3770138	-2.26	rs13000832	-0.000307	3.29	1.105	443	24	enet	0.0011	0.12	0.38748	0.6984
NA	./WEIGHTS//YFS.BLOOD.RNAARR/YFS.NUP35.wgt.RDat	NUP35	2	183982241	184026408	0.18034	rs13009280	2.94	rs1316842	0.255	18.12	0.238	386	9	enet	0.26	3.4e-84	0.15358	0.87794
NA	./WEIGHTS//YFS.BLOOD.RNAARR/YFS.ITGAV.wgt.RDat	ITGAV	2	187454792	187545628	0.02737	rs3754582	-2.67	rs3911239	0.00377	4.09	-1.706	293	293	blup	0.015	6.7e-06	-0.58748	0.55688
NA	./WEIGHTS//YFS.BLOOD.RNAARR/YFS.WDR75.wgt.RDat	WDR75	2	190306159	190340291	0.01959	rs7597151	-2.21	rs12999125	0.00685	-4.15	-0.713	303	303	bslmm	0.0086	0.00055	-0.60981	0.54198
NA	./WEIGHTS//YFS.BLOOD.RNAARR/YFS.SLC40A1.wgt.RDat	SLC40A1	2	190425305	190448484	0.21061	rs7597151	-2.21	rs1123109	0.103	12.64	-0.425	269	62	enet	0.17	1.6e-52	-0.80732	0.41948
NA	./WEIGHTS//YFS.BLOOD.RNAARR/YFS.ASNSD1.wgt.RDat	ASNSD1	2	190526111	190535557	0.23541	rs7597151	-2.21	rs893784	0.43	-23.37	-0.457	286	6	lasso	0.43	1.5e-156	0.41269	0.67984
NA	./WEIGHTS//YFS.BLOOD.RNAARR/YFS.ORMDL1.wgt.RDat	ORMDL1	2	190635049	190649097	0.17292	rs713427	-2.35	rs1437891	0.297	19.52	-0.7	303	25	enet	0.31	9.6e-103	-0.55057	0.58193
NA	./WEIGHTS//YFS.BLOOD.RNAARR/YFS.PMS1.wgt.RDat	PMS1	2	190649107	190742355	0.0237	rs713427	-2.35	rs16831873	0.0227	5.62	-0.627	344	1	top1	0.023	4.5e-08	-0.627	0.53066
NA	./WEIGHTS//YFS.BLOOD.RNAARR/YFS.HIBCH.wgt.RDat	HIBCH	2	191054461	191208919	0.12901	rs713427	-2.35	rs291449	0.118	-12.37	-0.811	364	1	top1	0.12	1.2e-36	0.811	0.41737
NA	./WEIGHTS//YFS.BLOOD.RNAARR/YFS.INPP1.wgt.RDat	INPP1	2	191208196	191236391	0.10861	rs713427	-2.35	rs7601609	0.0471	-7.88	0.744	335	5	lasso	0.065	1.6e-20	-0.25579	0.79811
NA	./WEIGHTS//YFS.BLOOD.RNAARR/YFS.MFSD6.wgt.RDat	MFSD6	2	191273081	191373931	0.23607	rs713427	-2.35	rs7564829	0.282	-18.91	-1.28	368	10	lasso	0.31	7.3e-106	-0.02982	0.97621
NA	./WEIGHTS//YFS.BLOOD.RNAARR/YFS.TMEM194B.wgt.RDat	TMEM194B	2	191369068	191399448	0.01283	rs713427	-2.35	rs7721	0.00292	-4.2	-0.614	363	363	blup	0.0087	0.00053	0.30177	0.76283
NA	./WEIGHTS//YFS.BLOOD.RNAARR/YFS.GLS.wgt.RDat	GLS	2	191745553	191830278	0.08489	rs7574570	2.28	rs13395505	0.0843	10.42	0.375	355	1	top1	0.084	3.5e-26	0.375	0.70766
NA	./WEIGHTS//YFS.BLOOD.RNAARR/YFS.STK17B.wgt.RDat	STK17B	2	196998290	197041227	0.07549	rs17185093	-2.25	rs1519602	0.0462	8.08	-0.997	376	376	blup	0.053	8.7e-17	-0.76174	0.44621
NA	./WEIGHTS//YFS.BLOOD.RNAARR/YFS.GTF3C3.wgt.RDat	GTF3C3	2	197627756	197664449	0.06888	rs17185093	-2.25	rs17831149	0.000351	-4.43	-0.467	398	39	enet	0.024	2.1e-08	0.63647	0.52447
NA	./WEIGHTS//YFS.BLOOD.RNAARR/YFS.ANKRD44.wgt.RDat	ANKRD44	2	197831741	198175897	0.02219	rs17185093	-2.25	rs2256931	-0.000728	-3.7	1.072	416	416	blup	0.0084	0.00063	-0.74696	0.45509
NA	./WEIGHTS//YFS.BLOOD.RNAARR/YFS.PLCL1.wgt.RDat	PLCL1	2	198669426	199437305	0.10279	rs7587930	2.81	rs1595823	0.101	11.6	1.021	507	9	lasso	0.14	1.5e-43	1.23158	0.21811
NA	./WEIGHTS//YFS.BLOOD.RNAARR/YFS.SPATS2L.wgt.RDat	SPATS2L	2	201170604	201343253	0.06255	rs17447165	3.54	rs295141	0.00477	-5	-3.089	547	547	bslmm	0.045	1.7e-14	1.04294	0.29698
NA	./WEIGHTS//YFS.BLOOD.RNAARR/YFS.KCTD18.wgt.RDat	KCTD18	2	201353675	201384507	0.03347	rs17447165	3.54	rs11896250	0.0158	-5.93	-0.573	497	497	bslmm	0.016	3.5e-06	-0.00991	0.99209
NA	./WEIGHTS//YFS.BLOOD.RNAARR/YFS.CFLAR.wgt.RDat	CFLAR	2	201980827	202029033	0.14927	rs12620435	2.24	rs2041765	0.174	-14.88	0.171	391	1	top1	0.17	1.5e-54	-0.171	0.86422
NA	./WEIGHTS//YFS.BLOOD.RNAARR/YFS.STRADB.wgt.RDat	STRADB	2	202252581	202345569	0.09769	rs12995369	-2.53	rs10497868	0.167	-15.02	0.557	388	8	lasso	0.17	1.5e-53	-0.60232	0.54696
NA	./WEIGHTS//YFS.BLOOD.RNAARR/YFS.ALS2.wgt.RDat	ALS2	2	202565277	202645912	0.24371	rs12995639	2.56	rs193607	0.329	-20.52	1.891	450	19	enet	0.33	6.8e-114	-1.70481	0.08823
NA	./WEIGHTS//YFS.BLOOD.RNAARR/YFS.NOP58.wgt.RDat	NOP58	2	203130439	203168389	0.08128	rs12995639	2.56	rs6753156	0.142	13.56	0.666	356	6	lasso	0.14	4e-44	0.74447	0.45659
NA	./WEIGHTS//YFS.BLOOD.RNAARR/YFS.BMPR2.wgt.RDat	BMPR2	2	203241659	203432474	0.03176	rs13006003	3.04	rs2056145	0.0398	7.66	0.831	369	11	lasso	0.045	1.6e-14	1.20218	0.22929
NA	./WEIGHTS//YFS.BLOOD.RNAARR/YFS.FAM117B.wgt.RDat	FAM117B	2	203499901	203634480	0.46702	rs13006003	3.04	rs1971740	0.525	-25.77	-0.564	287	14	lasso	0.57	1.7e-231	-0.01559	0.98756
NA	./WEIGHTS//YFS.BLOOD.RNAARR/YFS.CD28.wgt.RDat	CD28	2	204571198	204602557	0.02446	rs4675397	3.58	rs3181106	0.025	-6.08	-0.579	406	1	top1	0.025	1e-08	0.579	0.56259
NA	./WEIGHTS//YFS.BLOOD.RNAARR/YFS.INO80D.wgt.RDat	INO80D	2	206858445	206951027	0.01093	rs960706	-2.14	rs11693920	0.00304	3.62	0.497	445	3	lasso	0.0069	0.0019	0.54852	0.58334
NA	./WEIGHTS//YFS.BLOOD.RNAARR/YFS.ADAM23.wgt.RDat	ADAM23	2	207308263	207485851	0.03367	rs12104997	2.2	rs7565709	0.00716	4.91	-0.235	517	517	blup	0.032	7.8e-11	-0.57565	0.56485
NA	./WEIGHTS//YFS.BLOOD.RNAARR/YFS.FASTKD2.wgt.RDat	FASTKD2	2	207630081	207657233	0.02376	rs12104997	2.2	rs16838691	-0.000478	3.67	0.302	479	479	blup	0.001	0.13	-0.90673	0.36455
NA	./WEIGHTS//YFS.BLOOD.RNAARR/YFS.LANCL1.wgt.RDat	LANCL1	2	211295973	211342376	0.0265	rs2302909	3.85	rs2287420	0.00927	4.36	-0.696	348	46	enet	0.017	2.2e-06	-1.67773	0.0934
NA	./WEIGHTS//YFS.BLOOD.RNAARR/YFS.BARD1.wgt.RDat	BARD1	2	215590370	215674428	0.23615	rs6735415	2.96	rs11888027	0.144	-15.02	2.394	435	40	enet	0.27	5.8e-90	-1.93005	0.0536
NA	./WEIGHTS//YFS.BLOOD.RNAARR/YFS.TMEM169.wgt.RDat	TMEM169	2	216946589	216967506	0.03752	rs7589782	-2.69	rs11685387	0.0295	6.46	-1.072	493	1	top1	0.029	4.9e-10	-1.072	0.28372
NA	./WEIGHTS//YFS.BLOOD.RNAARR/YFS.XRCC5.wgt.RDat	XRCC5	2	216972187	217071026	0.04584	rs2067041	-3.27	rs828910	0.0167	-5.06	1.021	520	520	blup	0.017	1.7e-06	0.76891	0.44195
NA	./WEIGHTS//YFS.BLOOD.RNAARR/YFS.SMARCAL1.wgt.RDat	SMARCAL1	2	217277137	217347776	0.02866	rs2067041	-3.27	rs284526	0.0158	-4.91	-0.629	508	27	enet	0.023	4.5e-08	-0.55203	0.58093
NA	./WEIGHTS//YFS.BLOOD.RNAARR/YFS.IGFBP2.wgt.RDat	IGFBP2	2	217497551	217529159	0.02043	rs6739040	-3.75	rs4674101	0.000634	3.76	-1.141	487	487	bslmm	0.0074	0.0013	-0.34949	0.72672
NA	./WEIGHTS//YFS.BLOOD.RNAARR/YFS.TNS1.wgt.RDat	TNS1	2	218664512	218867718	0.15187	rs11682296	-2.97	rs1364637	0.109	12.17	1.292	547	547	bslmm	0.12	8.3e-38	0.62235	0.53371
NA	./WEIGHTS//YFS.BLOOD.RNAARR/YFS.CXCR1.wgt.RDat	CXCR1	2	219027568	219031718	0.10809	rs11682296	-2.97	rs13397673	0.137	-13.46	-0.678	448	13	enet	0.14	1.3e-44	0.69153	0.48923
NA	./WEIGHTS//YFS.BLOOD.RNAARR/YFS.GPBAR1.wgt.RDat	GPBAR1	2	219124219	219128582	0.03818	rs2710251	-2.91	rs736730	0.0638	9.15	0.603	435	1	top1	0.064	4.7e-20	0.603	0.54651
NA	./WEIGHTS//YFS.BLOOD.RNAARR/YFS.AAMP.wgt.RDat	AAMP	2	219128850	219134980	0.02056	rs2710251	-2.91	rs10932765	0.0154	-4.81	0.702	431	1	top1	0.015	5.9e-06	-0.702	0.48268
NA	./WEIGHTS//YFS.BLOOD.RNAARR/YFS.PNKD.wgt.RDat	PNKD	2	219135115	219211516	0.08436	rs2710251	-2.91	rs7598430	0.0743	-10.18	0.083	446	6	lasso	0.088	2.9e-27	-0.02406	0.9808
NA	./WEIGHTS//YFS.BLOOD.RNAARR/YFS.TMBIM1.wgt.RDat	TMBIM1	2	219138915	219157309	0.03678	rs2710251	-2.91	rs1017698	-3.41e-05	-3.78	0.202	428	428	bslmm	0.012	6.4e-05	-0.84418	0.39857
NA	./WEIGHTS//YFS.BLOOD.RNAARR/YFS.SLC11A1.wgt.RDat	SLC11A1	2	219246752	219261617	0.52111	rs2710251	-2.91	rs6745037	0.167	-14.62	0.328	379	7	lasso	0.26	5.1e-86	-0.41979	0.67464
NA	./WEIGHTS//YFS.BLOOD.RNAARR/YFS.RQCD1.wgt.RDat	RQCD1	2	219433303	219461803	0.03237	rs2710251	-2.91	rs2710246	0.0713	-9.67	-2.08	366	1	top1	0.071	2.8e-22	2.08	0.03753
NA	./WEIGHTS//YFS.BLOOD.RNAARR/YFS.ZNF142.wgt.RDat	ZNF142	2	219502639	219524378	0.09561	rs2710251	-2.91	rs500422	0.121	12.78	-2.375	368	8	lasso	0.17	1.1e-51	-2.36195	0.01818
NA	./WEIGHTS//YFS.BLOOD.RNAARR/YFS.BCS1L.wgt.RDat	BCS1L	2	219523487	219528166	0.02704	rs2710251	-2.91	rs13006838	0.011	5.2	-0.729	361	361	blup	0.023	3.2e-08	-0.09203	0.92668
NA	./WEIGHTS//YFS.BLOOD.RNAARR/YFS.TTLL4.wgt.RDat	TTLL4	2	219575568	219620139	0.01661	rs2710251	-2.91	rs3731876	0.0178	5.42	-2.673	378	1	top1	0.018	1.2e-06	-2.673	0.00752
NA	./WEIGHTS//YFS.BLOOD.RNAARR/YFS.CYP27A1.wgt.RDat	CYP27A1	2	219646472	219680016	0.31988	rs2710251	-2.91	rs1554622	0.524	25.74	-2.754	377	16	lasso	0.53	2.9e-210	-2.62509	0.00866
NA	./WEIGHTS//YFS.BLOOD.RNAARR/YFS.SLC23A3.wgt.RDat	SLC23A3	2	219940051	220035549	0.24613	rs2710251	-2.91	rs17655123	0.26	18.14	1.066	373	7	lasso	0.31	1.6e-105	1.63135	0.10282
NA	./WEIGHTS//YFS.BLOOD.RNAARR/YFS.GLB1L.wgt.RDat	GLB1L	2	220101328	220110200	0.35145	rs7576278	3.04	rs35328001	0.255	-17.97	0.357	361	39	enet	0.26	3.2e-84	-0.48593	0.62702
NA	./WEIGHTS//YFS.BLOOD.RNAARR/YFS.STK16.wgt.RDat	STK16	2	220110177	220115059	0.01357	rs7576278	3.04	rs8447	0.0186	-5.17	0.134	354	1	top1	0.019	6.6e-07	-0.134	0.8934
NA	./WEIGHTS//YFS.BLOOD.RNAARR/YFS.EPHA4.wgt.RDat	EPHA4	2	222282747	222438922	0.08933	rs12622686	-2.93	rs1356703	0.0991	-11.36	1.324	512	6	lasso	0.11	1.2e-32	-1.08046	0.27994
NA	./WEIGHTS//YFS.BLOOD.RNAARR/YFS.WDFY1.wgt.RDat	WDFY1	2	224720433	224810104	0.13309	rs2396013	-3	rs643435	0.119	12.31	-0.32	492	11	lasso	0.16	1.4e-49	-0.18789	0.85096
NA	./WEIGHTS//YFS.BLOOD.RNAARR/YFS.SERPINE2.wgt.RDat	SERPINE2	2	224839829	224904036	0.43538	rs2396013	-3	rs10194024	0.369	21.6	0.278	492	120	enet	0.42	9.2e-153	0.08954	0.92865
NA	./WEIGHTS//YFS.BLOOD.RNAARR/YFS.FAM124B.wgt.RDat	FAM124B	2	225243415	225266802	0.06034	rs16865908	-2.23	rs16865908	0.0434	7.55	-2.226	439	439	bslmm	0.053	9e-17	-1.98371	0.04729
NA	./WEIGHTS//YFS.BLOOD.RNAARR/YFS.DOCK10.wgt.RDat	DOCK10	2	225629807	225907162	0.19683	rs16866521	-2.85	rs7559750	0.0674	9.4	-0.148	549	64	enet	0.16	5.9e-50	-0.59709	0.55044
NA	./WEIGHTS//YFS.BLOOD.RNAARR/YFS.COL4A4.wgt.RDat	COL4A4	2	227867427	228028829	0.07866	rs7576678	3.03	rs13383070	0.136	-13.7	-0.357	548	8	lasso	0.15	3.2e-48	1.10963	0.26716
NA	./WEIGHTS//YFS.BLOOD.RNAARR/YFS.PID1.wgt.RDat	PID1	2	229715242	230136001	0.18121	rs17676196	2.86	rs4972894	0.115	-12.18	0.496	633	633	blup	0.13	1.2e-41	-0.19609	0.84454
NA	./WEIGHTS//YFS.BLOOD.RNAARR/YFS.TRIP12.wgt.RDat	TRIP12	2	230628554	230787955	0.06286	rs7573405	3.07	rs6722477	0.0352	7.22	-0.439	548	26	enet	0.053	9.2e-17	0.76115	0.44657
NA	./WEIGHTS//YFS.BLOOD.RNAARR/YFS.CAB39.wgt.RDat	CAB39	2	231577560	231685790	0.02277	rs7573405	3.07	rs4134434	-0.000272	-4.05	-0.104	524	524	bslmm	0.0075	0.0012	0.67728	0.49823
NA	./WEIGHTS//YFS.BLOOD.RNAARR/YFS.ITM2C.wgt.RDat	ITM2C	2	231729354	231743963	0.0845	rs4973377	-2.84	rs6724157	0.0449	-7.68	-0.786	467	467	bslmm	0.06	8.7e-19	2.69972	0.00694
NA	./WEIGHTS//YFS.BLOOD.RNAARR/YFS.PSMD1.wgt.RDat	PSMD1	2	231921578	232037541	0.06445	rs4973377	-2.84	rs6437003	0.11	11.86	1.146	451	14	lasso	0.11	3.2e-34	1.22273	0.22143
NA	./WEIGHTS//YFS.BLOOD.RNAARR/YFS.NCL.wgt.RDat	NCL	2	232318242	232348352	0.25622	rs4973377	-2.84	rs1584460	0.131	-12.95	-1.378	375	91	enet	0.15	4.1e-46	0.85913	0.39027
NA	./WEIGHTS//YFS.BLOOD.RNAARR/YFS.NMUR1.wgt.RDat	NMUR1	2	232387871	232395206	0.04235	rs4973377	-2.84	rs12992677	0.00323	4.64	-0.544	343	343	bslmm	0.016	5.2e-06	-0.3095	0.75694
NA	./WEIGHTS//YFS.BLOOD.RNAARR/YFS.PDE6D.wgt.RDat	PDE6D	2	232597135	232650982	0.02892	rs17513198	-2.54	rs838446	0.0271	-6.44	-0.072	352	1	top1	0.027	2.4e-09	0.072	0.9426
NA	./WEIGHTS//YFS.BLOOD.RNAARR/YFS.EIF4E2.wgt.RDat	EIF4E2	2	233414762	233448354	0.06078	rs11902035	2.48	rs7571716	0.0375	7.09	1.538	440	27	enet	0.041	2.8e-13	1.7919	0.07315
NA	./WEIGHTS//YFS.BLOOD.RNAARR/YFS.EFHD1.wgt.RDat	EFHD1	2	233470767	233547491	0.07179	rs11902035	2.48	rs10203111	-0.000467	-3.87	-1.691	448	93	enet	0.03	4.2e-10	1.53901	0.1238
NA	./WEIGHTS//YFS.BLOOD.RNAARR/YFS.ATG16L1.wgt.RDat	ATG16L1	2	234118697	234204320	0.21198	rs10176426	-2.07	rs1045095	0.28	-18.89	-1.109	593	7	lasso	0.3	2.2e-99	1.17175	0.2413
NA	./WEIGHTS//YFS.BLOOD.RNAARR/YFS.ARL4C.wgt.RDat	ARL4C	2	235401685	235405697	0.09379	rs4663390	-2.85	rs3115360	0.0331	-7.48	0.951	579	579	bslmm	0.054	3.4e-17	-0.18989	0.84939
NA	./WEIGHTS//YFS.BLOOD.RNAARR/YFS.UBE2F.wgt.RDat	UBE2F	2	238875469	238951236	0.18059	rs1584243	-3.18	rs921095	0.164	14.81	0.278	510	510	bslmm	0.18	1.6e-55	0.3413	0.73287
NA	./WEIGHTS//YFS.BLOOD.RNAARR/YFS.SCLY.wgt.RDat	SCLY	2	238969530	239008054	0.03039	rs3769074	-3	rs708078	0.0156	4.58	0.711	509	1	top1	0.016	5e-06	0.711	0.47708
NA	./WEIGHTS//YFS.BLOOD.RNAARR/YFS.HES6.wgt.RDat	HES6	2	239146908	239149303	0.08652	rs4663937	-3.27	rs7598219	0.0129	-5.82	-0.419	481	9	lasso	0.044	3e-14	-0.23334	0.8155
NA	./WEIGHTS//YFS.BLOOD.RNAARR/YFS.ASB1.wgt.RDat	ASB1	2	239335383	239360891	0.22123	rs4663937	-3.27	rs472357	0.2	-15.98	-1.106	434	8	lasso	0.23	5.3e-75	1.46868	0.14192
NA	./WEIGHTS//YFS.BLOOD.RNAARR/YFS.NDUFA10.wgt.RDat	NDUFA10	2	240831867	240964819	0.20853	rs6543534	2.81	rs8369	0.167	-14.95	0.813	597	12	lasso	0.27	5.3e-89	-1.07043	0.28443
NA	./WEIGHTS//YFS.BLOOD.RNAARR/YFS.ANKMY1.wgt.RDat	ANKMY1	2	241418839	241508626	0.56724	rs6739772	-2.71	rs3821348	0.503	25.22	-0.089	531	9	lasso	0.52	4.8e-201	-0.01985	0.98417
NA	./WEIGHTS//YFS.BLOOD.RNAARR/YFS.DUSP28.wgt.RDat	DUSP28	2	241499471	241503431	0.16135	rs6739772	-2.71	rs11683693	0.0709	-9.58	-0.625	479	8	lasso	0.098	2.1e-30	-0.7801	0.43533
NA	./WEIGHTS//YFS.BLOOD.RNAARR/YFS.PASK.wgt.RDat	PASK	2	242045514	242089679	0.31122	rs6745662	4.06	rs2240538	0.464	-24.22	-0.95	427	11	lasso	0.48	1.9e-181	1.0537	0.29202
NA	./WEIGHTS//YFS.BLOOD.RNAARR/YFS.PPP1R7.wgt.RDat	PPP1R7	2	242088991	242123067	0.05518	rs6745662	4.06	rs11685235	0.0388	-7.1	-0.299	403	3	lasso	0.045	2e-14	0.37006	0.71134
NA	./WEIGHTS//YFS.BLOOD.RNAARR/YFS.SEPT2.wgt.RDat	SEPT2	2	242254515	242293442	0.29579	rs6745662	4.06	rs11681497	0.233	17.2	-0.957	338	52	enet	0.24	8.5e-78	-0.79204	0.42834
NA	./WEIGHTS//YFS.BLOOD.RNAARR/YFS.FARP2.wgt.RDat	FARP2	2	242295658	242434256	0.01172	rs6745662	4.06	rs10188318	0.00882	4.06	-0.216	340	1	top1	0.0088	0.00049	-0.216	0.82899
NA	./WEIGHTS//YFS.BLOOD.RNAARR/YFS.STK25.wgt.RDat	STK25	2	242432089	242449145	0.04916	rs6745662	4.06	rs2240482	0.0334	-6.9	-0.531	285	1	top1	0.033	3.7e-11	0.531	0.59542
NA	./WEIGHTS//YFS.BLOOD.RNAARR/YFS.BOK.wgt.RDat	BOK	2	242498136	242513546	0.06748	rs6745662	4.06	rs7578775	0.0478	-7.94	-2.475	262	1	top1	0.048	2.4e-15	2.475	0.01332
PANEL	FILE	ID	CHR	P0	P1	HSQ	BEST.GWAS.ID	BEST.GWAS.Z	EQTL.ID	EQTL.R2	EQTL.Z	EQTL.GWAS.Z	NSNP	NWGT	MODEL	MODELCV.R2	MODELCV.PV	TWAS.Z	TWAS.P
NA	./WEIGHTS//YFS.BLOOD.RNAARR/YFS.TRNT1.wgt.RDat	TRNT1	3	3168600	3192563	0.20362	rs1995196	-3.15	rs1669342	0.156	14.1	-0.776	808	808	bslmm	0.17	8.3e-54	-0.49578	0.62005
NA	./WEIGHTS//YFS.BLOOD.RNAARR/YFS.CRBN.wgt.RDat	CRBN	3	3190676	3221394	0.07535	rs1995196	-3.15	rs3762760	0.059	-8.91	-0.807	812	1	top1	0.059	1.2e-18	0.807	0.41967
NA	./WEIGHTS//YFS.BLOOD.RNAARR/YFS.ITPR1.wgt.RDat	ITPR1	3	4535032	4889524	0.09171	rs6774516	-3.31	rs17040736	0.0228	-6.25	0.608	758	758	bslmm	0.053	6.9e-17	-1.32571	0.18494
NA	./WEIGHTS//YFS.BLOOD.RNAARR/YFS.ARL8B.wgt.RDat	ARL8B	3	5163905	5222596	0.05466	rs6774516	-3.31	rs11130291	0.0498	-8.31	-0.592	582	1	top1	0.05	6.3e-16	0.592	0.55385
NA	./WEIGHTS//YFS.BLOOD.RNAARR/YFS.THUMPD3.wgt.RDat	THUMPD3	3	9404526	9428475	0.14463	rs1161765	3.64	rs1129174	0.153	14.08	-0.802	543	1	top1	0.15	1.2e-47	-0.802	0.42255
NA	./WEIGHTS//YFS.BLOOD.RNAARR/YFS.TADA3.wgt.RDat	TADA3	3	9821544	9834695	0.0863	rs1619378	-2.23	rs6443265	0.0741	9.92	0.008	412	5	lasso	0.075	2e-23	0.5639	0.57282
NA	./WEIGHTS//YFS.BLOOD.RNAARR/YFS.RPUSD3.wgt.RDat	RPUSD3	3	9879533	9886286	0.0452	rs1619378	-2.23	rs17050543	0.00724	-4.2	-0.836	417	417	bslmm	0.019	4.7e-07	1.4702	0.14151
NA	./WEIGHTS//YFS.BLOOD.RNAARR/YFS.CRELD1.wgt.RDat	CRELD1	3	9975506	9987097	0.12284	rs1619378	-2.23	rs3172417	0.0917	-11.21	0.59	469	469	bslmm	0.12	2.3e-36	-1.80999	0.0703
NA	./WEIGHTS//YFS.BLOOD.RNAARR/YFS.PRRT3.wgt.RDat	PRRT3	3	9987226	9994078	0.08241	rs1619378	-2.23	rs6792811	0.0159	5.88	0.97	469	469	bslmm	0.039	7.4e-13	1.22424	0.22086
NA	./WEIGHTS//YFS.BLOOD.RNAARR/YFS.FANCD2.wgt.RDat	FANCD2	3	10068098	10143614	0.04383	rs17509502	-2.89	rs2075310	0.0403	-7.28	-1.436	551	1	top1	0.04	3.5e-13	1.436	0.151
NA	./WEIGHTS//YFS.BLOOD.RNAARR/YFS.VHL.wgt.RDat	VHL	3	10182692	10193904	0.1479	rs17509502	-2.89	rs713024	0.0744	10.03	0.326	570	3	lasso	0.083	9.7e-26	0.64869	0.51654
NA	./WEIGHTS//YFS.BLOOD.RNAARR/YFS.IRAK2.wgt.RDat	IRAK2	3	10206549	10285427	0.04594	rs17509502	-2.89	rs11709512	0.00717	-4.99	0.071	607	607	bslmm	0.026	6e-09	-0.8255	0.40909
NA	./WEIGHTS//YFS.BLOOD.RNAARR/YFS.TATDN2.wgt.RDat	TATDN2	3	10289707	10322902	0.08818	rs17509502	-2.89	rs242728	0.077	10.19	0.631	602	1	top1	0.077	5.7e-24	0.631	0.52804
NA	./WEIGHTS//YFS.BLOOD.RNAARR/YFS.GHRL.wgt.RDat	GHRL	3	10327359	10334631	0.0919	rs17509502	-2.89	rs12630739	0.094	-11.06	0.134	592	1	top1	0.094	4.1e-29	-0.134	0.8934
NA	./WEIGHTS//YFS.BLOOD.RNAARR/YFS.ATG7.wgt.RDat	ATG7	3	11313995	11599139	0.09967	rs7626703	-2.52	rs6442241	0.0599	-8.91	0.622	656	656	bslmm	0.083	1.2e-25	-0.87208	0.38317
NA	./WEIGHTS//YFS.BLOOD.RNAARR/YFS.VGLL4.wgt.RDat	VGLL4	3	11597544	11762220	0.04725	rs7626703	-2.52	rs11915050	0.00702	5.25	1.044	507	507	blup	0.023	3.9e-08	-1.07963	0.28031
NA	./WEIGHTS//YFS.BLOOD.RNAARR/YFS.TSEN2.wgt.RDat	TSEN2	3	12525931	12581122	0.14447	rs2012023	-3.36	rs3806663	0.101	11.34	1.61	452	34	enet	0.14	2.7e-44	1.99362	0.04619
NA	./WEIGHTS//YFS.BLOOD.RNAARR/YFS.MKRN2.wgt.RDat	MKRN2	3	12598513	12625212	0.25263	rs2012023	-3.36	rs11710163	0.162	14.48	-1.412	457	16	enet	0.18	7.2e-57	-0.78619	0.43175
NA	./WEIGHTS//YFS.BLOOD.RNAARR/YFS.RAF1.wgt.RDat	RAF1	3	12625100	12705725	0.02186	rs2012023	-3.36	rs904464	0.0332	6.67	0.566	506	1	top1	0.033	4.1e-11	0.566	0.57139
NA	./WEIGHTS//YFS.BLOOD.RNAARR/YFS.TMEM40.wgt.RDat	TMEM40	3	12775024	12810956	0.01654	rs2012023	-3.36	rs3732687	0.0221	-5.49	-0.116	514	1	top1	0.022	6.5e-08	0.116	0.90765
NA	./WEIGHTS//YFS.BLOOD.RNAARR/YFS.IQSEC1.wgt.RDat	IQSEC1	3	12938719	13114617	0.10595	rs2012023	-3.36	rs11921282	0.011	5.46	0.508	545	73	enet	0.044	2.7e-14	-0.68705	0.49205
NA	./WEIGHTS//YFS.BLOOD.RNAARR/YFS.NUP210.wgt.RDat	NUP210	3	13357737	13461809	0.13614	rs2012023	-3.36	rs2062852	0.262	18.29	-1.538	575	1	top1	0.26	1.3e-85	-1.538	0.12405
NA	./WEIGHTS//YFS.BLOOD.RNAARR/YFS.TMEM43.wgt.RDat	TMEM43	3	14166440	14185179	0.04938	rs11128705	-3.11	rs2733584	0.0134	-5.56	0.093	556	6	lasso	0.018	7.6e-07	-0.67204	0.50156
NA	./WEIGHTS//YFS.BLOOD.RNAARR/YFS.XPC.wgt.RDat	XPC	3	14186647	14220283	0.03635	rs11128705	-3.11	rs2607737	0.00974	-5.03	0.056	568	5	lasso	0.02	3.1e-07	-0.05814	0.95364
NA	./WEIGHTS//YFS.BLOOD.RNAARR/YFS.SLC6A6.wgt.RDat	SLC6A6	3	14444076	14530857	0.15043	rs11712199	4.75	rs3773165	0.0859	10.59	0.802	595	595	bslmm	0.12	4.5e-38	0.45105	0.65196
NA	./WEIGHTS//YFS.BLOOD.RNAARR/YFS.ZFYVE20.wgt.RDat	ZFYVE20	3	15111580	15140670	0.04519	rs11712199	4.75	rs10510434	0.0464	7.82	0.542	490	1	top1	0.046	6e-15	0.542	0.58782
NA	./WEIGHTS//YFS.BLOOD.RNAARR/YFS.METTL6.wgt.RDat	METTL6	3	15422782	15482073	0.03501	rs1687302	-2.19	rs6442517	0.00252	-3.9	-0.424	401	23	enet	0.01	0.0002	-0.80395	0.42142
NA	./WEIGHTS//YFS.BLOOD.RNAARR/YFS.EAF1.wgt.RDat	EAF1	3	15468862	15484120	0.0256	rs17485390	1.94	rs6766086	0.018	-5.06	0.57	365	1	top1	0.018	1e-06	-0.57	0.56868
NA	./WEIGHTS//YFS.BLOOD.RNAARR/YFS.COLQ.wgt.RDat	COLQ	3	15491640	15563258	0.08247	rs17485390	1.94	rs11712835	0.0283	6.83	0.746	385	385	bslmm	0.048	2e-15	0.42429	0.67135
NA	./WEIGHTS//YFS.BLOOD.RNAARR/YFS.HACL1.wgt.RDat	HACL1	3	15602211	15643338	0.24688	rs17485390	1.94	rs2019160	0.0591	-8.89	1.582	391	33	enet	0.11	4.6e-35	-1.09708	0.27261
NA	./WEIGHTS//YFS.BLOOD.RNAARR/YFS.ANKRD28.wgt.RDat	ANKRD28	3	15708743	15901278	0.10425	rs17485390	1.94	rs3796302	0.0864	11	-0.615	510	9	lasso	0.097	5.2e-30	-0.85042	0.39509
NA	./WEIGHTS//YFS.BLOOD.RNAARR/YFS.DPH3.wgt.RDat	DPH3	3	16299485	16306479	0.16953	rs1375637	-2.07	rs842259	0.285	19.06	-0.323	531	7	lasso	0.29	6.5e-97	-0.57508	0.56523
NA	./WEIGHTS//YFS.BLOOD.RNAARR/YFS.RFTN1.wgt.RDat	RFTN1	3	16355081	16555533	0.08335	rs9822053	2.2	rs689662	0.0429	-7.62	-0.517	626	29	enet	0.055	2.6e-17	1.07191	0.28376
NA	./WEIGHTS//YFS.BLOOD.RNAARR/YFS.PLCL2.wgt.RDat	PLCL2	3	16844159	17132086	0.10142	rs9822053	2.2	rs9852648	0.0987	11.45	1.854	522	7	lasso	0.11	3.7e-34	1.42404	0.15443
NA	./WEIGHTS//YFS.BLOOD.RNAARR/YFS.EFHB.wgt.RDat	EFHB	3	19920964	19988517	0.13026	rs6784009	3.57	rs1133328	0.0832	10.47	-0.521	414	4	lasso	0.091	3.1e-28	-0.55672	0.57772
NA	./WEIGHTS//YFS.BLOOD.RNAARR/YFS.RAB5A.wgt.RDat	RAB5A	3	19988571	20026667	0.08293	rs6784009	3.57	rs13072891	0.0331	-7.56	0.479	408	21	enet	0.061	4e-19	-0.42047	0.67414
NA	./WEIGHTS//YFS.BLOOD.RNAARR/YFS.KAT2B.wgt.RDat	KAT2B	3	20081515	20195896	0.0989	rs6784009	3.57	rs2948085	0.0281	6.27	2.753	454	454	bslmm	0.045	2e-14	1.11788	0.26362
NA	./WEIGHTS//YFS.BLOOD.RNAARR/YFS.ZNF385D.wgt.RDat	ZNF385D	3	21459915	22414812	0.03681	rs13096681	-2.76	rs11719345	0.00885	-5.14	-1.624	1166	9	enet	0.016	4.4e-06	0.34955	0.72668
NA	./WEIGHTS//YFS.BLOOD.RNAARR/YFS.UBE2E2.wgt.RDat	UBE2E2	3	23244511	23633284	0.07346	rs1471234	-2.53	rs13087234	0.0579	-8.79	-0.345	500	500	blup	0.061	2.6e-19	1.16752	0.243
NA	./WEIGHTS//YFS.BLOOD.RNAARR/YFS.NKIRAS1.wgt.RDat	NKIRAS1	3	23933151	23988082	0.01709	rs2044756	-2.74	rs17787217	0.0204	-5.27	0.08	496	1	top1	0.02	2.1e-07	-0.08	0.93624
NA	./WEIGHTS//YFS.BLOOD.RNAARR/YFS.OXSM.wgt.RDat	OXSM	3	25824408	25836025	0.02607	rs1286733	2.65	rs4681079	0.0148	5.11	-0.169	441	1	top1	0.015	8.4e-06	-0.169	0.8658
NA	./WEIGHTS//YFS.BLOOD.RNAARR/YFS.SLC4A7.wgt.RDat	SLC4A7	3	27414214	27525911	0.027	rs28588099	-3.17	rs3845996	0.00926	5.11	-0.421	423	423	bslmm	0.015	9.6e-06	-0.12209	0.90282
NA	./WEIGHTS//YFS.BLOOD.RNAARR/YFS.EOMES.wgt.RDat	EOMES	3	27757440	27764206	0.04363	rs28588099	-3.17	rs2220742	0.0201	5.38	-1.493	401	23	enet	0.024	1.4e-08	-0.39192	0.69512
NA	./WEIGHTS//YFS.BLOOD.RNAARR/YFS.AZI2.wgt.RDat	AZI2	3	28356494	28390618	0.04023	rs2306082	-3.05	rs7641491	0.0401	7.42	-0.216	439	1	top1	0.04	4.2e-13	-0.216	0.82899
NA	./WEIGHTS//YFS.BLOOD.RNAARR/YFS.GPD1L.wgt.RDat	GPD1L	3	32147181	32210205	0.23635	rs9811451	3	rs7648515	0.187	-15.48	0.519	519	26	enet	0.25	7.4e-83	-0.32976	0.74158
NA	./WEIGHTS//YFS.BLOOD.RNAARR/YFS.CMTM8.wgt.RDat	CMTM8	3	32280171	32411817	0.79499	rs9811451	3	rs17029181	0.202	-16.08	-0.592	516	108	enet	0.61	2.8e-261	-0.78028	0.43523
NA	./WEIGHTS//YFS.BLOOD.RNAARR/YFS.CMTM7.wgt.RDat	CMTM7	3	32433163	32524559	0.24302	rs1370717	-3.24	rs17029555	0.0347	-8.08	-0.439	467	127	enet	0.12	1.7e-37	1.51094	0.1308
NA	./WEIGHTS//YFS.BLOOD.RNAARR/YFS.CMTM6.wgt.RDat	CMTM6	3	32522804	32544900	0.0271	rs9811451	3	rs164220	0.0152	-5.57	1.678	430	1	top1	0.015	6.5e-06	-1.678	0.09335
NA	./WEIGHTS//YFS.BLOOD.RNAARR/YFS.DYNC1LI1.wgt.RDat	DYNC1LI1	3	32567463	32612366	0.12979	rs9811451	3	rs6550138	0.0951	-11.07	0.129	447	22	enet	0.1	7.5e-32	-0.25695	0.79721
NA	./WEIGHTS//YFS.BLOOD.RNAARR/YFS.CCR4.wgt.RDat	CCR4	3	32993066	32997841	0.03576	rs7640978	-2.83	rs6766207	0.0115	4.57	0.962	354	354	bslmm	0.014	1.5e-05	-0.84915	0.3958
NA	./WEIGHTS//YFS.BLOOD.RNAARR/YFS.GLB1.wgt.RDat	GLB1	3	33038100	33138722	0.05461	rs6550136	-2.47	rs4075736	0.00686	4.87	-0.744	383	9	enet	0.016	5.2e-06	-0.3247	0.74541
NA	./WEIGHTS//YFS.BLOOD.RNAARR/YFS.EPM2AIP1.wgt.RDat	EPM2AIP1	3	37027357	37034795	0.1411	rs1549599	3.29	rs41511748	0.0217	6.47	-0.098	403	15	enet	0.059	9.6e-19	0.99091	0.32173
NA	./WEIGHTS//YFS.BLOOD.RNAARR/YFS.MLH1.wgt.RDat	MLH1	3	37034823	37107380	0.21856	rs1549599	3.29	rs1800734	0.105	11.61	1.598	454	454	bslmm	0.11	2.3e-35	1.17906	0.23837
NA	./WEIGHTS//YFS.BLOOD.RNAARR/YFS.GOLGA4.wgt.RDat	GOLGA4	3	37284668	37408242	0.01404	rs1549599	3.29	rs6768108	0.00206	4.13	-0.497	460	460	blup	0.0066	0.0022	-0.61588	0.53797
NA	./WEIGHTS//YFS.BLOOD.RNAARR/YFS.PLCD1.wgt.RDat	PLCD1	3	38048987	38071253	0.06886	rs580454	-3.15	rs7648182	0.0751	10.09	0.753	417	15	enet	0.08	8e-25	0.45132	0.65176
NA	./WEIGHTS//YFS.BLOOD.RNAARR/YFS.ACAA1.wgt.RDat	ACAA1	3	38144620	38178733	0.05022	rs580454	-3.15	rs4988453	0.04	-7.58	0.055	424	15	enet	0.054	3.5e-17	0.07156	0.94295
NA	./WEIGHTS//YFS.BLOOD.RNAARR/YFS.OXSR1.wgt.RDat	OXSR1	3	38206580	38296979	0.0451	rs580454	-3.15	rs7625290	0.0146	-5.18	0.055	452	452	blup	0.017	1.4e-06	-0.01404	0.9888
NA	./WEIGHTS//YFS.BLOOD.RNAARR/YFS.ACVR2B.wgt.RDat	ACVR2B	3	38495342	38524948	0.01783	rs580454	-3.15	rs7372545	0.00238	3.64	1.068	447	447	blup	0.0032	0.024	0.28485	0.77576
NA	./WEIGHTS//YFS.BLOOD.RNAARR/YFS.WDR48.wgt.RDat	WDR48	3	39093489	39138155	0.45101	rs4640498	2.91	rs2056613	0.613	27.82	-0.329	494	1	top1	0.61	2.8e-262	-0.329	0.74216
NA	./WEIGHTS//YFS.BLOOD.RNAARR/YFS.GORASP1.wgt.RDat	GORASP1	3	39138150	39149854	0.01597	rs4640498	2.91	rs17038647	-0.000624	3.04	1.822	467	467	blup	0.0014	0.097	-0.16053	0.87247
NA	./WEIGHTS//YFS.BLOOD.RNAARR/YFS.TTC21A.wgt.RDat	TTC21A	3	39149152	39180394	0.03931	rs4640498	2.91	rs11720056	0.0205	-5.54	-1.924	464	1	top1	0.02	2e-07	1.924	0.05435
NA	./WEIGHTS//YFS.BLOOD.RNAARR/YFS.CX3CR1.wgt.RDat	CX3CR1	3	39304985	39323226	0.0742	rs4640498	2.91	rs6800209	0.0373	7.25	-1.297	406	406	bslmm	0.043	8.2e-14	-0.95084	0.34168
NA	./WEIGHTS//YFS.BLOOD.RNAARR/YFS.SLC25A38.wgt.RDat	SLC25A38	3	39424839	39438842	0.02257	rs13079551	-2.82	rs3772143	0.00286	3.86	0.65	412	19	enet	0.01	0.00017	1.40829	0.15904
NA	./WEIGHTS//YFS.BLOOD.RNAARR/YFS.RPSA.wgt.RDat	RPSA	3	39448180	39454033	0.0568	rs13079551	-2.82	rs3772138	0.0522	-8.27	-0.038	407	5	lasso	0.064	3e-20	-0.23385	0.8151
NA	./WEIGHTS//YFS.BLOOD.RNAARR/YFS.EIF1B.wgt.RDat	EIF1B	3	40351175	40353915	0.03829	rs13079551	-2.82	rs1598994	-0.000546	-3.74	-0.938	322	322	bslmm	0.0064	0.0025	1.9508	0.05108
NA	./WEIGHTS//YFS.BLOOD.RNAARR/YFS.RPL14.wgt.RDat	RPL14	3	40498783	40503861	0.13798	rs17067026	2.3	rs7631893	0.167	14.87	-0.933	285	29	enet	0.18	7.7e-58	-0.6887	0.49101
NA	./WEIGHTS//YFS.BLOOD.RNAARR/YFS.ULK4.wgt.RDat	ULK4	3	41288090	42003922	0.04013	rs421353	2.75	rs1717006	0.0682	9.52	0.398	633	1	top1	0.068	2.3e-21	0.398	0.69063
NA	./WEIGHTS//YFS.BLOOD.RNAARR/YFS.TRAK1.wgt.RDat	TRAK1	3	42055294	42267381	0.10353	rs12493291	-2	rs3856734	0.0527	8.48	-1.162	476	476	bslmm	0.066	1.1e-20	-0.56044	0.57518
NA	./WEIGHTS//YFS.BLOOD.RNAARR/YFS.SEC22C.wgt.RDat	SEC22C	3	42589461	42642572	0.02886	rs579878	-2.45	rs1062051	0.00682	4.82	-1.023	471	23	enet	0.013	2.9e-05	-0.63481	0.52555
NA	./WEIGHTS//YFS.BLOOD.RNAARR/YFS.NKTR.wgt.RDat	NKTR	3	42642106	42690227	0.07211	rs579878	-2.45	rs2284305	0.0871	-10.64	-0.238	468	1	top1	0.087	5e-27	0.238	0.81188
NA	./WEIGHTS//YFS.BLOOD.RNAARR/YFS.ABHD5.wgt.RDat	ABHD5	3	43731605	43775863	0.06396	rs6775579	-2.91	rs9831161	0.0425	-7.48	1.246	358	358	bslmm	0.05	5.2e-16	-1.2704	0.20394
NA	./WEIGHTS//YFS.BLOOD.RNAARR/YFS.ZNF35.wgt.RDat	ZNF35	3	44690219	44702283	0.15722	rs12108134	-3.19	rs17554407	0.0629	-9.48	-1.982	327	327	bslmm	0.12	2.8e-36	0.74991	0.45331
NA	./WEIGHTS//YFS.BLOOD.RNAARR/YFS.ZNF502.wgt.RDat	ZNF502	3	44754135	44765323	0.2469	rs12108134	-3.19	rs10514710	0.204	16.19	0.356	350	13	enet	0.23	2.3e-72	-0.56203	0.5741
NA	./WEIGHTS//YFS.BLOOD.RNAARR/YFS.TMEM42.wgt.RDat	TMEM42	3	44903361	44907162	0.02383	rs12108134	-3.19	rs11710965	0.00881	-4.23	1.182	385	10	enet	0.011	0.00011	-1.28043	0.20039
NA	./WEIGHTS//YFS.BLOOD.RNAARR/YFS.EXOSC7.wgt.RDat	EXOSC7	3	45016733	45077558	0.36422	rs12108134	-3.19	rs4683021	0.362	21.4	-1.489	418	24	enet	0.38	7.1e-134	-1.11041	0.26682
NA	./WEIGHTS//YFS.BLOOD.RNAARR/YFS.CLEC3B.wgt.RDat	CLEC3B	3	45043040	45077563	0.09475	rs879996	-2.4	rs2372862	0.149	13.84	-1.665	409	7	lasso	0.15	7.6e-47	-1.7339	0.08294
NA	./WEIGHTS//YFS.BLOOD.RNAARR/YFS.TMEM158.wgt.RDat	TMEM158	3	45265958	45267770	0.18068	rs879996	-2.4	rs33741	0.0837	-10.53	-0.472	456	456	bslmm	0.13	3.5e-41	-0.28777	0.77353
NA	./WEIGHTS//YFS.BLOOD.RNAARR/YFS.SACM1L.wgt.RDat	SACM1L	3	45730548	45786916	0.17676	rs13062383	2.73	rs2742424	0.0916	11.79	-1.55	484	11	lasso	0.16	1.7e-49	-0.35805	0.72031
NA	./WEIGHTS//YFS.BLOOD.RNAARR/YFS.LZTFL1.wgt.RDat	LZTFL1	3	45864808	45957534	0.02087	rs13062383	2.73	rs2633734	0.0107	4.63	0.229	474	17	enet	0.012	4e-05	0.45947	0.6459
NA	./WEIGHTS//YFS.BLOOD.RNAARR/YFS.FYCO1.wgt.RDat	FYCO1	3	45959396	46037316	0.03172	rs13062383	2.73	rs2888512	0.00536	4.31	1.103	464	464	bslmm	0.017	2e-06	-0.58455	0.55885
NA	./WEIGHTS//YFS.BLOOD.RNAARR/YFS.CXCR6.wgt.RDat	CXCR6	3	45982425	45989845	0.05317	rs13062383	2.73	rs13073976	0.0361	-7.8	-0.32	431	13	lasso	0.06	8.5e-19	1.32116	0.18645
NA	./WEIGHTS//YFS.BLOOD.RNAARR/YFS.CCR1.wgt.RDat	CCR1	3	46243200	46249887	0.48554	rs13062383	2.73	rs1491961	0.3	19.48	-1.192	457	457	bslmm	0.38	2e-133	-0.50475	0.61373
NA	./WEIGHTS//YFS.BLOOD.RNAARR/YFS.CCR5.wgt.RDat	CCR5	3	46411633	46417697	0.03501	rs1106665	2.03	rs3087253	0.0316	6.91	-0.235	421	5	lasso	0.04	5.2e-13	-0.17402	0.86185
NA	./WEIGHTS//YFS.BLOOD.RNAARR/YFS.CCDC12.wgt.RDat	CCDC12	3	46963216	47023500	0.1057	rs13092573	2.23	rs2233264	0.0803	-10.22	-0.618	322	6	lasso	0.1	6.3e-32	0.83643	0.40292
NA	./WEIGHTS//YFS.BLOOD.RNAARR/YFS.NBEAL2.wgt.RDat	NBEAL2	3	47021173	47051193	0.08386	rs13092573	2.23	rs13092573	0.0297	6.41	2.227	297	37	enet	0.032	9.7e-11	1.41351	0.15751
NA	./WEIGHTS//YFS.BLOOD.RNAARR/YFS.PTPN23.wgt.RDat	PTPN23	3	47422501	47454931	0.01318	rs13092573	2.23	rs1138518	0.00709	4.29	-0.004	152	152	blup	0.0084	0.00064	-0.60398	0.54586
NA	./WEIGHTS//YFS.BLOOD.RNAARR/YFS.ZNF589.wgt.RDat	ZNF589	3	48282590	48340743	0.20995	rs2633958	2.03	rs1045482	0.334	20.71	0.533	251	14	enet	0.33	8.1e-114	0.44752	0.6545
NA	./WEIGHTS//YFS.BLOOD.RNAARR/YFS.NME6.wgt.RDat	NME6	3	48334754	48343175	0.02787	rs2633958	2.03	rs4312673	0.00477	4.36	-1.437	250	23	enet	0.011	0.00015	-1.84282	0.06536
NA	./WEIGHTS//YFS.BLOOD.RNAARR/YFS.ATRIP.wgt.RDat	ATRIP	3	48488114	48507115	0.08029	rs2633958	2.03	rs1459242	0.0432	7.77	-0.115	255	5	lasso	0.054	3.2e-17	-0.53157	0.59503
NA	./WEIGHTS//YFS.BLOOD.RNAARR/YFS.PFKFB4.wgt.RDat	PFKFB4	3	48555117	48599448	0.04595	rs2633958	2.03	rs9869698	0.017	6.21	0.564	250	4	lasso	0.026	4.1e-09	0.30402	0.76111
NA	./WEIGHTS//YFS.BLOOD.RNAARR/YFS.COL7A1.wgt.RDat	COL7A1	3	48601506	48632700	0.01099	rs2633958	2.03	rs9841602	0.00881	3.9	1.732	247	1	top1	0.0088	0.00049	1.732	0.08327
NA	./WEIGHTS//YFS.BLOOD.RNAARR/YFS.SLC26A6.wgt.RDat	SLC26A6	3	48663156	48672926	0.02282	rs2633958	2.03	rs9868809	0.00103	3.17	1.547	251	251	blup	0.0089	0.00045	1.29398	0.19567
NA	./WEIGHTS//YFS.BLOOD.RNAARR/YFS.CELSR3.wgt.RDat	CELSR3	3	48673902	48700348	0.04394	rs2633958	2.03	rs13070798	0.0511	-8.26	1.555	257	3	lasso	0.054	4e-17	-1.04223	0.29731
NA	./WEIGHTS//YFS.BLOOD.RNAARR/YFS.IP6K2.wgt.RDat	IP6K2	3	48725436	48777786	0.19409	rs9814987	2.22	rs12496747	0.0182	6.29	-0.799	273	4	lasso	0.047	3.1e-15	-0.97048	0.33181
NA	./WEIGHTS//YFS.BLOOD.RNAARR/YFS.ARIH2.wgt.RDat	ARIH2	3	48956254	49023815	0.01665	rs9814987	2.22	rs4858828	0.00616	-3.84	1.073	272	272	bslmm	0.0096	0.00029	-1.54257	0.12293
NA	./WEIGHTS//YFS.BLOOD.RNAARR/YFS.P4HTM.wgt.RDat	P4HTM	3	49027319	49044587	0.05998	rs9814987	2.22	rs6446205	0.136	-13.18	0.845	257	1	top1	0.14	3.4e-42	-0.845	0.39811
NA	./WEIGHTS//YFS.BLOOD.RNAARR/YFS.WDR6.wgt.RDat	WDR6	3	49044495	49053386	0.09713	rs9814987	2.22	rs7430198	0.22	17.04	0.743	256	14	lasso	0.24	2.2e-76	1.26368	0.20635
NA	./WEIGHTS//YFS.BLOOD.RNAARR/YFS.QRICH1.wgt.RDat	QRICH1	3	49067140	49131796	0.02516	rs9814987	2.22	rs11920534	0.019	5.64	0.928	271	11	enet	0.023	2.7e-08	-0.32917	0.74203
NA	./WEIGHTS//YFS.BLOOD.RNAARR/YFS.KLHDC8B.wgt.RDat	KLHDC8B	3	49209044	49213917	0.80625	rs9814987	2.22	rs3172494	0.0361	-7.64	0.682	261	57	enet	0.2	7.2e-65	1.14353	0.25282
NA	./WEIGHTS//YFS.BLOOD.RNAARR/YFS.TCTA.wgt.RDat	TCTA	3	49449639	49453908	0.00936	rs9814987	2.22	rs4955416	0.00104	-3.5	-0.087	282	282	bslmm	0.0017	0.076	0.91793	0.35866
NA	./WEIGHTS//YFS.BLOOD.RNAARR/YFS.AMT.wgt.RDat	AMT	3	49454211	49460186	0.15315	rs9814987	2.22	rs4955430	0.176	-15.04	-0.397	283	12	lasso	0.19	1.6e-60	-0.10566	0.91585
NA	./WEIGHTS//YFS.BLOOD.RNAARR/YFS.NICN1.wgt.RDat	NICN1	3	49460379	49466759	0.15099	rs9814987	2.22	rs8897	0.205	16.35	-0.238	283	283	blup	0.22	3.5e-70	0.00285	0.99773
NA	./WEIGHTS//YFS.BLOOD.RNAARR/YFS.DAG1.wgt.RDat	DAG1	3	49506146	49573048	0.01068	rs9814987	2.22	rs2329020	-0.000748	2.95	1.752	305	305	bslmm	0.0031	0.026	1.44924	0.14727
NA	./WEIGHTS//YFS.BLOOD.RNAARR/YFS.APEH.wgt.RDat	APEH	3	49711435	49721396	0.10933	rs11716445	2.15	rs11709525	0.0467	8.57	1.738	314	46	enet	0.062	1.2e-19	1.32314	0.18579
NA	./WEIGHTS//YFS.BLOOD.RNAARR/YFS.UBA7.wgt.RDat	UBA7	3	49842640	49851379	0.16303	rs11716445	2.15	rs7648987	0.235	-17.29	-1.064	320	1	top1	0.23	1.3e-75	1.064	0.28733
NA	./WEIGHTS//YFS.BLOOD.RNAARR/YFS.RBM6.wgt.RDat	RBM6	3	49977440	50137478	0.28287	rs4855884	2.02	rs9861216	0.432	23.39	0.129	368	57	enet	0.44	4e-160	0.0902	0.92813
NA	./WEIGHTS//YFS.BLOOD.RNAARR/YFS.HYAL3.wgt.RDat	HYAL3	3	50330262	50336899	0.40235	rs873985	-1.87	rs13100173	0.313	-19.95	0.029	296	296	bslmm	0.31	9.8e-106	0.6222	0.53381
NA	./WEIGHTS//YFS.BLOOD.RNAARR/YFS.NAT6.wgt.RDat	NAT6	3	50333833	50336852	0.0915	rs873985	-1.87	rs13100173	0.0562	8.56	0.029	295	295	bslmm	0.059	9.9e-19	0.43548	0.66322
NA	./WEIGHTS//YFS.BLOOD.RNAARR/YFS.RASSF1.wgt.RDat	RASSF1	3	50367219	50378411	0.01565	rs873985	-1.87	rs3774753	0.0035	-3.77	1.505	306	306	blup	0.0084	0.00063	-0.59693	0.55056
NA	./WEIGHTS//YFS.BLOOD.RNAARR/YFS.CYB561D2.wgt.RDat	CYB561D2	3	50388126	50395891	0.02156	rs873985	-1.87	rs2236939	0.00517	-3.88	-0.548	299	299	bslmm	0.0094	0.00034	0.95099	0.34161
NA	./WEIGHTS//YFS.BLOOD.RNAARR/YFS.MAPKAPK3.wgt.RDat	MAPKAPK3	3	50648951	50686720	0.30041	rs873985	-1.87	rs13091933	0.0275	-8.25	-0.963	297	53	enet	0.12	3.5e-38	0.83059	0.40621
NA	./WEIGHTS//YFS.BLOOD.RNAARR/YFS.TEX264.wgt.RDat	TEX264	3	51696709	51738339	0.03056	rs893056	-2.81	rs13090011	0.0226	-5.62	-0.677	236	9	lasso	0.023	3.7e-08	0.77062	0.44093
NA	./WEIGHTS//YFS.BLOOD.RNAARR/YFS.GRM2.wgt.RDat	GRM2	3	51741086	51752629	0.03387	rs893056	-2.81	rs6775666	0.019	5.5	-1.447	226	226	blup	0.025	8.3e-09	-0.70337	0.48183
NA	./WEIGHTS//YFS.BLOOD.RNAARR/YFS.ABHD14B.wgt.RDat	ABHD14B	3	52002526	52017425	0.13563	rs893056	-2.81	rs11707158	0.00662	-5.22	-0.354	234	13	enet	0.043	6.3e-14	-0.55461	0.57916
NA	./WEIGHTS//YFS.BLOOD.RNAARR/YFS.PPM1M.wgt.RDat	PPM1M	3	52279841	52284613	0.06836	rs893056	-2.81	rs9311474	0.0649	9.18	1.131	306	4	lasso	0.071	3.8e-22	0.85053	0.39503
NA	./WEIGHTS//YFS.BLOOD.RNAARR/YFS.GLYCTK.wgt.RDat	GLYCTK	3	52321105	52329272	0.14845	rs893056	-2.81	rs9311474	0.135	13.21	1.131	328	1	top1	0.14	6.4e-42	1.131	0.25806
NA	./WEIGHTS//YFS.BLOOD.RNAARR/YFS.STAB1.wgt.RDat	STAB1	3	52529354	52558511	0.04684	rs893056	-2.81	rs498778	0.0505	-8.26	0.087	363	1	top1	0.05	3.9e-16	-0.087	0.93067
NA	./WEIGHTS//YFS.BLOOD.RNAARR/YFS.NT5DC2.wgt.RDat	NT5DC2	3	52558386	52569070	0.16406	rs893056	-2.81	rs4687626	0.0802	-10.57	-0.328	364	9	lasso	0.11	9.5e-35	0.23992	0.8104
NA	./WEIGHTS//YFS.BLOOD.RNAARR/YFS.GNL3.wgt.RDat	GNL3	3	52715172	52728508	0.02145	rs2251219	-2.25	rs13082960	0.0251	-6.93	-0.865	379	11	enet	0.027	2.9e-09	0.54149	0.58817
NA	./WEIGHTS//YFS.BLOOD.RNAARR/YFS.SPCS1.wgt.RDat	SPCS1	3	52738971	52742182	0.03771	rs2251219	-2.25	rs2286798	0.0304	7.26	-0.596	375	19	enet	0.036	6e-12	-0.87131	0.38359
NA	./WEIGHTS//YFS.BLOOD.RNAARR/YFS.ITIH4.wgt.RDat	ITIH4	3	52846991	52865495	0.63248	rs2251219	-2.25	rs17331151	0.339	-20.72	-0.388	385	95	enet	0.5	2.9e-192	0.16673	0.86758
NA	./WEIGHTS//YFS.BLOOD.RNAARR/YFS.MUSTN1.wgt.RDat	MUSTN1	3	52847298	52869745	0.09887	rs2251219	-2.25	rs3821831	0.0298	6.3	-0.53	385	34	enet	0.048	2.8e-15	-0.13258	0.89453
NA	./WEIGHTS//YFS.BLOOD.RNAARR/YFS.TMEM110.wgt.RDat	TMEM110	3	52870235	52931612	0.10731	rs2251219	-2.25	rs11130329	0.085	10.94	-0.686	387	9	lasso	0.094	3.8e-29	-0.82927	0.40695
NA	./WEIGHTS//YFS.BLOOD.RNAARR/YFS.PRKCD.wgt.RDat	PRKCD	3	53190025	53226733	0.01079	rs2101397	2.4	rs12490645	0.0166	4.76	0.855	388	1	top1	0.017	2.6e-06	0.855	0.39255
NA	./WEIGHTS//YFS.BLOOD.RNAARR/YFS.TKT.wgt.RDat	TKT	3	53258723	53290068	0.27754	rs2101397	2.4	rs4687718	0.254	-17.93	0.107	410	25	enet	0.29	1.5e-97	-0.15233	0.87892
NA	./WEIGHTS//YFS.BLOOD.RNAARR/YFS.SELK.wgt.RDat	SELK	3	53918437	53926015	0.11193	rs2101397	2.4	rs2083127	0.136	-13.2	0.256	506	1	top1	0.14	2.9e-42	-0.256	0.79795
NA	./WEIGHTS//YFS.BLOOD.RNAARR/YFS.CACNA2D3.wgt.RDat	CACNA2D3	3	54156574	55108584	0.03277	rs6800366	2.15	rs11717922	0.0165	4.89	0.536	1116	1	top1	0.017	2.7e-06	0.536	0.59196
NA	./WEIGHTS//YFS.BLOOD.RNAARR/YFS.CCDC66.wgt.RDat	CCDC66	3	56591189	56655846	0.11472	rs6445833	-2.37	rs11130525	0.0899	10.71	-0.98	459	8	lasso	0.11	6e-34	-1.11044	0.26681
NA	./WEIGHTS//YFS.BLOOD.RNAARR/YFS.ARHGEF3.wgt.RDat	ARHGEF3	3	56761446	57113357	0.12734	rs6769578	3.63	rs9871950	0.035	-7.75	0.703	536	536	bslmm	0.066	1.5e-20	-0.80586	0.42032
NA	./WEIGHTS//YFS.BLOOD.RNAARR/YFS.FLNB.wgt.RDat	FLNB	3	57994127	58157982	0.20392	rs6769578	3.63	rs1675382	0.064	-9.12	-0.429	506	10	lasso	0.13	3.4e-40	0.24445	0.80688
NA	./WEIGHTS//YFS.BLOOD.RNAARR/YFS.DNASE1L3.wgt.RDat	DNASE1L3	3	58177984	58200424	0.12818	rs839001	3.22	rs3772990	0.0883	-10.87	0.021	452	9	lasso	0.11	9.2e-35	0.09918	0.92099
NA	./WEIGHTS//YFS.BLOOD.RNAARR/YFS.ABHD6.wgt.RDat	ABHD6	3	58223233	58281420	0.0208	rs839001	3.22	rs6445961	0.0153	5.41	0.516	467	4	lasso	0.018	8.4e-07	0.19777	0.84322
NA	./WEIGHTS//YFS.BLOOD.RNAARR/YFS.PDHB.wgt.RDat	PDHB	3	58413357	58419584	0.11556	rs839001	3.22	rs3773012	0.0929	11.98	0.587	435	10	lasso	0.15	2.5e-46	0.25601	0.79795
NA	./WEIGHTS//YFS.BLOOD.RNAARR/YFS.FHIT.wgt.RDat	FHIT	3	59735036	61237133	0.23819	rs12492175	-3.59	rs3772509	0.14	-13.37	0.183	1749	56	enet	0.18	4e-56	-0.23951	0.81071
NA	./WEIGHTS//YFS.BLOOD.RNAARR/YFS.THOC7.wgt.RDat	THOC7	3	63819546	63849579	0.0488	rs2087704	-2.99	rs831574	0.0099	-5.5	-0.361	603	29	enet	0.04	3.9e-13	0.52101	0.60236
NA	./WEIGHTS//YFS.BLOOD.RNAARR/YFS.LRIG1.wgt.RDat	LRIG1	3	66429221	66551687	0.17292	rs17045017	-2.92	rs6793110	0.119	-12.38	-1.271	424	424	bslmm	0.16	9.2e-49	1.21572	0.22409
NA	./WEIGHTS//YFS.BLOOD.RNAARR/YFS.SUCLG2.wgt.RDat	SUCLG2	3	67410884	67705038	0.27637	rs7611269	-2.39	rs11710800	0.134	14.08	-1.36	499	69	enet	0.32	4.5e-108	-0.63183	0.5275
NA	./WEIGHTS//YFS.BLOOD.RNAARR/YFS.TMF1.wgt.RDat	TMF1	3	69068978	69101484	0.01636	rs6777671	2.86	rs9855731	0.000225	3.41	1.418	461	461	bslmm	0.0099	0.00024	1.14421	0.25254
NA	./WEIGHTS//YFS.BLOOD.RNAARR/YFS.UBA3.wgt.RDat	UBA3	3	69103881	69129559	0.01717	rs6777671	2.86	rs2164883	0.00495	-4.31	0.783	447	1	top1	0.0049	0.0071	-0.783	0.43363
NA	./WEIGHTS//YFS.BLOOD.RNAARR/YFS.ARL6IP5.wgt.RDat	ARL6IP5	3	69134095	69155217	0.11756	rs6777671	2.86	rs7652375	0.0347	-6.75	-0.202	445	37	enet	0.057	3.6e-18	0.0327	0.97391
NA	./WEIGHTS//YFS.BLOOD.RNAARR/YFS.EIF4E3.wgt.RDat	EIF4E3	3	71728440	71803924	0.34338	rs2055643	3.65	rs6804667	0.0996	-11.55	2.01	580	86	enet	0.19	1.1e-60	-2.04874	0.04049
NA	./WEIGHTS//YFS.BLOOD.RNAARR/YFS.PROK2.wgt.RDat	PROK2	3	71820807	71834357	0.17893	rs2055643	3.65	rs1320015	0.085	-10.42	0.002	556	556	bslmm	0.13	6.7e-39	-2.06589	0.03884
NA	./WEIGHTS//YFS.BLOOD.RNAARR/YFS.RYBP.wgt.RDat	RYBP	3	72423744	72496069	0.25156	rs2055643	3.65	rs2118593	0.165	-14.52	0.848	520	33	enet	0.23	7.8e-75	-0.10483	0.91651
NA	./WEIGHTS//YFS.BLOOD.RNAARR/YFS.ZNF717.wgt.RDat	ZNF717	3	75758794	75834734	0.0358	rs9310319	-2.36	rs7633390	0.0168	5.3	-1.648	144	5	lasso	0.024	2.2e-08	-1.68249	0.09247
NA	./WEIGHTS//YFS.BLOOD.RNAARR/YFS.GBE1.wgt.RDat	GBE1	3	81538850	81811312	0.01335	rs7631349	1.89	rs9968070	0.000463	-3.7	-0.283	383	383	blup	0.0042	0.012	0.47723	0.6332
NA	./WEIGHTS//YFS.BLOOD.RNAARR/YFS.CHMP2B.wgt.RDat	CHMP2B	3	87276421	87304698	0.22951	rs6788631	2.46	rs3804602	0.106	11.98	-0.049	341	30	enet	0.16	5.4e-51	0.23911	0.81102
NA	./WEIGHTS//YFS.BLOOD.RNAARR/YFS.CGGBP1.wgt.RDat	CGGBP1	3	88101094	88199035	0.07254	rs11128045	-2.35	rs12629581	0.0651	9.19	0.431	320	320	bslmm	0.066	1.2e-20	-0.06643	0.94703
NA	./WEIGHTS//YFS.BLOOD.RNAARR/YFS.DHFRL1.wgt.RDat	DHFRL1	3	93766680	93782233	0.07165	rs4133534	2.89	rs17749495	0.0422	7.44	-0.512	184	9	lasso	0.044	4.1e-14	-0.7825	0.43392
NA	./WEIGHTS//YFS.BLOOD.RNAARR/YFS.MINA.wgt.RDat	MINA	3	97663086	97691301	0.01858	rs1874864	-2.55	rs17374916	0.019	5.15	0.857	377	1	top1	0.019	5.1e-07	0.857	0.39144
NA	./WEIGHTS//YFS.BLOOD.RNAARR/YFS.ST3GAL6.wgt.RDat	ST3GAL6	3	98451080	98540045	0.08077	rs11721251	2.2	rs999147	0.105	11.67	0.301	411	1	top1	0.11	1.6e-32	0.301	0.76341
NA	./WEIGHTS//YFS.BLOOD.RNAARR/YFS.NIT2.wgt.RDat	NIT2	3	100053545	100074449	0.0788	rs6809404	1.98	rs1214375	0.0582	-9.14	0.703	363	363	bslmm	0.06	6.3e-19	-0.56914	0.56926
NA	./WEIGHTS//YFS.BLOOD.RNAARR/YFS.TFG.wgt.RDat	TFG	3	100428205	100467810	0.1329	rs13077353	-3.12	rs591728	0.193	15.86	1.299	441	45	enet	0.21	4.4e-67	0.96184	0.33613
NA	./WEIGHTS//YFS.BLOOD.RNAARR/YFS.PCNP.wgt.RDat	PCNP	3	101292939	101313281	0.01646	rs16843216	-2.28	rs2162305	0.0136	-4.74	-0.587	367	1	top1	0.014	1.9e-05	0.587	0.5572
NA	./WEIGHTS//YFS.BLOOD.RNAARR/YFS.ALCAM.wgt.RDat	ALCAM	3	105085753	105295744	0.26956	rs2279389	-3.54	rs2399047	0.149	-13.84	-0.319	508	59	enet	0.21	4.4e-65	1.25283	0.21027
NA	./WEIGHTS//YFS.BLOOD.RNAARR/YFS.CBLB.wgt.RDat	CBLB	3	105374305	105588396	0.16006	rs2279389	-3.54	rs9880861	0.22	-16.87	-0.612	451	1	top1	0.22	2.8e-70	0.612	0.54054
NA	./WEIGHTS//YFS.BLOOD.RNAARR/YFS.BBX.wgt.RDat	BBX	3	107241783	107530171	0.04099	rs9843695	-2.95	rs627179	0.0224	-5.65	-0.323	504	504	bslmm	0.026	4.8e-09	0.2236	0.82307
NA	./WEIGHTS//YFS.BLOOD.RNAARR/YFS.CD47.wgt.RDat	CD47	3	107762145	107809872	0.18121	rs9843695	-2.95	rs2271054	0.0388	8.28	1.468	438	18	enet	0.1	1.6e-31	1.32056	0.18665
NA	./WEIGHTS//YFS.BLOOD.RNAARR/YFS.DZIP3.wgt.RDat	DZIP3	3	108308529	108413693	0.03232	rs3996040	-2.59	rs1456721	0.0207	-5.28	-1.753	472	1	top1	0.021	1.7e-07	1.753	0.0796
NA	./WEIGHTS//YFS.BLOOD.RNAARR/YFS.TRAT1.wgt.RDat	TRAT1	3	108541545	108573852	0.04626	rs3996040	-2.59	rs6787790	0.0312	6.59	-1.017	433	15	enet	0.032	7.9e-11	-0.7327	0.46374
NA	./WEIGHTS//YFS.BLOOD.RNAARR/YFS.PVRL3.wgt.RDat	PVRL3	3	110788918	110994410	0.0261	rs9844779	2.89	rs6773238	0.00543	4.48	-1.216	411	29	enet	0.018	1.2e-06	-1.54055	0.12343
NA	./WEIGHTS//YFS.BLOOD.RNAARR/YFS.CD96.wgt.RDat	CD96	3	111011566	111384597	0.29257	rs9844779	2.89	rs6780210	0.17	14.73	0.791	574	51	enet	0.23	7.9e-75	-0.96164	0.33623
NA	./WEIGHTS//YFS.BLOOD.RNAARR/YFS.ABHD10.wgt.RDat	ABHD10	3	111697857	111712210	0.11506	rs17202754	-2.71	rs2895388	0.133	13.01	1.883	534	10	lasso	0.15	2.4e-45	1.94432	0.05186
NA	./WEIGHTS//YFS.BLOOD.RNAARR/YFS.SLC35A5.wgt.RDat	SLC35A5	3	112280556	112304424	0.0601	rs12172949	-2.11	rs766968	0.055	-9.08	-0.581	435	5	lasso	0.062	2.2e-19	0.44727	0.65468
NA	./WEIGHTS//YFS.BLOOD.RNAARR/YFS.GTPBP8.wgt.RDat	GTPBP8	3	112709765	112733907	0.12854	rs9863500	-1.93	rs10460813	0.0567	-8.59	0.169	449	15	enet	0.079	1.3e-24	0.26286	0.79266
NA	./WEIGHTS//YFS.BLOOD.RNAARR/YFS.GRAMD1C.wgt.RDat	GRAMD1C	3	113547029	113666021	0.09448	rs1872575	2.74	rs7646203	0.0581	-8.9	-0.936	424	424	bslmm	0.063	8e-20	1.24874	0.21176
NA	./WEIGHTS//YFS.BLOOD.RNAARR/YFS.TIGIT.wgt.RDat	TIGIT	3	113995760	114029135	0.05195	rs11920889	3.13	rs17669660	0.013	5.94	-0.108	384	384	blup	0.027	2.6e-09	-0.77321	0.4394
NA	./WEIGHTS//YFS.BLOOD.RNAARR/YFS.ZBTB20.wgt.RDat	ZBTB20	3	114056941	114866118	0.02831	rs11920889	3.13	rs17670486	0.0131	5.03	-0.104	624	15	enet	0.014	1.5e-05	-0.09591	0.92359
NA	./WEIGHTS//YFS.BLOOD.RNAARR/YFS.B4GALT4.wgt.RDat	B4GALT4	3	118930579	118959950	0.15485	rs2688647	3.07	rs9878996	0.114	12.11	0.019	490	27	enet	0.14	8.3e-44	0.28717	0.77398
NA	./WEIGHTS//YFS.BLOOD.RNAARR/YFS.ADPRH.wgt.RDat	ADPRH	3	119298115	119308792	0.05061	rs2688647	3.07	rs538136	0.0248	-5.87	2.611	500	500	bslmm	0.058	3.3e-18	-0.94723	0.34352
NA	./WEIGHTS//YFS.BLOOD.RNAARR/YFS.POPDC2.wgt.RDat	POPDC2	3	119355304	119384171	0.09598	rs2688647	3.07	rs484809	0.0805	-10.83	-0.209	521	521	bslmm	0.094	2.9e-29	-0.72016	0.47143
NA	./WEIGHTS//YFS.BLOOD.RNAARR/YFS.COX17.wgt.RDat	COX17	3	119373360	119396301	0.02719	rs2688647	3.07	rs530389	0.017	-4.92	2.489	518	1	top1	0.017	2e-06	-2.489	0.01281
NA	./WEIGHTS//YFS.BLOOD.RNAARR/YFS.GSK3B.wgt.RDat	GSK3B	3	119540170	119813264	0.07638	rs2688647	3.07	rs13317104	0.0523	8.96	-0.302	614	614	bslmm	0.081	3.2e-25	-0.83364	0.40448
NA	./WEIGHTS//YFS.BLOOD.RNAARR/YFS.LRRC58.wgt.RDat	LRRC58	3	120043356	120068186	0.12473	rs1085625	2.47	rs1147689	0.142	-13.47	0.723	370	1	top1	0.14	4.5e-44	-0.723	0.46968
NA	./WEIGHTS//YFS.BLOOD.RNAARR/YFS.FSTL1.wgt.RDat	FSTL1	3	120111140	120170100	0.0761	rs1085625	2.47	rs1716835	0.0239	6.65	0.545	379	379	bslmm	0.037	3.1e-12	0.50283	0.61509
NA	./WEIGHTS//YFS.BLOOD.RNAARR/YFS.GOLGB1.wgt.RDat	GOLGB1	3	121382046	121468602	0.46735	rs17691111	-2.23	rs9849087	0.459	-24.08	1.487	385	385	bslmm	0.47	6.3e-175	-1.56322	0.118
NA	./WEIGHTS//YFS.BLOOD.RNAARR/YFS.EAF2.wgt.RDat	EAF2	3	121554030	121605373	0.01382	rs3804594	2.41	rs2700413	-0.000619	-3.51	-1.539	442	442	bslmm	0.0023	0.049	1.20185	0.22942
NA	./WEIGHTS//YFS.BLOOD.RNAARR/YFS.SLC15A2.wgt.RDat	SLC15A2	3	121612936	121662949	0.05758	rs3804594	2.41	rs1136995	0.039	-7.15	1.11	460	460	bslmm	0.052	1.8e-16	-1.13985	0.25435
NA	./WEIGHTS//YFS.BLOOD.RNAARR/YFS.CD86.wgt.RDat	CD86	3	121774213	121839983	0.0674	rs3804594	2.41	rs12489988	0.0602	8.8	-0.838	473	17	lasso	0.07	5.8e-22	-1.02376	0.30595
NA	./WEIGHTS//YFS.BLOOD.RNAARR/YFS.CSTA.wgt.RDat	CSTA	3	122044091	122060819	0.39974	rs6438753	2.67	rs2001547	0.196	17.04	-1.293	468	75	enet	0.4	2.9e-141	-0.61411	0.53915
NA	./WEIGHTS//YFS.BLOOD.RNAARR/YFS.CCDC58.wgt.RDat	CCDC58	3	122078438	122102078	0.66314	rs6438753	2.67	rs6438726	0.486	24.79	-0.877	470	20	lasso	0.64	9e-283	-0.16818	0.86644
NA	./WEIGHTS//YFS.BLOOD.RNAARR/YFS.WDR5B.wgt.RDat	WDR5B	3	122130715	122134882	0.09118	rs6438753	2.67	rs6438726	0.104	12.27	-0.877	461	461	bslmm	0.14	4.5e-43	0.82072	0.41181
NA	./WEIGHTS//YFS.BLOOD.RNAARR/YFS.KPNA1.wgt.RDat	KPNA1	3	122140796	122233792	0.0309	rs6438753	2.67	rs17201246	0.011	4.54	1.805	531	6	lasso	0.014	1.7e-05	1.26565	0.20564
NA	./WEIGHTS//YFS.BLOOD.RNAARR/YFS.PARP9.wgt.RDat	PARP9	3	122246771	122283424	0.05502	rs6438753	2.67	rs6438731	0.0163	-6.08	-0.491	506	21	enet	0.027	2e-09	-0.26457	0.79134
NA	./WEIGHTS//YFS.BLOOD.RNAARR/YFS.PARP15.wgt.RDat	PARP15	3	122296449	122357894	0.25188	rs6438753	2.67	rs2332240	0.0738	9.79	-0.835	538	538	bslmm	0.13	4.9e-41	-1.24705	0.21238
NA	./WEIGHTS//YFS.BLOOD.RNAARR/YFS.PARP14.wgt.RDat	PARP14	3	122399465	122449687	0.19729	rs6438753	2.67	rs16833512	0.216	-16.54	-0.291	558	41	enet	0.23	3.4e-73	1.03137	0.30237
NA	./WEIGHTS//YFS.BLOOD.RNAARR/YFS.HSPBAP1.wgt.RDat	HSPBAP1	3	122458846	122512671	0.36231	rs6438753	2.67	rs11719086	0.381	-21.97	2.325	545	8	lasso	0.43	5.3e-158	-2.21278	0.02691
NA	./WEIGHTS//YFS.BLOOD.RNAARR/YFS.DIRC2.wgt.RDat	DIRC2	3	122513642	122599986	0.26543	rs6438753	2.67	rs17270831	0.127	-13.8	-0.581	522	19	enet	0.27	8.1e-89	0.23887	0.81121
NA	./WEIGHTS//YFS.BLOOD.RNAARR/YFS.PDIA5.wgt.RDat	PDIA5	3	122785909	122944074	0.0287	rs6438753	2.67	rs3804749	0.0249	5.94	-1.333	511	1	top1	0.025	1.1e-08	-1.333	0.18253
NA	./WEIGHTS//YFS.BLOOD.RNAARR/YFS.SEC22A.wgt.RDat	SEC22A	3	122920774	122992977	0.03631	rs3115	2.61	rs4592971	0.00225	-4.48	0.761	430	19	enet	0.011	0.00011	-0.56157	0.57441
NA	./WEIGHTS//YFS.BLOOD.RNAARR/YFS.CCDC14.wgt.RDat	CCDC14	3	123616152	123680564	0.02508	rs543122	2.9	rs2103353	0.0291	-6.24	-0.131	367	1	top1	0.029	6.2e-10	0.131	0.89578
NA	./WEIGHTS//YFS.BLOOD.RNAARR/YFS.UMPS.wgt.RDat	UMPS	3	124449213	124464040	0.01935	rs13082230	3.57	rs614664	0.00799	4.96	0.47	622	622	bslmm	0.009	0.00043	0.77166	0.44032
NA	./WEIGHTS//YFS.BLOOD.RNAARR/YFS.ITGB5.wgt.RDat	ITGB5	3	124480795	124606674	0.03334	rs13082230	3.57	rs12488326	0.0206	6.15	2.04	634	634	bslmm	0.023	4.6e-08	1.8837	0.05961
NA	./WEIGHTS//YFS.BLOOD.RNAARR/YFS.ZNF148.wgt.RDat	ZNF148	3	124944405	125094198	0.03363	rs13082230	3.57	rs9858110	0.0398	7.62	0.451	481	1	top1	0.04	5.1e-13	0.451	0.65199
NA	./WEIGHTS//YFS.BLOOD.RNAARR/YFS.OSBPL11.wgt.RDat	OSBPL11	3	125247702	125313934	0.0157	rs9838753	-2.78	rs7625936	0.0133	5.08	-1.072	387	7	lasso	0.014	1.3e-05	-1.19573	0.2318
NA	./WEIGHTS//YFS.BLOOD.RNAARR/YFS.SLC41A3.wgt.RDat	SLC41A3	3	125725198	125820404	0.34238	rs2971297	-2.29	rs1112001	0.167	14.74	-0.877	482	8	lasso	0.35	6.9e-122	-1.30297	0.19258
NA	./WEIGHTS//YFS.BLOOD.RNAARR/YFS.CHST13.wgt.RDat	CHST13	3	126243126	126262134	0.59084	rs17693752	2.18	rs11718493	0.681	-29.45	-1.447	532	532	blup	0.7	0	0.65781	0.51066
NA	./WEIGHTS//YFS.BLOOD.RNAARR/YFS.CHCHD6.wgt.RDat	CHCHD6	3	126423063	126679249	0.01906	rs17693752	2.18	rs2361731	0.000668	-3.65	-0.754	633	633	bslmm	0.0059	0.0037	1.60439	0.10863
NA	./WEIGHTS//YFS.BLOOD.RNAARR/YFS.PLXNA1.wgt.RDat	PLXNA1	3	126707437	126756235	0.02397	rs17693752	2.18	rs13080142	-0.000319	3.91	0.209	487	487	bslmm	0.0069	0.0019	0.48529	0.62747
NA	./WEIGHTS//YFS.BLOOD.RNAARR/YFS.ABTB1.wgt.RDat	ABTB1	3	127391778	127399768	0.25762	rs13095214	2	rs2336408	0.149	13.75	-0.17	400	48	enet	0.18	6.7e-58	0.30229	0.76243
NA	./WEIGHTS//YFS.BLOOD.RNAARR/YFS.MGLL.wgt.RDat	MGLL	3	127407909	127542051	0.02993	rs13095214	2	rs11915684	3.03e-05	3.29	0.532	434	53	enet	0.014	1.2e-05	0.8147	0.41524
NA	./WEIGHTS//YFS.BLOOD.RNAARR/YFS.RPN1.wgt.RDat	RPN1	3	128338817	128399918	0.10682	rs9850534	2.96	rs2712384	0.0192	-6.1	0.943	361	34	enet	0.041	1.8e-13	0.04157	0.96684
NA	./WEIGHTS//YFS.BLOOD.RNAARR/YFS.RAB7A.wgt.RDat	RAB7A	3	128444965	128533639	0.02866	rs9850534	2.96	rs2953130	0.000434	4.16	-0.831	370	370	blup	0.015	8.5e-06	-0.44806	0.65411
NA	./WEIGHTS//YFS.BLOOD.RNAARR/YFS.ACAD9.wgt.RDat	ACAD9	3	128598439	128634910	0.26582	rs9850534	2.96	rs16851889	0.264	18.39	-0.539	357	357	bslmm	0.27	1.9e-89	-0.97559	0.32927
NA	./WEIGHTS//YFS.BLOOD.RNAARR/YFS.H1FX.wgt.RDat	H1FX	3	129033615	129035120	0.02337	rs2244708	-2.52	rs6790635	0.0127	-4.37	-0.873	288	1	top1	0.013	3.6e-05	0.873	0.38266
NA	./WEIGHTS//YFS.BLOOD.RNAARR/YFS.ATP2C1.wgt.RDat	ATP2C1	3	130569439	130735556	0.00853	rs1453243	3.59	rs218490	0.00273	-3.98	-0.663	428	11	lasso	0.003	0.029	0.37322	0.70898
NA	./WEIGHTS//YFS.BLOOD.RNAARR/YFS.NEK11.wgt.RDat	NEK11	3	130745694	131069309	0.02804	rs6808429	-2.87	rs2029684	0.0242	5.83	-0.91	498	1	top1	0.024	1.7e-08	-0.91	0.36282
NA	./WEIGHTS//YFS.BLOOD.RNAARR/YFS.DNAJC13.wgt.RDat	DNAJC13	3	132136370	132257876	0.04954	rs309995	3.13	rs17403796	0.0128	5.41	0.41	523	7	lasso	0.026	5.6e-09	0.84121	0.40023
NA	./WEIGHTS//YFS.BLOOD.RNAARR/YFS.ACAD11.wgt.RDat	ACAD11	3	132276982	132379567	0.19832	rs309995	3.13	rs16839387	0.0179	5.02	0.017	477	477	bslmm	0.071	4.4e-22	-0.78457	0.4327
NA	./WEIGHTS//YFS.BLOOD.RNAARR/YFS.NPHP3.wgt.RDat	NPHP3	3	132276986	132441303	0.54619	rs309995	3.13	rs7622700	0.303	-19.84	-0.823	502	54	enet	0.43	1.2e-155	1.25814	0.20834
NA	./WEIGHTS//YFS.BLOOD.RNAARR/YFS.CDV3.wgt.RDat	CDV3	3	133292574	133309105	0.02444	rs9841380	2.47	rs6792846	-0.000407	-4.16	-0.212	506	506	bslmm	0.0033	0.023	0.15782	0.8746
NA	./WEIGHTS//YFS.BLOOD.RNAARR/YFS.TOPBP1.wgt.RDat	TOPBP1	3	133317019	133380737	0.04062	rs9841380	2.47	rs11713248	0.0329	6.65	0.537	517	5	lasso	0.033	4e-11	0.5565	0.57787
NA	./WEIGHTS//YFS.BLOOD.RNAARR/YFS.SRPRB.wgt.RDat	SRPRB	3	133502877	133544616	0.164	rs4510358	-3.09	rs10512913	0.116	13.03	1.294	503	7	lasso	0.2	2.2e-63	1.33319	0.18247
NA	./WEIGHTS//YFS.BLOOD.RNAARR/YFS.RAB6B.wgt.RDat	RAB6B	3	133543083	133614680	0.05031	rs4510358	-3.09	rs1949881	0.0239	-6.93	0.753	522	12	enet	0.036	4.6e-12	-0.66602	0.5054
NA	./WEIGHTS//YFS.BLOOD.RNAARR/YFS.ANAPC13.wgt.RDat	ANAPC13	3	134196548	134205558	0.1341	rs4510358	-3.09	rs934093	0.282	-18.94	-1.401	464	1	top1	0.28	5.9e-93	1.401	0.16121
NA	./WEIGHTS//YFS.BLOOD.RNAARR/YFS.CEP63.wgt.RDat	CEP63	3	134204585	134293859	0.20563	rs4510358	-3.09	rs1863913	0.208	-16.64	-1.289	489	80	enet	0.27	2.1e-87	0.38091	0.70327
NA	./WEIGHTS//YFS.BLOOD.RNAARR/YFS.EPHB1.wgt.RDat	EPHB1	3	134316643	134979309	0.11786	rs4510358	-3.09	rs36184	0.0481	8.21	0.217	754	754	bslmm	0.1	2.8e-31	1.09868	0.27191
NA	./WEIGHTS//YFS.BLOOD.RNAARR/YFS.MSL2.wgt.RDat	MSL2	3	135867764	135916083	0.0206	rs41345846	-3.17	rs6793835	0.0369	-6.96	0.596	286	1	top1	0.037	3.4e-12	-0.596	0.55118
NA	./WEIGHTS//YFS.BLOOD.RNAARR/YFS.PCCB.wgt.RDat	PCCB	3	135969148	136056738	0.12637	rs41345846	-3.17	rs556788	0.202	16.06	0.07	303	9	lasso	0.2	1.3e-64	0.27889	0.78033
NA	./WEIGHTS//YFS.BLOOD.RNAARR/YFS.STAG1.wgt.RDat	STAG1	3	136055077	136471220	0.0762	rs2880858	-3.52	rs16843879	0.0189	5.2	-0.4	445	445	bslmm	0.03	3.6e-10	0.07941	0.93671
NA	./WEIGHTS//YFS.BLOOD.RNAARR/YFS.NCK1.wgt.RDat	NCK1	3	136581050	136668665	0.01464	rs2880858	-3.52	rs9682783	0.0181	-5.27	-0.032	352	1	top1	0.018	9.5e-07	0.032	0.97447
NA	./WEIGHTS//YFS.BLOOD.RNAARR/YFS.CEP70.wgt.RDat	CEP70	3	138213186	138313380	0.04678	rs2246945	-2.41	rs13084780	0.0331	6.87	-0.374	321	321	bslmm	0.038	1.9e-12	-0.37743	0.70585
NA	./WEIGHTS//YFS.BLOOD.RNAARR/YFS.COPB2.wgt.RDat	COPB2	3	139074442	139108574	0.02648	rs9834257	2.99	rs10935348	0.00381	-4.35	-0.527	433	433	blup	0.013	2.1e-05	0.09322	0.92573
NA	./WEIGHTS//YFS.BLOOD.RNAARR/YFS.NMNAT3.wgt.RDat	NMNAT3	3	139279022	139396859	0.38304	rs9834257	2.99	rs16849309	0.324	-20.34	0.829	563	34	enet	0.34	1.1e-116	-0.68048	0.4962
NA	./WEIGHTS//YFS.BLOOD.RNAARR/YFS.ACPL2.wgt.RDat	ACPL2	3	140947568	141013748	0.19271	rs868767	2.66	rs1026716	0.242	17.53	1.249	408	8	lasso	0.29	2.2e-96	1.30257	0.19272
NA	./WEIGHTS//YFS.BLOOD.RNAARR/YFS.ATP1B3.wgt.RDat	ATP1B3	3	141594966	141645356	0.04601	rs745966	3.5	rs16851892	0.0249	6.07	3.1	363	22	enet	0.029	8.3e-10	1.88481	0.05946
NA	./WEIGHTS//YFS.BLOOD.RNAARR/YFS.GK5.wgt.RDat	GK5	3	141882414	141944449	0.12204	rs745966	3.5	rs13067957	0.0458	-7.86	-0.67	350	350	bslmm	0.071	2.7e-22	0.28921	0.77242
NA	./WEIGHTS//YFS.BLOOD.RNAARR/YFS.SLC9A9.wgt.RDat	SLC9A9	3	142984064	143567373	0.02928	rs12637224	-2.91	rs4566534	0.0027	-3.79	0.538	769	4	lasso	0.011	0.00011	-1.6387	0.10128
NA	./WEIGHTS//YFS.BLOOD.RNAARR/YFS.PLSCR1.wgt.RDat	PLSCR1	3	146232967	146262651	0.10145	rs2203131	3.15	rs9876886	0.078	-10.06	0.131	408	27	enet	0.09	6.5e-28	-0.22322	0.82337
NA	./WEIGHTS//YFS.BLOOD.RNAARR/YFS.GYG1.wgt.RDat	GYG1	3	148709128	148745419	0.04194	rs7613325	-3.13	rs3182285	0.00639	-5.19	0.916	548	548	blup	0.025	7.4e-09	-0.96407	0.33501
NA	./WEIGHTS//YFS.BLOOD.RNAARR/YFS.RNF13.wgt.RDat	RNF13	3	149530495	149679926	0.09568	rs9826729	3.24	rs12494028	0.11	11.81	-1.898	526	13	enet	0.12	1.6e-37	-2.12338	0.03372
NA	./WEIGHTS//YFS.BLOOD.RNAARR/YFS.TSC22D2.wgt.RDat	TSC22D2	3	150126122	150177903	0.27503	rs9826729	3.24	rs1868673	0.276	18.9	-2.588	437	44	enet	0.34	7.1e-117	-2.68775	0.00719
NA	./WEIGHTS//YFS.BLOOD.RNAARR/YFS.SELT.wgt.RDat	SELT	3	150320662	150348222	0.14095	rs9826729	3.24	rs6777911	0.161	-14.37	0.898	420	25	enet	0.21	8.3e-66	-1.43553	0.15114
NA	./WEIGHTS//YFS.BLOOD.RNAARR/YFS.P2RY14.wgt.RDat	P2RY14	3	150929905	150996255	0.09264	rs7637623	4.34	rs17282940	0.0506	-8.35	0.857	468	468	bslmm	0.067	5e-21	0.20158	0.84025
NA	./WEIGHTS//YFS.BLOOD.RNAARR/YFS.P2RY13.wgt.RDat	P2RY13	3	151044100	151047336	0.12993	rs7637623	4.34	rs9877389	0.148	14.05	-0.25	472	27	enet	0.16	3.7e-50	0.13429	0.89317
NA	./WEIGHTS//YFS.BLOOD.RNAARR/YFS.DHX36.wgt.RDat	DHX36	3	153990335	154042286	0.11189	rs9289938	2.34	rs357504	0.189	16.21	-1.886	354	11	lasso	0.21	9.1e-68	-1.60292	0.10895
NA	./WEIGHTS//YFS.BLOOD.RNAARR/YFS.SLC33A1.wgt.RDat	SLC33A1	3	155544305	155572218	0.03092	rs4600855	4.12	rs9837201	0.0152	-5.83	0.138	341	341	blup	0.02	3e-07	-0.66639	0.50516
NA	./WEIGHTS//YFS.BLOOD.RNAARR/YFS.KCNAB1.wgt.RDat	KCNAB1	3	155755490	156256545	0.04728	rs10428233	-3.65	rs908807	0.0427	-7.47	0.04	575	1	top1	0.043	7.3e-14	-0.04	0.96809
NA	./WEIGHTS//YFS.BLOOD.RNAARR/YFS.SSR3.wgt.RDat	SSR3	3	156257929	156272973	0.11	rs10428233	-3.65	rs9830714	0.0803	10.15	0.122	407	6	lasso	0.096	1.3e-29	-0.36237	0.71708
NA	./WEIGHTS//YFS.BLOOD.RNAARR/YFS.TIPARP.wgt.RDat	TIPARP	3	156391024	156424559	0.02426	rs10428233	-3.65	rs6441095	0.00174	-3.52	-0.563	441	441	bslmm	0.0067	0.002	2.29483	0.02174
NA	./WEIGHTS//YFS.BLOOD.RNAARR/YFS.CCNL1.wgt.RDat	CCNL1	3	156864297	156878549	0.09492	rs11720579	2.64	rs8925	0.162	14.72	1.397	434	434	bslmm	0.17	3e-52	1.19051	0.23384
NA	./WEIGHTS//YFS.BLOOD.RNAARR/YFS.RSRC1.wgt.RDat	RSRC1	3	157823644	158263519	0.13381	rs1608100	-2.93	rs2117764	0.129	-13.64	-0.935	532	26	enet	0.17	8.8e-54	1.38677	0.16551
NA	./WEIGHTS//YFS.BLOOD.RNAARR/YFS.MLF1.wgt.RDat	MLF1	3	158288952	158325041	0.03039	rs1608100	-2.93	rs1864506	0.00661	-4.15	0.413	398	53	enet	0.016	4.3e-06	0.22705	0.82038
NA	./WEIGHTS//YFS.BLOOD.RNAARR/YFS.GFM1.wgt.RDat	GFM1	3	158362067	158410364	0.11212	rs827141	-2.85	rs6441215	0.148	13.85	0.465	405	24	enet	0.15	2.8e-48	0.65828	0.51036
NA	./WEIGHTS//YFS.BLOOD.RNAARR/YFS.LXN.wgt.RDat	LXN	3	158363611	158390482	0.18959	rs827141	-2.85	rs3867391	0.154	14.23	0.662	397	36	enet	0.16	3.2e-51	0.25281	0.80042
NA	./WEIGHTS//YFS.BLOOD.RNAARR/YFS.MFSD1.wgt.RDat	MFSD1	3	158449987	158547508	0.10495	rs698992	-2.82	rs12493280	0.0455	-7.88	-0.592	437	39	enet	0.054	3.8e-17	-0.09657	0.92307
NA	./WEIGHTS//YFS.BLOOD.RNAARR/YFS.KPNA4.wgt.RDat	KPNA4	3	160212783	160283376	0.0216	rs640039	-2.15	rs3732706	0.0154	4.61	-1.254	364	1	top1	0.015	5.8e-06	-1.254	0.20984
NA	./WEIGHTS//YFS.BLOOD.RNAARR/YFS.GOLIM4.wgt.RDat	GOLIM4	3	167726465	167813763	0.05978	rs13091735	-2.74	rs4073179	0.0269	-6	1.391	353	24	enet	0.029	5e-10	-1.40111	0.16118
NA	./WEIGHTS//YFS.BLOOD.RNAARR/YFS.SEC62.wgt.RDat	SEC62	3	169684423	169716161	0.03609	rs16854469	-2.89	rs3772185	0.0158	-6.22	-0.478	370	370	blup	0.028	1.4e-09	-1.26208	0.20692
NA	./WEIGHTS//YFS.BLOOD.RNAARR/YFS.GPR160.wgt.RDat	GPR160	3	169755717	169803191	0.19992	rs16854469	-2.89	rs7635413	0.197	15.83	-0.779	365	25	enet	0.27	1.1e-89	-1.37729	0.16842
NA	./WEIGHTS//YFS.BLOOD.RNAARR/YFS.PHC3.wgt.RDat	PHC3	3	169804520	169899537	0.08182	rs16854469	-2.89	rs16854848	0.0664	-9.74	-1.654	373	373	bslmm	0.067	4.9e-21	1.6134	0.10666
NA	./WEIGHTS//YFS.BLOOD.RNAARR/YFS.RPL22L1.wgt.RDat	RPL22L1	3	170582664	170588272	0.38966	rs7617963	-2.91	rs3821747	0.481	24.65	-0.287	385	1	top1	0.48	4.8e-182	-0.287	0.77411
NA	./WEIGHTS//YFS.BLOOD.RNAARR/YFS.TNIK.wgt.RDat	TNIK	3	170779128	171178197	0.02588	rs7650598	3.21	rs10490809	0.000751	-3.84	-0.928	562	18	enet	0.0072	0.0015	0.45913	0.64614
NA	./WEIGHTS//YFS.BLOOD.RNAARR/YFS.PLD1.wgt.RDat	PLD1	3	171318195	171528740	0.03323	rs7650598	3.21	rs9863761	0.00282	4.18	0.29	524	12	enet	0.022	6.1e-08	0.62434	0.5324
NA	./WEIGHTS//YFS.BLOOD.RNAARR/YFS.FNDC3B.wgt.RDat	FNDC3B	3	171757418	172119455	0.05588	rs7639108	-2.87	rs231997	-0.000146	-4.05	-0.38	605	605	bslmm	0.018	1.4e-06	-1.23672	0.21619
NA	./WEIGHTS//YFS.BLOOD.RNAARR/YFS.TNFSF10.wgt.RDat	TNFSF10	3	172223298	172241297	0.08719	rs7639108	-2.87	rs9811673	0.0421	8.71	-0.203	462	462	bslmm	0.079	1.6e-24	0.11454	0.90881
NA	./WEIGHTS//YFS.BLOOD.RNAARR/YFS.ZMAT3.wgt.RDat	ZMAT3	3	178735011	178790067	0.20756	rs7372467	2.71	rs9882690	0.0511	8.23	1.15	397	397	bslmm	0.11	2.6e-33	0.60126	0.54767
NA	./WEIGHTS//YFS.BLOOD.RNAARR/YFS.KCNMB3.wgt.RDat	KCNMB3	3	178957530	178984790	0.02806	rs7615619	2.32	rs7372645	0.0378	7.26	0.369	363	1	top1	0.038	1.9e-12	0.369	0.71213
NA	./WEIGHTS//YFS.BLOOD.RNAARR/YFS.NDUFB5.wgt.RDat	NDUFB5	3	179322478	179345435	0.02538	rs13074744	-2.23	rs9831673	0.0171	5.14	-0.896	376	1	top1	0.017	1.9e-06	-0.896	0.37025
NA	./WEIGHTS//YFS.BLOOD.RNAARR/YFS.TTC14.wgt.RDat	TTC14	3	180319918	180335616	0.03479	rs6801189	-2.69	rs9290705	0.0296	6.38	-0.322	220	1	top1	0.03	4.5e-10	-0.322	0.74745
NA	./WEIGHTS//YFS.BLOOD.RNAARR/YFS.MCCC1.wgt.RDat	MCCC1	3	182733006	182833863	0.05926	rs2700879	-2.76	rs4859156	0.0306	-6.99	-0.228	428	428	bslmm	0.042	1.1e-13	-0.01418	0.98869
NA	./WEIGHTS//YFS.BLOOD.RNAARR/YFS.KLHL6.wgt.RDat	KLHL6	3	183205319	183273477	0.05791	rs2971460	-2.33	rs2056324	0.0357	-6.93	0.107	479	23	enet	0.042	1.3e-13	0.70279	0.48218
NA	./WEIGHTS//YFS.BLOOD.RNAARR/YFS.KLHL24.wgt.RDat	KLHL24	3	183353356	183398733	0.01624	rs2971460	-2.33	rs830179	0.0111	-4.84	-0.356	481	1	top1	0.011	0.0001	0.356	0.72184
NA	./WEIGHTS//YFS.BLOOD.RNAARR/YFS.MAP6D1.wgt.RDat	MAP6D1	3	183533664	183543382	0.24618	rs2971460	-2.33	rs2582093	0.233	-17.46	0.886	468	42	enet	0.32	5.3e-107	-0.11039	0.9121
NA	./WEIGHTS//YFS.BLOOD.RNAARR/YFS.PARL.wgt.RDat	PARL	3	183547173	183602721	0.1345	rs2971460	-2.33	rs7644746	0.0801	-10.14	0.883	496	4	lasso	0.082	2.3e-25	-0.72264	0.4699
NA	./WEIGHTS//YFS.BLOOD.RNAARR/YFS.ABCC5.wgt.RDat	ABCC5	3	183637722	183735803	0.24755	rs2971460	-2.33	rs939335	0.374	-21.76	-2.08	531	48	enet	0.42	8.9e-154	1.62558	0.10404
NA	./WEIGHTS//YFS.BLOOD.RNAARR/YFS.DVL3.wgt.RDat	DVL3	3	183873176	183891398	0.0419	rs262956	2.25	rs1467257	0.000793	4.5	0.16	487	487	bslmm	0.02	2.7e-07	0.76636	0.44346
NA	./WEIGHTS//YFS.BLOOD.RNAARR/YFS.AP2M1.wgt.RDat	AP2M1	3	183892477	183901879	0.09209	rs262956	2.25	rs2231224	0.0615	-9.72	-1.019	481	5	lasso	0.1	6.3e-31	1.04316	0.29688
NA	./WEIGHTS//YFS.BLOOD.RNAARR/YFS.PSMD2.wgt.RDat	PSMD2	3	184016497	184026842	0.25528	rs4912555	2.23	rs6845	0.225	-16.88	0.05	515	5	lasso	0.24	2.4e-77	-0.07238	0.9423
NA	./WEIGHTS//YFS.BLOOD.RNAARR/YFS.VPS8.wgt.RDat	VPS8	3	184529931	184770402	0.08471	rs13433785	-3.33	rs7644823	0.07	-9.72	1.275	497	1	top1	0.07	7e-22	-1.275	0.20231
NA	./WEIGHTS//YFS.BLOOD.RNAARR/YFS.SENP2.wgt.RDat	SENP2	3	185300284	185351339	0.11079	rs6809601	2.91	rs13095912	0.14	13.52	0.813	366	42	enet	0.15	9.7e-47	1.02376	0.30595
NA	./WEIGHTS//YFS.BLOOD.RNAARR/YFS.CRYGS.wgt.RDat	CRYGS	3	186256230	186264491	0.04293	rs1868143	3.69	rs2889756	0.0178	-5.62	-0.232	510	510	bslmm	0.023	2.7e-08	0.63989	0.52224
NA	./WEIGHTS//YFS.BLOOD.RNAARR/YFS.TBCCD1.wgt.RDat	TBCCD1	3	186263862	186288332	0.01849	rs1868143	3.69	rs7646517	0.000302	3.69	1.046	516	2	lasso	0.0024	0.043	1.05334	0.29219
NA	./WEIGHTS//YFS.BLOOD.RNAARR/YFS.RFC4.wgt.RDat	RFC4	3	186507669	186524847	0.16297	rs1868143	3.69	rs1354091	0.148	-13.72	-0.325	546	16	enet	0.15	1e-47	0.22153	0.82468
NA	./WEIGHTS//YFS.BLOOD.RNAARR/YFS.ST6GAL1.wgt.RDat	ST6GAL1	3	186648274	186796341	0.05136	rs1868143	3.69	rs9814673	0.0126	5.51	0.42	641	8	enet	0.019	4.4e-07	1.26138	0.20717
NA	./WEIGHTS//YFS.BLOOD.RNAARR/YFS.RPL39L.wgt.RDat	RPL39L	3	186838736	186898696	0.07431	rs4498037	3.5	rs4686456	0.0395	7.39	-0.28	603	9	lasso	0.04	4.8e-13	-0.28822	0.77317
NA	./WEIGHTS//YFS.BLOOD.RNAARR/YFS.LPP.wgt.RDat	LPP	3	187871072	188608460	0.33016	rs11924583	-2.9	rs6659	0.111	-12.01	0.173	807	26	enet	0.22	3.2e-70	0.25454	0.79908
NA	./WEIGHTS//YFS.BLOOD.RNAARR/YFS.LEPREL1.wgt.RDat	LEPREL1	3	189674517	189840226	0.15043	rs16864652	2.71	rs7630486	0.0993	11.31	-0.338	652	6	lasso	0.099	9.7e-31	-0.33281	0.73928
NA	./WEIGHTS//YFS.BLOOD.RNAARR/YFS.IL1RAP.wgt.RDat	IL1RAP	3	190231840	190375843	0.17889	rs6791655	2.84	rs6444443	0.0776	9.97	-0.599	581	581	bslmm	0.14	2.9e-43	-0.49378	0.62146
NA	./WEIGHTS//YFS.BLOOD.RNAARR/YFS.CCDC50.wgt.RDat	CCDC50	3	191046866	191116459	0.03791	rs6791655	2.84	rs4687210	0.00633	-5.03	-0.079	466	466	blup	0.016	3.3e-06	-0.67526	0.49951
NA	./WEIGHTS//YFS.BLOOD.RNAARR/YFS.OPA1.wgt.RDat	OPA1	3	193310933	193415612	0.17333	rs7649049	2.55	rs7644847	0.11	11.82	1.579	476	476	bslmm	0.12	3.5e-37	1.49107	0.13594
NA	./WEIGHTS//YFS.BLOOD.RNAARR/YFS.LSG1.wgt.RDat	LSG1	3	194361517	194393206	0.33051	rs7631413	-3.27	rs3821403	0.206	16.17	-0.472	481	481	bslmm	0.31	1.5e-105	-0.74268	0.45767
NA	./WEIGHTS//YFS.BLOOD.RNAARR/YFS.FAM43A.wgt.RDat	FAM43A	3	194406622	194409762	0.29864	rs7631413	-3.27	rs789859	0.153	-14.1	0.406	467	77	enet	0.2	2.4e-64	-0.77657	0.43741
NA	./WEIGHTS//YFS.BLOOD.RNAARR/YFS.PPP1R2.wgt.RDat	PPP1R2	3	195241221	195270209	0.05407	rs9837977	2.72	rs823508	0.0282	-7.4	-0.788	277	4	lasso	0.047	3.8e-15	0.80152	0.42283
NA	./WEIGHTS//YFS.BLOOD.RNAARR/YFS.MUC20.wgt.RDat	MUC20	3	195447753	195467994	0.58463	rs9837977	2.72	rs863582	0.187	16.58	0.909	277	74	enet	0.51	4.5e-197	0.61416	0.53911
NA	./WEIGHTS//YFS.BLOOD.RNAARR/YFS.TNK2.wgt.RDat	TNK2	3	195590235	195638816	0.0135	rs9837977	2.72	rs4927868	0.00388	-3.79	0.056	282	282	bslmm	0.0062	0.0029	1.12711	0.25969
NA	./WEIGHTS//YFS.BLOOD.RNAARR/YFS.TFRC.wgt.RDat	TFRC	3	195754054	195809060	0.10962	rs9837977	2.72	rs406271	0.0133	6.58	1.122	296	23	enet	0.061	2.5e-19	0.18875	0.85029
NA	./WEIGHTS//YFS.BLOOD.RNAARR/YFS.PCYT1A.wgt.RDat	PCYT1A	3	195941093	196014828	0.04094	rs9837977	2.72	rs1476331	0.0244	-6.77	-0.506	379	5	lasso	0.028	1.6e-09	0.26841	0.78838
NA	./WEIGHTS//YFS.BLOOD.RNAARR/YFS.PIGX.wgt.RDat	PIGX	3	196366646	196462878	0.06724	rs843520	2.29	rs6772328	0.0392	-7.53	1.19	441	441	bslmm	0.044	4e-14	-1.2657	0.20562
NA	./WEIGHTS//YFS.BLOOD.RNAARR/YFS.PAK2.wgt.RDat	PAK2	3	196466728	196559518	0.02436	rs9875286	2.47	rs9863627	0.00868	4.95	-0.829	432	15	enet	0.013	2.7e-05	-1.04152	0.29763
NA	./WEIGHTS//YFS.BLOOD.RNAARR/YFS.PIGZ.wgt.RDat	PIGZ	3	196673214	196695931	0.07053	rs9875286	2.8	rs746037	0.0335	7.21	1.366	447	15	enet	0.057	4e-18	0.55876	0.57632
NA	./WEIGHTS//YFS.BLOOD.RNAARR/YFS.LRCH3.wgt.RDat	LRCH3	3	197518097	197615307	0.02274	rs6583203	-2.57	rs1985077	0.0129	-5.62	-0.31	271	4	lasso	0.017	1.5e-06	-0.48091	0.63058
NA	./WEIGHTS//YFS.BLOOD.RNAARR/YFS.IQCG.wgt.RDat	IQCG	3	197615946	197687013	0.05876	rs2686084	-2.52	rs7631002	0.11	11.96	0.444	229	1	top1	0.11	4.1e-34	0.444	0.65704
NA	./WEIGHTS//YFS.BLOOD.RNAARR/YFS.LMLN.wgt.RDat	LMLN	3	197687071	197770591	0.05087	rs2686084	-2.52	rs7374500	0.0313	7.39	0.561	188	11	enet	0.05	7.4e-16	0.187	0.85166
PANEL	FILE	ID	CHR	P0	P1	HSQ	BEST.GWAS.ID	BEST.GWAS.Z	EQTL.ID	EQTL.R2	EQTL.Z	EQTL.GWAS.Z	NSNP	NWGT	MODEL	MODELCV.R2	MODELCV.PV	TWAS.Z	TWAS.P
NA	./WEIGHTS//YFS.BLOOD.RNAARR/YFS.ZNF721.wgt.RDat	ZNF721	4	419604	492945	0.1486	rs17165032	2.81	rs13102358	0.0738	-9.88	-0.324	299	12	lasso	0.077	7.5e-24	0.2403	0.81012
NA	./WEIGHTS//YFS.BLOOD.RNAARR/YFS.MYL5.wgt.RDat	MYL5	4	667369	675822	0.1686	rs17165032	2.81	rs6599389	0.00981	5.09	0.312	358	358	blup	0.055	1.4e-17	-1.8933	0.05832
NA	./WEIGHTS//YFS.BLOOD.RNAARR/YFS.MFSD7.wgt.RDat	MFSD7	4	675618	683230	0.1208	rs17165032	2.81	rs10023472	0.0574	8.66	1.438	357	28	enet	0.091	2.8e-28	0.6578	0.51069
NA	./WEIGHTS//YFS.BLOOD.RNAARR/YFS.TMEM175.wgt.RDat	TMEM175	4	926175	952444	0.0501	rs17165032	2.81	rs6847650	0.0224	5.56	-0.292	385	1	top1	0.022	5.4e-08	-0.292	0.77029
NA	./WEIGHTS//YFS.BLOOD.RNAARR/YFS.SPON2.wgt.RDat	SPON2	4	1160720	1202750	0.025	rs17165032	2.81	rs10014245	0.0112	4.37	1.068	360	1	top1	0.011	9.9e-05	1.068	0.28552
NA	./WEIGHTS//YFS.BLOOD.RNAARR/YFS.MAEA.wgt.RDat	MAEA	4	1283639	1333935	0.0192	rs17165032	2.81	rs2293630	0.0112	5.33	1.578	356	1	top1	0.011	9.7e-05	1.578	0.11457
NA	./WEIGHTS//YFS.BLOOD.RNAARR/YFS.CRIPAK.wgt.RDat	CRIPAK	4	1385340	1389780	0.3451	rs2141656	2.25	rs10024529	0.269	18.52	-0.189	301	301	bslmm	0.33	5.9e-112	-0.5152	0.60644
NA	./WEIGHTS//YFS.BLOOD.RNAARR/YFS.FAM53A.wgt.RDat	FAM53A	4	1619642	1686029	0.2073	rs472972	-2.65	rs798756	0.204	16.23	-0.695	259	38	enet	0.22	5.6e-71	-0.2047	0.83777
NA	./WEIGHTS//YFS.BLOOD.RNAARR/YFS.SLBP.wgt.RDat	SLBP	4	1694527	1714282	0.0961	rs472972	-2.65	rs2854915	0.118	-12.23	-0.06	236	1	top1	0.12	2.2e-36	0.06	0.95216
NA	./WEIGHTS//YFS.BLOOD.RNAARR/YFS.TACC3.wgt.RDat	TACC3	4	1723227	1746898	0.2152	rs472972	-2.65	rs2403293	0.239	-17.41	0.18	243	11	lasso	0.27	1.4e-87	-0.0159	0.98732
NA	./WEIGHTS//YFS.BLOOD.RNAARR/YFS.ZFYVE28.wgt.RDat	ZFYVE28	4	2271309	2420390	0.0175	rs472972	-2.65	rs7669749	0.0201	5.17	-0.596	337	1	top1	0.02	2.6e-07	-0.596	0.55118
NA	./WEIGHTS//YFS.BLOOD.RNAARR/YFS.RNF4.wgt.RDat	RNF4	4	2463947	2627047	0.0724	rs472972	-2.65	rs1048727	0.0748	-9.83	0.119	413	1	top1	0.075	2.5e-23	-0.119	0.90528
NA	./WEIGHTS//YFS.BLOOD.RNAARR/YFS.FAM193A.wgt.RDat	FAM193A	4	2626988	2734292	0.0196	rs472972	-2.65	rs2960306	-8.19e-05	-4.03	0.421	415	18	enet	0.0086	0.00058	-0.1824	0.85524
NA	./WEIGHTS//YFS.BLOOD.RNAARR/YFS.ADD1.wgt.RDat	ADD1	4	2845584	2931803	0.0426	rs1263338	-2.36	rs6824567	0.0232	5.64	1.421	401	401	bslmm	0.027	2.4e-09	1.2828	0.19956
NA	./WEIGHTS//YFS.BLOOD.RNAARR/YFS.LRPAP1.wgt.RDat	LRPAP1	4	3508103	3534286	0.0458	rs6822427	2.64	rs2699416	0.0354	6.8	-0.824	295	1	top1	0.035	9.3e-12	-0.824	0.40994
NA	./WEIGHTS//YFS.BLOOD.RNAARR/YFS.TMEM128.wgt.RDat	TMEM128	4	4237269	4249950	0.4404	rs6446663	3.08	rs2920244	0.384	-22.06	-0.463	346	6	lasso	0.41	5.1e-146	0.4652	0.64182
NA	./WEIGHTS//YFS.BLOOD.RNAARR/YFS.LYAR.wgt.RDat	LYAR	4	4269428	4291896	0.1215	rs6446663	3.08	rs10937831	0.0608	8.93	0.204	356	7	lasso	0.08	6.2e-25	0.578	0.56329
NA	./WEIGHTS//YFS.BLOOD.RNAARR/YFS.STK32B.wgt.RDat	STK32B	4	5053169	5502725	0.0273	rs6446663	3.08	rs3774826	0.00382	3.87	-0.833	954	954	bslmm	0.004	0.014	-0.272	0.78566
NA	./WEIGHTS//YFS.BLOOD.RNAARR/YFS.WFS1.wgt.RDat	WFS1	4	6271576	6304992	0.095	rs10804975	4	rs10002727	0.0439	-7.67	-0.397	623	623	bslmm	0.045	1.6e-14	0.4066	0.68431
NA	./WEIGHTS//YFS.BLOOD.RNAARR/YFS.MAN2B2.wgt.RDat	MAN2B2	4	6576902	6625089	0.2097	rs13103694	3.26	rs4689486	0.201	-16	-0.953	500	17	enet	0.21	3.5e-68	0.7316	0.46439
NA	./WEIGHTS//YFS.BLOOD.RNAARR/YFS.MRFAP1.wgt.RDat	MRFAP1	4	6641818	6644472	0.0449	rs13103694	3.23	rs3822262	0.0284	-6.23	1.203	493	493	bslmm	0.036	4.6e-12	0.8731	0.38263
NA	./WEIGHTS//YFS.BLOOD.RNAARR/YFS.S100P.wgt.RDat	S100P	4	6694796	6698897	0.6959	rs9999241	2.83	rs3822262	0.617	-27.92	1.203	512	4	lasso	0.62	7.7e-267	-1.1479	0.25103
NA	./WEIGHTS//YFS.BLOOD.RNAARR/YFS.KIAA0232.wgt.RDat	KIAA0232	4	6783102	6885897	0.1503	rs9999241	2.83	rs6828784	0.105	-11.58	0.014	609	609	bslmm	0.11	1.5e-33	-0.1916	0.84805
NA	./WEIGHTS//YFS.BLOOD.RNAARR/YFS.TBC1D14.wgt.RDat	TBC1D14	4	6910969	7034845	0.1965	rs9999241	2.83	rs7668673	0.182	-15.25	0.717	650	650	bslmm	0.19	2.6e-60	-0.5833	0.55972
NA	./WEIGHTS//YFS.BLOOD.RNAARR/YFS.TADA2B.wgt.RDat	TADA2B	4	7043626	7059679	0.0889	rs9999241	2.83	rs4689064	0.109	11.84	0.698	602	1	top1	0.11	8.6e-34	0.698	0.48518
NA	./WEIGHTS//YFS.BLOOD.RNAARR/YFS.SH3TC1.wgt.RDat	SH3TC1	4	8183799	8243530	0.1892	rs753386	3.08	rs1298472	0.1	-11.43	-0.427	626	6	lasso	0.14	4e-44	0.5892	0.55575
NA	./WEIGHTS//YFS.BLOOD.RNAARR/YFS.ACOX3.wgt.RDat	ACOX3	4	8368009	8442450	0.2301	rs753386	3.08	rs708244	0.198	15.91	-0.495	468	38	enet	0.26	1.5e-83	-0.2188	0.82683
NA	./WEIGHTS//YFS.BLOOD.RNAARR/YFS.ZNF518B.wgt.RDat	ZNF518B	4	10441498	10459034	0.1116	rs17269171	-2.77	rs11722849	0.0471	-7.86	0.578	630	1	top1	0.047	3.8e-15	-0.578	0.56326
NA	./WEIGHTS//YFS.BLOOD.RNAARR/YFS.BST1.wgt.RDat	BST1	4	15704573	15739936	0.2384	rs3796864	-3.92	rs4698412	0.302	19.57	0.145	559	18	lasso	0.37	1.1e-127	-0.7639	0.44491
NA	./WEIGHTS//YFS.BLOOD.RNAARR/YFS.FGFBP2.wgt.RDat	FGFBP2	4	15961866	15970932	0.1006	rs3796864	-3.92	rs4698432	0.0933	-11.12	0.099	574	1	top1	0.093	6.9e-29	-0.099	0.92114
NA	./WEIGHTS//YFS.BLOOD.RNAARR/YFS.TAPT1.wgt.RDat	TAPT1	4	16162128	16229033	0.0825	rs3796864	-3.92	rs10516297	0.0557	8.89	0.939	627	28	enet	0.069	9.8e-22	1.4223	0.15495
NA	./WEIGHTS//YFS.BLOOD.RNAARR/YFS.QDPR.wgt.RDat	QDPR	4	17461884	17513857	0.6726	rs16894847	-2.68	rs7661303	0.392	-22.29	0.156	457	14	lasso	0.44	3.9e-162	-0.257	0.79715
NA	./WEIGHTS//YFS.BLOOD.RNAARR/YFS.DCAF16.wgt.RDat	DCAF16	4	17802278	17812381	0.0194	rs16894847	-2.68	rs6842303	0.0166	5.01	-0.123	383	1	top1	0.017	2.5e-06	-0.123	0.90211
NA	./WEIGHTS//YFS.BLOOD.RNAARR/YFS.PPARGC1A.wgt.RDat	PPARGC1A	4	23756664	23905712	0.0629	rs215451	3.59	rs4568225	0.0688	9.47	-1.355	594	5	lasso	0.074	3.6e-23	-1.5151	0.12976
NA	./WEIGHTS//YFS.BLOOD.RNAARR/YFS.CCDC149.wgt.RDat	CCDC149	4	24807739	24981826	0.0839	rs10470814	-3.8	rs11943001	0.0338	6.92	-0.293	551	40	enet	0.054	3.8e-17	0.2729	0.78493
NA	./WEIGHTS//YFS.BLOOD.RNAARR/YFS.ANAPC4.wgt.RDat	ANAPC4	4	25378835	25420120	0.2223	rs10470814	-3.8	rs7684466	0.279	18.82	-2.05	530	530	bslmm	0.32	4.5e-109	-2.4159	0.0157
NA	./WEIGHTS//YFS.BLOOD.RNAARR/YFS.SEL1L3.wgt.RDat	SEL1L3	4	25749055	25865382	0.1214	rs7665997	-3.09	rs1545606	0.05	8.02	-1.872	496	496	bslmm	0.091	4.5e-28	-2.4441	0.01452
NA	./WEIGHTS//YFS.BLOOD.RNAARR/YFS.STIM2.wgt.RDat	STIM2	4	26859300	27027003	0.2475	rs1488290	-2.29	rs10032186	0.095	-12.19	0.923	418	418	blup	0.2	3e-63	-0.5919	0.55391
NA	./WEIGHTS//YFS.BLOOD.RNAARR/YFS.PGM2.wgt.RDat	PGM2	4	37828255	37864558	0.0324	rs10517459	3.38	rs12509391	0.0233	6.09	2.365	657	1	top1	0.023	3e-08	2.365	0.01803
NA	./WEIGHTS//YFS.BLOOD.RNAARR/YFS.TLR1.wgt.RDat	TLR1	4	38792298	38858438	0.0805	rs13149231	-3.75	rs17616434	0.0535	-8.55	1.546	525	525	bslmm	0.066	1.2e-20	-0.9225	0.35628
NA	./WEIGHTS//YFS.BLOOD.RNAARR/YFS.TLR6.wgt.RDat	TLR6	4	38825336	38858438	0.0452	rs13149231	-3.75	rs5743563	0.0437	-7.7	0.176	505	505	bslmm	0.059	1.3e-18	-0.0582	0.95361
NA	./WEIGHTS//YFS.BLOOD.RNAARR/YFS.TMEM156.wgt.RDat	TMEM156	4	38968365	39034542	0.0872	rs13149231	-3.75	rs2254212	0.0322	6.72	-0.418	498	28	enet	0.044	3.8e-14	0.8179	0.41343
NA	./WEIGHTS//YFS.BLOOD.RNAARR/YFS.WDR19.wgt.RDat	WDR19	4	39184024	39287430	0.0613	rs13149231	-3.75	rs12646251	0.0807	-10.57	0.914	478	478	blup	0.096	1e-29	-0.7113	0.47689
NA	./WEIGHTS//YFS.BLOOD.RNAARR/YFS.RPL9.wgt.RDat	RPL9	4	39455744	39460568	0.0569	rs11096999	2.72	rs4975017	0.0243	5.7	-0.629	376	1	top1	0.024	1.5e-08	-0.629	0.52935
NA	./WEIGHTS//YFS.BLOOD.RNAARR/YFS.LIAS.wgt.RDat	LIAS	4	39460620	39479273	0.4136	rs11096999	2.72	rs2687975	0.29	19.19	0.582	376	376	bslmm	0.35	1e-120	1.4058	0.15977
NA	./WEIGHTS//YFS.BLOOD.RNAARR/YFS.N4BP2.wgt.RDat	N4BP2	4	40058446	40159872	0.2571	rs6824761	4.2	rs6531759	0.308	-19.77	-2.228	438	10	enet	0.32	5.5e-107	2.8478	0.0044
NA	./WEIGHTS//YFS.BLOOD.RNAARR/YFS.RBM47.wgt.RDat	RBM47	4	40425272	40632892	0.1004	rs6824761	4.2	rs11727143	0.0597	8.83	0.294	521	32	enet	0.071	3.2e-22	1.1425	0.25327
NA	./WEIGHTS//YFS.BLOOD.RNAARR/YFS.SLC30A9.wgt.RDat	SLC30A9	4	41992489	42089551	0.0567	rs4280770	-2.79	rs6447118	0.00159	4.09	0.666	436	436	bslmm	0.011	0.00015	0.2492	0.80319
NA	./WEIGHTS//YFS.BLOOD.RNAARR/YFS.GUF1.wgt.RDat	GUF1	4	44680444	44702943	0.0344	rs6811002	-2.32	rs12499960	0.0295	7.2	-0.155	376	3	lasso	0.031	2.3e-10	-0.1066	0.9151
NA	./WEIGHTS//YFS.BLOOD.RNAARR/YFS.ATP10D.wgt.RDat	ATP10D	4	47487305	47595503	0.0139	rs9997710	2.75	rs6823698	0.00359	4	-0.499	434	434	bslmm	0.0051	0.0062	-0.4308	0.66663
NA	./WEIGHTS//YFS.BLOOD.RNAARR/YFS.NFXL1.wgt.RDat	NFXL1	4	47849257	47916653	0.493	rs16861106	2.72	rs1062858	0.638	28.38	-0.404	442	43	enet	0.65	2.4e-291	-0.4374	0.66186
NA	./WEIGHTS//YFS.BLOOD.RNAARR/YFS.TXK.wgt.RDat	TXK	4	48068410	48136273	0.1673	rs16861106	2.72	rs4695345	0.103	11.49	-0.08	399	6	enet	0.11	1.2e-32	0.4415	0.65885
NA	./WEIGHTS//YFS.BLOOD.RNAARR/YFS.OCIAD2.wgt.RDat	OCIAD2	4	48887036	48908954	0.0457	rs1565220	-2.13	rs2289065	0.048	-7.85	-0.413	181	1	top1	0.048	2e-15	0.413	0.67961
NA	./WEIGHTS//YFS.BLOOD.RNAARR/YFS.SCFD2.wgt.RDat	SCFD2	4	53739149	54232242	0.0118	rs2930103	-2.53	rs1077966	-0.000748	-3.18	-0.123	537	537	bslmm	0.0017	0.077	-0.878	0.37995
NA	./WEIGHTS//YFS.BLOOD.RNAARR/YFS.AASDH.wgt.RDat	AASDH	4	57204456	57253666	0.1385	rs3214045	3.3	rs6554347	0.203	16.08	0.659	447	8	lasso	0.22	4.1e-69	0.6654	0.50578
NA	./WEIGHTS//YFS.BLOOD.RNAARR/YFS.PAICS.wgt.RDat	PAICS	4	57301907	57327534	0.0451	rs3214045	3.3	rs1520026	0.0317	-6.67	1.51	438	1	top1	0.032	1.1e-10	-1.51	0.13104
NA	./WEIGHTS//YFS.BLOOD.RNAARR/YFS.SRP72.wgt.RDat	SRP72	4	57333081	57369839	0.0574	rs3214045	3.3	rs6848187	0.03	-6.93	1.29	449	449	bslmm	0.051	2e-16	-0.6141	0.53917
NA	./WEIGHTS//YFS.BLOOD.RNAARR/YFS.POLR2B.wgt.RDat	POLR2B	4	57843888	57897334	0.0503	rs720429	2.49	rs10023088	0.0586	8.74	0.093	561	1	top1	0.059	1.6e-18	0.093	0.9259
NA	./WEIGHTS//YFS.BLOOD.RNAARR/YFS.IGFBP7.wgt.RDat	IGFBP7	4	57896939	57976551	0.0697	rs720429	2.49	rs4865181	0.0192	7.07	-0.138	565	13	enet	0.074	4.4e-23	-0.4282	0.6685
NA	./WEIGHTS//YFS.BLOOD.RNAARR/YFS.UBA6.wgt.RDat	UBA6	4	68481479	68566897	0.1981	rs356306	-3.02	rs3796716	0.295	19.36	-0.676	427	8	lasso	0.3	9.7e-99	-0.7177	0.47291
NA	./WEIGHTS//YFS.BLOOD.RNAARR/YFS.RUFY3.wgt.RDat	RUFY3	4	71569921	71673032	0.1356	rs34026245	-2.06	rs12512502	0.0783	10.35	0.52	379	7	lasso	0.086	1.1e-26	0.8825	0.37751
NA	./WEIGHTS//YFS.BLOOD.RNAARR/YFS.ANKRD17.wgt.RDat	ANKRD17	4	73939093	74124515	0.012	rs16848366	2.67	rs7690615	0.00296	3.59	1.296	348	348	bslmm	0.0035	0.02	1.5111	0.13077
NA	./WEIGHTS//YFS.BLOOD.RNAARR/YFS.PPBP.wgt.RDat	PPBP	4	74852755	74853914	0.0185	rs17202249	-2.18	rs599746	0.00913	4.22	-0.271	304	1	top1	0.0091	0.00039	-0.271	0.78639
NA	./WEIGHTS//YFS.BLOOD.RNAARR/YFS.CXCL5.wgt.RDat	CXCL5	4	74861359	74864496	0.1809	rs17202249	-2.25	rs425535	0.229	17.04	0.44	306	1	top1	0.23	2.3e-73	0.44	0.65994
NA	./WEIGHTS//YFS.BLOOD.RNAARR/YFS.PARM1.wgt.RDat	PARM1	4	75858305	75975325	0.065	rs17246948	2.42	rs3796683	0.0319	-6.7	-0.094	409	22	enet	0.05	5.9e-16	0.9342	0.3502
NA	./WEIGHTS//YFS.BLOOD.RNAARR/YFS.RCHY1.wgt.RDat	RCHY1	4	76404247	76439974	0.1739	rs2089253	2.23	rs2126852	0.0988	-11.23	-0.35	435	11	lasso	0.14	1.8e-44	0.072	0.94257
NA	./WEIGHTS//YFS.BLOOD.RNAARR/YFS.USO1.wgt.RDat	USO1	4	76649777	76735382	0.0556	rs2089253	2.23	rs6832912	0.0447	-7.97	-0.055	516	13	lasso	0.046	5.9e-15	0.3673	0.71341
NA	./WEIGHTS//YFS.BLOOD.RNAARR/YFS.NAAA.wgt.RDat	NAAA	4	76831809	76862204	0.6525	rs2089253	2.23	rs2242473	0.473	24.89	0.013	455	455	bslmm	0.71	0	0.0925	0.92632
NA	./WEIGHTS//YFS.BLOOD.RNAARR/YFS.SDAD1.wgt.RDat	SDAD1	4	76862103	76912115	0.0223	rs4859678	-2.52	rs10336	0.00248	-4.38	-0.774	467	467	blup	0.017	1.5e-06	0.9397	0.34736
NA	./WEIGHTS//YFS.BLOOD.RNAARR/YFS.CXCL10.wgt.RDat	CXCL10	4	76942273	76944650	0.0215	rs4859678	-2.52	rs7436646	0.0272	-6.04	-0.566	472	1	top1	0.027	2.2e-09	0.566	0.57139
NA	./WEIGHTS//YFS.BLOOD.RNAARR/YFS.NUP54.wgt.RDat	NUP54	4	77035812	77069668	0.0282	rs4859678	-2.52	rs11723400	0.0203	5.45	0.658	493	1	top1	0.02	2.2e-07	0.658	0.51054
NA	./WEIGHTS//YFS.BLOOD.RNAARR/YFS.SCARB2.wgt.RDat	SCARB2	4	77079890	77135046	0.1689	rs4859678	-2.52	rs10856883	0.0517	8.24	-0.114	496	37	enet	0.093	1.1e-28	0.1443	0.88528
NA	./WEIGHTS//YFS.BLOOD.RNAARR/YFS.SEPT11.wgt.RDat	SEPT11	4	77870856	77961537	0.0563	rs10518167	2.67	rs2645664	0.0386	-7.55	-0.211	577	577	bslmm	0.039	6.8e-13	0.0694	0.94469
NA	./WEIGHTS//YFS.BLOOD.RNAARR/YFS.MRPL1.wgt.RDat	MRPL1	4	78783674	78873944	0.21	rs17419053	-2.54	rs9307306	0.0535	8.47	0.667	486	486	bslmm	0.089	1.3e-27	1.1388	0.2548
NA	./WEIGHTS//YFS.BLOOD.RNAARR/YFS.ANXA3.wgt.RDat	ANXA3	4	79472673	79531597	0.0898	rs17419053	-2.54	rs4975144	0.0455	8.1	-1.084	479	479	bslmm	0.06	6.5e-19	-0.3644	0.71554
NA	./WEIGHTS//YFS.BLOOD.RNAARR/YFS.BMP2K.wgt.RDat	BMP2K	4	79697496	79837526	0.0608	rs7667438	-2.19	rs6855458	0.038	7.34	0.933	443	20	enet	0.051	3.4e-16	0.6723	0.50141
NA	./WEIGHTS//YFS.BLOOD.RNAARR/YFS.ANTXR2.wgt.RDat	ANTXR2	4	80822303	81046608	0.0331	rs13103587	2.76	rs4264776	0.0166	-4.91	0.467	409	409	bslmm	0.022	6.9e-08	-1.492	0.1357
NA	./WEIGHTS//YFS.BLOOD.RNAARR/YFS.PRDM8.wgt.RDat	PRDM8	4	81105033	81125483	0.131	rs4690113	-2.6	rs7664600	0.0646	-9.18	0.58	337	337	bslmm	0.078	2.1e-24	-2.1654	0.03036
NA	./WEIGHTS//YFS.BLOOD.RNAARR/YFS.LIN54.wgt.RDat	LIN54	4	83831126	83934079	0.0349	rs7670729	-2.64	rs6842476	0.0427	-7.64	-1.758	467	10	enet	0.044	2.5e-14	1.8599	0.0629
NA	./WEIGHTS//YFS.BLOOD.RNAARR/YFS.PLAC8.wgt.RDat	PLAC8	4	84011201	84058228	0.0853	rs7670729	-2.64	rs9990464	0.0305	-6.86	0.739	459	1	top1	0.031	2.5e-10	-0.739	0.45991
NA	./WEIGHTS//YFS.BLOOD.RNAARR/YFS.COQ2.wgt.RDat	COQ2	4	84182689	84206067	0.1255	rs7670729	-2.64	rs4693597	0.107	11.9	-0.043	376	11	lasso	0.12	1.7e-36	-0.0338	0.97302
NA	./WEIGHTS//YFS.BLOOD.RNAARR/YFS.AGPAT9.wgt.RDat	AGPAT9	4	84457067	84527028	0.1175	rs7670729	-2.64	rs1458640	0.145	-13.65	1.506	423	34	enet	0.17	1.9e-53	-0.2185	0.82707
NA	./WEIGHTS//YFS.BLOOD.RNAARR/YFS.ARHGAP24.wgt.RDat	ARHGAP24	4	86396267	86923823	0.1655	rs10516757	2.78	rs12506596	0.192	-15.6	0.366	608	12	lasso	0.2	1.1e-61	-0.1538	0.87777
NA	./WEIGHTS//YFS.BLOOD.RNAARR/YFS.HSD17B13.wgt.RDat	HSD17B13	4	88224941	88244058	0.2406	rs6822632	-2.92	rs13130041	0.193	15.65	-0.407	407	407	bslmm	0.2	7.5e-63	-0.3645	0.71548
NA	./WEIGHTS//YFS.BLOOD.RNAARR/YFS.HSD17B11.wgt.RDat	HSD17B11	4	88257762	88312538	0.5156	rs6822632	-2.92	rs6531983	0.145	-13.64	0.793	458	64	enet	0.27	6e-89	-1.1875	0.23503
NA	./WEIGHTS//YFS.BLOOD.RNAARR/YFS.PKD2.wgt.RDat	PKD2	4	88928820	88998929	0.2985	rs6822632	-2.92	rs4693923	0.0726	9.95	0.154	505	505	bslmm	0.25	2.8e-82	0.4455	0.65596
NA	./WEIGHTS//YFS.BLOOD.RNAARR/YFS.HERC6.wgt.RDat	HERC6	4	89299891	89364263	0.2945	rs13118412	-2.34	rs7677237	0.0434	7.71	1.645	429	429	bslmm	0.096	1.1e-29	0.6552	0.51236
NA	./WEIGHTS//YFS.BLOOD.RNAARR/YFS.GPRIN3.wgt.RDat	GPRIN3	4	90165429	90229161	0.1331	rs1533292	2.62	rs1431548	0.0286	6.2	0.411	465	51	enet	0.081	3.8e-25	0.2191	0.82658
NA	./WEIGHTS//YFS.BLOOD.RNAARR/YFS.SNCA.wgt.RDat	SNCA	4	90645250	90759466	0.0749	rs1442137	2.59	rs2736994	0.0757	10.06	-0.95	435	1	top1	0.076	1.4e-23	-0.95	0.34211
NA	./WEIGHTS//YFS.BLOOD.RNAARR/YFS.MMRN1.wgt.RDat	MMRN1	4	90800683	90875780	0.016	rs1442137	2.59	rs1812923	-0.000544	-4.16	-0.253	391	391	blup	0.0073	0.0013	-0.9203	0.35741
NA	./WEIGHTS//YFS.BLOOD.RNAARR/YFS.SMARCAD1.wgt.RDat	SMARCAD1	4	95128762	95212443	0.0204	rs6820812	2.27	rs2433320	0.0127	5.22	-1.223	400	400	blup	0.017	1.6e-06	-0.5412	0.58837
NA	./WEIGHTS//YFS.BLOOD.RNAARR/YFS.METAP1.wgt.RDat	METAP1	4	99916771	99983964	0.0272	rs17586163	2.8	rs11097642	0.000903	3.82	0.327	522	522	blup	0.012	5.5e-05	-0.09	0.92829
NA	./WEIGHTS//YFS.BLOOD.RNAARR/YFS.DAPP1.wgt.RDat	DAPP1	4	100737990	100791311	0.0371	rs10000959	-2.94	rs1365492	0.0125	-5.7	-1.591	464	7	lasso	0.024	1.9e-08	1.6868	0.09164
NA	./WEIGHTS//YFS.BLOOD.RNAARR/YFS.H2AFZ.wgt.RDat	H2AFZ	4	100869243	100871545	0.0461	rs10000959	-2.94	rs11097686	0.0677	-9.6	0.154	413	1	top1	0.068	3.2e-21	-0.154	0.87761
NA	./WEIGHTS//YFS.BLOOD.RNAARR/YFS.NFKB1.wgt.RDat	NFKB1	4	103422486	103538459	0.0364	rs12641017	2.82	rs230529	0.0289	6.32	-0.073	394	1	top1	0.029	7.2e-10	-0.073	0.94181
NA	./WEIGHTS//YFS.BLOOD.RNAARR/YFS.MANBA.wgt.RDat	MANBA	4	103552660	103682151	0.0881	rs6825874	2.43	rs4013	0.0975	11.29	1.598	378	1	top1	0.097	3.6e-30	1.598	0.11004
NA	./WEIGHTS//YFS.BLOOD.RNAARR/YFS.TET2.wgt.RDat	TET2	4	106067032	106200973	0.0258	rs17584487	-2.94	rs2636696	0.00129	4.58	0.79	418	418	blup	0.013	3e-05	0.9946	0.31994
NA	./WEIGHTS//YFS.BLOOD.RNAARR/YFS.PPA2.wgt.RDat	PPA2	4	106290234	106395238	0.2155	rs17584487	-2.94	rs17617811	0.0531	-9.09	0.482	421	19	lasso	0.12	9.7e-38	0.1658	0.86832
NA	./WEIGHTS//YFS.BLOOD.RNAARR/YFS.PAPSS1.wgt.RDat	PAPSS1	4	108511433	108641608	0.6043	rs923744	-2.23	rs2522420	0.567	26.76	0.462	373	15	lasso	0.6	2.3e-253	0.5473	0.58415
NA	./WEIGHTS//YFS.BLOOD.RNAARR/YFS.HADH.wgt.RDat	HADH	4	108910870	108956331	0.1353	rs2131463	2.03	rs17038277	0.105	11.61	-0.995	370	1	top1	0.1	2.2e-32	-0.995	0.31974
NA	./WEIGHTS//YFS.BLOOD.RNAARR/YFS.CCDC109B.wgt.RDat	CCDC109B	4	110481361	110609874	0.0364	rs1876125	-2.65	rs10017233	0.0303	-6.44	1.233	431	5	lasso	0.03	2.8e-10	-1.2266	0.21996
NA	./WEIGHTS//YFS.BLOOD.RNAARR/YFS.PLA2G12A.wgt.RDat	PLA2G12A	4	110631145	110651233	0.0241	rs1876125	-2.65	rs6533451	0.0244	-6.43	-0.789	389	3	lasso	0.028	1.8e-09	0.4149	0.67822
NA	./WEIGHTS//YFS.BLOOD.RNAARR/YFS.GAR1.wgt.RDat	GAR1	4	110736666	110745893	0.0182	rs1876125	-2.65	rs4698790	0.0138	-5.24	0.505	391	1	top1	0.014	1.6e-05	-0.505	0.61356
NA	./WEIGHTS//YFS.BLOOD.RNAARR/YFS.ELOVL6.wgt.RDat	ELOVL6	4	110967002	111120355	0.0633	rs11938222	-2.48	rs6835929	0.006	-4.41	-0.504	459	27	enet	0.032	1.1e-10	0.033	0.97371
NA	./WEIGHTS//YFS.BLOOD.RNAARR/YFS.TIFA.wgt.RDat	TIFA	4	113196783	113207059	0.0305	rs1395058	3.48	rs3822289	0.0248	-6.14	-0.278	383	1	top1	0.025	1.1e-08	0.278	0.78101
NA	./WEIGHTS//YFS.BLOOD.RNAARR/YFS.ALPK1.wgt.RDat	ALPK1	4	113206665	113363776	0.1211	rs1395058	3.48	rs2240033	0.00421	-5.05	0.534	430	430	bslmm	0.042	1e-13	-1.2609	0.20736
NA	./WEIGHTS//YFS.BLOOD.RNAARR/YFS.CAMK2D.wgt.RDat	CAMK2D	4	114372188	114683083	0.1697	rs2174558	3.64	rs11936225	0.0195	-7.26	-0.038	602	35	enet	0.09	5.8e-28	-0.8098	0.41807
NA	./WEIGHTS//YFS.BLOOD.RNAARR/YFS.SNHG8.wgt.RDat	SNHG8	4	119199864	119200978	0.511	rs298977	2.32	rs633398	0.579	-27.06	0.716	275	29	enet	0.59	5.2e-245	-0.8136	0.41589
NA	./WEIGHTS//YFS.BLOOD.RNAARR/YFS.USP53.wgt.RDat	USP53	4	120133742	120216672	0.0616	rs11098483	2.41	rs13113462	0.0525	8.39	1.532	479	479	bslmm	0.063	8.1e-20	1.518	0.12902
NA	./WEIGHTS//YFS.BLOOD.RNAARR/YFS.MAD2L1.wgt.RDat	MAD2L1	4	120980577	120988229	0.0284	rs13130657	-2.02	rs17300152	0.00581	4.19	-0.946	362	19	enet	0.013	2.5e-05	-0.2069	0.83612
NA	./WEIGHTS//YFS.BLOOD.RNAARR/YFS.ANXA5.wgt.RDat	ANXA5	4	122589110	122618268	0.5585	rs3109091	-3.06	rs1480287	0.332	20.6	0.813	438	438	bslmm	0.46	2.2e-169	0.3831	0.70164
NA	./WEIGHTS//YFS.BLOOD.RNAARR/YFS.EXOSC9.wgt.RDat	EXOSC9	4	122722472	122738176	0.0577	rs3109091	-3.06	rs6838153	0.0915	10.89	-0.333	401	1	top1	0.092	2.3e-28	-0.333	0.73913
NA	./WEIGHTS//YFS.BLOOD.RNAARR/YFS.BBS12.wgt.RDat	BBS12	4	123653857	123666098	0.037	rs6534356	-2.98	rs13101575	0.0368	7.3	-1.224	270	1	top1	0.037	3.8e-12	-1.224	0.22095
NA	./WEIGHTS//YFS.BLOOD.RNAARR/YFS.ANKRD50.wgt.RDat	ANKRD50	4	125585207	125633887	0.0553	rs10023980	2.86	rs2242378	0.058	-8.7	-0.56	390	1	top1	0.058	2.5e-18	0.56	0.57548
NA	./WEIGHTS//YFS.BLOOD.RNAARR/YFS.SCLT1.wgt.RDat	SCLT1	4	129786076	130014764	0.1752	rs13139306	3.57	rs167618	0.149	-14.47	1.684	450	450	bslmm	0.23	3.3e-75	-1.3479	0.1777
NA	./WEIGHTS//YFS.BLOOD.RNAARR/YFS.ELF2.wgt.RDat	ELF2	4	139949266	140098372	0.0441	rs11721545	3.58	rs1112828	0.0106	5.28	1.528	446	446	bslmm	0.026	3.9e-09	0.5132	0.60782
NA	./WEIGHTS//YFS.BLOOD.RNAARR/YFS.NDUFC1.wgt.RDat	NDUFC1	4	140188034	140223705	0.0211	rs4863667	3.15	rs17840386	0.0115	5.4	-1.758	399	399	blup	0.014	1.1e-05	-1.6068	0.1081
NA	./WEIGHTS//YFS.BLOOD.RNAARR/YFS.RAB33B.wgt.RDat	RAB33B	4	140374386	140397763	0.032	rs4863667	3.15	rs13128827	0.0447	-7.92	-1.347	414	1	top1	0.045	1.9e-14	1.347	0.17798
NA	./WEIGHTS//YFS.BLOOD.RNAARR/YFS.MGST2.wgt.RDat	MGST2	4	140586922	140661899	0.6101	rs4863667	3.15	rs8192024	0.196	-15.8	1.532	445	127	enet	0.38	1.9e-135	0.6	0.54849
NA	./WEIGHTS//YFS.BLOOD.RNAARR/YFS.MAML3.wgt.RDat	MAML3	4	140637907	141075338	0.068	rs4863667	3.15	rs7683979	0.0353	-7.07	0.514	602	5	lasso	0.041	3.1e-13	-0.0773	0.93842
NA	./WEIGHTS//YFS.BLOOD.RNAARR/YFS.SCOC.wgt.RDat	SCOC	4	141178440	141303710	0.0174	rs17006495	3.91	rs358307	0.00835	3.8	-0.857	462	1	top1	0.0083	0.00067	-0.857	0.39144
NA	./WEIGHTS//YFS.BLOOD.RNAARR/YFS.IL15.wgt.RDat	IL15	4	142557752	142655140	0.0368	rs4267812	3.65	rs1493017	0.0013	-4.06	1.155	395	395	bslmm	0.0082	0.00075	-0.5474	0.58411
NA	./WEIGHTS//YFS.BLOOD.RNAARR/YFS.INPP4B.wgt.RDat	INPP4B	4	142944313	143768585	0.1942	rs336308	2.39	rs1373036	0.0838	-10.42	0.815	601	45	enet	0.14	2.6e-42	-1.1108	0.26664
NA	./WEIGHTS//YFS.BLOOD.RNAARR/YFS.GYPE.wgt.RDat	GYPE	4	144792020	144826716	0.0931	rs2291811	1.93	rs3856989	0.172	14.96	-0.056	255	255	bslmm	0.19	1.5e-60	-0.3247	0.7454
NA	./WEIGHTS//YFS.BLOOD.RNAARR/YFS.ZNF827.wgt.RDat	ZNF827	4	146678779	146859787	0.023	rs17019999	3.92	rs12648228	0.00352	3.9	-0.801	416	9	enet	0.0076	0.0011	-0.9764	0.32889
NA	./WEIGHTS//YFS.BLOOD.RNAARR/YFS.LSM6.wgt.RDat	LSM6	4	147096837	147121152	0.0646	rs2356209	2.9	rs4376168	0.000128	-4.31	-0.68	352	45	enet	0.027	1.9e-09	0.9413	0.34656
NA	./WEIGHTS//YFS.BLOOD.RNAARR/YFS.ARHGAP10.wgt.RDat	ARHGAP10	4	148653214	148993931	0.0253	rs1568137	-3.26	rs13109093	0.0217	5.8	1.541	459	4	enet	0.031	2e-10	1.2044	0.22845
NA	./WEIGHTS//YFS.BLOOD.RNAARR/YFS.NR3C2.wgt.RDat	NR3C2	4	148999913	149365850	0.0192	rs10519931	-3.26	rs4087963	0.000941	3.42	-0.066	476	476	blup	0.0066	0.0022	-0.2247	0.82223
NA	./WEIGHTS//YFS.BLOOD.RNAARR/YFS.RPS3A.wgt.RDat	RPS3A	4	152020725	152025804	0.0382	rs4696226	-2.2	rs294528	0.0169	-4.98	1.556	264	1	top1	0.017	2.2e-06	-1.556	0.11971
NA	./WEIGHTS//YFS.BLOOD.RNAARR/YFS.ARFIP1.wgt.RDat	ARFIP1	4	153701089	153839615	0.0928	rs7667008	-2.46	rs4619875	0.146	13.99	-0.371	410	26	enet	0.15	3.2e-48	-0.2403	0.81013
NA	./WEIGHTS//YFS.BLOOD.RNAARR/YFS.SFRP2.wgt.RDat	SFRP2	4	154701744	154710272	0.0294	rs12509042	-2.47	rs1020704	0.018	5.28	-0.286	384	1	top1	0.018	1e-06	-0.286	0.77488
NA	./WEIGHTS//YFS.BLOOD.RNAARR/YFS.PLRG1.wgt.RDat	PLRG1	4	155456158	155471587	0.0224	rs10021406	2.7	rs11940724	0.012	-4.23	0.397	395	1	top1	0.012	5.5e-05	-0.397	0.69137
NA	./WEIGHTS//YFS.BLOOD.RNAARR/YFS.CTSO.wgt.RDat	CTSO	4	156845270	156875069	0.0617	rs6813766	-2.9	rs10019975	0.0297	-6.24	-1.15	463	6	lasso	0.039	7.4e-13	0.5448	0.58589
NA	./WEIGHTS//YFS.BLOOD.RNAARR/YFS.TMEM144.wgt.RDat	TMEM144	4	159122756	159176563	0.2867	rs12508350	-1.7	rs2881373	0.293	-19.25	-0.548	300	300	bslmm	0.34	1e-114	0.5973	0.55032
NA	./WEIGHTS//YFS.BLOOD.RNAARR/YFS.RAPGEF2.wgt.RDat	RAPGEF2	4	160025330	160281321	0.136	rs17305555	3.09	rs11100203	0.16	-14.27	1.141	366	1	top1	0.16	7.1e-50	-1.141	0.25387
NA	./WEIGHTS//YFS.BLOOD.RNAARR/YFS.DDX60L.wgt.RDat	DDX60L	4	169277886	169458937	0.2625	rs1458292	3.9	rs2002727	0.14	14.3	0.108	562	18	lasso	0.3	3.9e-98	0.3971	0.69132
NA	./WEIGHTS//YFS.BLOOD.RNAARR/YFS.CBR4.wgt.RDat	CBR4	4	169784921	169931426	0.0883	rs1458292	3.9	rs7682426	0.0468	7.83	2.124	555	555	bslmm	0.05	4.3e-16	1.9811	0.04758
NA	./WEIGHTS//YFS.BLOOD.RNAARR/YFS.SH3RF1.wgt.RDat	SH3RF1	4	170015407	170192256	0.0913	rs1458292	3.9	rs4692714	0.0698	-9.79	-1.127	465	5	lasso	0.073	1e-22	0.8783	0.37979
NA	./WEIGHTS//YFS.BLOOD.RNAARR/YFS.MFAP3L.wgt.RDat	MFAP3L	4	170907748	170954182	0.0429	rs6854083	2.52	rs6844099	0.00458	-4.9	1.132	349	23	enet	0.018	1.4e-06	-1.122	0.26185
NA	./WEIGHTS//YFS.BLOOD.RNAARR/YFS.HPGD.wgt.RDat	HPGD	4	175411328	175444305	0.2119	rs6838591	2.9	rs4306935	0.116	-12.51	-0.892	461	461	bslmm	0.18	4.5e-56	1.304	0.19224
NA	./WEIGHTS//YFS.BLOOD.RNAARR/YFS.SPCS3.wgt.RDat	SPCS3	4	177241115	177253396	0.1728	rs9312595	-2.72	rs17680943	0.131	-13.09	-0.811	482	482	bslmm	0.13	2.2e-41	0.7196	0.47176
NA	./WEIGHTS//YFS.BLOOD.RNAARR/YFS.AGA.wgt.RDat	AGA	4	178351924	178363657	0.4157	rs4690522	-2.74	rs4690522	0.298	-20.09	-2.743	415	45	enet	0.37	8.6e-129	2.7298	0.00634
NA	./WEIGHTS//YFS.BLOOD.RNAARR/YFS.DCTD.wgt.RDat	DCTD	4	183811213	183839089	0.2039	rs6818350	-3.08	rs11132156	0.0958	11.06	-0.247	493	10	lasso	0.15	1.7e-45	-0.871	0.38378
NA	./WEIGHTS//YFS.BLOOD.RNAARR/YFS.IRF2.wgt.RDat	IRF2	4	185308867	185395734	0.0594	rs6831978	-3.89	rs13147555	0.00233	-3.99	-0.037	572	572	blup	0.026	4.5e-09	0.5214	0.6021
NA	./WEIGHTS//YFS.BLOOD.RNAARR/YFS.CASP3.wgt.RDat	CASP3	4	185548850	185570663	0.0538	rs6831978	-3.89	rs1405940	0.0806	-10.42	0.312	564	1	top1	0.081	4.5e-25	-0.312	0.75504
NA	./WEIGHTS//YFS.BLOOD.RNAARR/YFS.MLF1IP.wgt.RDat	MLF1IP	4	185615772	185655287	0.0351	rs6831978	-3.89	rs7679215	0.0497	-8.02	0.26	539	9	enet	0.051	2.4e-16	-0.1117	0.91108
NA	./WEIGHTS//YFS.BLOOD.RNAARR/YFS.SLC25A4.wgt.RDat	SLC25A4	4	186064395	186068434	0.067	rs10024579	2.46	rs3112863	0.0176	5.24	0.34	488	488	bslmm	0.022	5.8e-08	-0.2736	0.7844
NA	./WEIGHTS//YFS.BLOOD.RNAARR/YFS.UFSP2.wgt.RDat	UFSP2	4	186320694	186347139	0.0249	rs2871491	-2.66	rs6845326	0.0153	4.71	0.345	538	1	top1	0.015	6.3e-06	0.345	0.73009
NA	./WEIGHTS//YFS.BLOOD.RNAARR/YFS.CYP4V2.wgt.RDat	CYP4V2	4	187112674	187134610	0.5788	rs1877321	2.54	rs4253239	0.241	17.49	-2.089	575	99	enet	0.54	1.4e-214	-0.7259	0.4679
NA	./WEIGHTS//YFS.BLOOD.RNAARR/YFS.FRG1.wgt.RDat	FRG1	4	190861943	190884359	0.0146	rs6838769	1.65	rs1138726	0.00693	-4.38	0.359	86	1	top1	0.0069	0.0018	-0.359	0.7196
PANEL	FILE	ID	CHR	P0	P1	HSQ	BEST.GWAS.ID	BEST.GWAS.Z	EQTL.ID	EQTL.R2	EQTL.Z	EQTL.GWAS.Z	NSNP	NWGT	MODEL	MODELCV.R2	MODELCV.PV	TWAS.Z	TWAS.P
NA	./WEIGHTS//YFS.BLOOD.RNAARR/YFS.PDCD6.wgt.RDat	PDCD6	5	271736	353971	0.0293	rs386057	2.83	rs28416084	0.0275	6.15	-0.391	276	276	bslmm	0.028	1.6e-09	-0.9437	0.345
NA	./WEIGHTS//YFS.BLOOD.RNAARR/YFS.BRD9.wgt.RDat	BRD9	5	850406	892939	0.04519	rs10075239	-3.5	rs10067227	0.0169	5.1	0.637	341	5	lasso	0.02	3.4e-07	-0.347	0.729
NA	./WEIGHTS//YFS.BLOOD.RNAARR/YFS.SLC12A7.wgt.RDat	SLC12A7	5	1050499	1112150	0.02277	rs10075239	-3.5	rs10044441	0.0141	5.46	0.033	371	23	enet	0.019	6e-07	0.5336	0.594
NA	./WEIGHTS//YFS.BLOOD.RNAARR/YFS.LPCAT1.wgt.RDat	LPCAT1	5	1456595	1524092	0.03037	rs10075239	-3.5	rs27056	0.00503	4.06	-0.96	548	548	bslmm	0.011	8.4e-05	0.0128	0.99
NA	./WEIGHTS//YFS.BLOOD.RNAARR/YFS.MRPL36.wgt.RDat	MRPL36	5	1798500	1801480	0.29519	rs10075239	-3.5	rs11953620	0.255	17.99	1.072	588	25	enet	0.28	4.6e-91	0.6726	0.501
NA	./WEIGHTS//YFS.BLOOD.RNAARR/YFS.MED10.wgt.RDat	MED10	5	6371994	6378707	0.06468	rs12188231	-3.12	rs271399	0.0358	-7.43	-1.163	629	6	lasso	0.055	1.5e-17	1.6947	0.0901
NA	./WEIGHTS//YFS.BLOOD.RNAARR/YFS.NSUN2.wgt.RDat	NSUN2	5	6599352	6633404	0.44511	rs12188231	-3.12	rs6887702	0.445	23.76	0.375	621	128	enet	0.51	1.6e-197	0.5077	0.612
NA	./WEIGHTS//YFS.BLOOD.RNAARR/YFS.SRD5A1.wgt.RDat	SRD5A1	5	6633456	6669675	0.03653	rs13354547	4.03	rs562461	0.0333	7.12	-1.058	637	637	bslmm	0.038	1.7e-12	-0.7078	0.479
NA	./WEIGHTS//YFS.BLOOD.RNAARR/YFS.FAM173B.wgt.RDat	FAM173B	5	10226442	10250009	0.08472	rs11954194	-3.37	rs1355096	0.0213	-5.34	-0.37	581	581	bslmm	0.03	3.4e-10	-0.0455	0.964
NA	./WEIGHTS//YFS.BLOOD.RNAARR/YFS.CCT5.wgt.RDat	CCT5	5	10250033	10266524	0.18472	rs11954194	-3.37	rs2259642	0.235	-17.32	-0.403	579	579	bslmm	0.25	2.9e-81	0.346	0.729
NA	./WEIGHTS//YFS.BLOOD.RNAARR/YFS.CMBL.wgt.RDat	CMBL	5	10275987	10308138	0.64952	rs11954194	-3.37	rs13180748	0.446	23.73	-0.081	592	592	bslmm	0.5	1.9e-191	-0.6306	0.528
NA	./WEIGHTS//YFS.BLOOD.RNAARR/YFS.MARCH6.wgt.RDat	2021-03-06	5	10353815	10440500	0.15597	rs11954194	-3.37	rs2567564	0.293	-19.51	0.044	635	635	bslmm	0.3	3.7e-100	0.0475	0.962
NA	./WEIGHTS//YFS.BLOOD.RNAARR/YFS.DAP.wgt.RDat	DAP	5	10679342	10761384	0.35121	rs1399830	3.59	rs5745297	0.189	15.49	-0.75	656	8	lasso	0.27	1.3e-88	-0.9289	0.353
NA	./WEIGHTS//YFS.BLOOD.RNAARR/YFS.FAM105B.wgt.RDat	FAM105B	5	14664773	14699820	0.01978	rs10513174	2.76	rs25951	0.0175	4.96	0.873	455	1	top1	0.018	1.4e-06	0.873	0.383
NA	./WEIGHTS//YFS.BLOOD.RNAARR/YFS.ANKH.wgt.RDat	ANKH	5	14704910	14871887	0.11041	rs10513174	2.76	rs826352	0.056	8.71	-0.375	464	4	lasso	0.11	6.7e-34	0.9422	0.346
NA	./WEIGHTS//YFS.BLOOD.RNAARR/YFS.BASP1.wgt.RDat	BASP1	5	17065707	17276943	0.08486	rs17651616	-2.7	rs7733967	0.0665	9.47	-1.135	485	8	lasso	0.074	5.3e-23	-0.977	0.329
NA	./WEIGHTS//YFS.BLOOD.RNAARR/YFS.ZFR.wgt.RDat	ZFR	5	32354456	32444867	0.01926	rs10472795	-2.5	rs10074149	2.11e-05	-3.29	0.889	516	516	blup	0.0052	0.006	0.9369	0.349
NA	./WEIGHTS//YFS.BLOOD.RNAARR/YFS.TARS.wgt.RDat	TARS	5	33440802	33469644	0.02998	rs1834962	-2.74	rs3736393	0.00184	-3.65	1.055	456	456	bslmm	0.0078	0.001	-0.3244	0.746
NA	./WEIGHTS//YFS.BLOOD.RNAARR/YFS.AMACR.wgt.RDat	AMACR	5	33986283	34008220	0.07173	rs408758	2.17	rs34685	0.0523	8.95	0.308	374	9	lasso	0.055	1.8e-17	0.2561	0.798
NA	./WEIGHTS//YFS.BLOOD.RNAARR/YFS.IL7R.wgt.RDat	IL7R	5	35852797	35879705	0.02924	rs12658867	-3.16	rs10053847	0.0114	4.8	0.956	467	467	bslmm	0.011	8.1e-05	0.4151	0.678
NA	./WEIGHTS//YFS.BLOOD.RNAARR/YFS.SKP2.wgt.RDat	SKP2	5	36152091	36184421	0.02958	rs12658867	-3.16	rs3804439	0.0223	5.43	-0.196	537	16	enet	0.029	4.9e-10	0.4485	0.654
NA	./WEIGHTS//YFS.BLOOD.RNAARR/YFS.DAB2.wgt.RDat	DAB2	5	39371780	39462402	0.19761	rs10064513	2.7	rs700237	0.204	-16.29	0.037	457	14	lasso	0.21	3e-67	-0.078	0.938
NA	./WEIGHTS//YFS.BLOOD.RNAARR/YFS.PTGER4.wgt.RDat	PTGER4	5	40679600	40693837	0.18806	rs2120857	-2.68	rs16869831	0.0912	-10.99	1.589	447	25	enet	0.17	2.8e-53	-0.7248	0.469
NA	./WEIGHTS//YFS.BLOOD.RNAARR/YFS.PRKAA1.wgt.RDat	PRKAA1	5	40759481	40798476	0.01539	rs2120857	-2.68	rs10074991	0.00775	4.41	0.186	469	7	lasso	0.011	0.00015	-0.3954	0.693
NA	./WEIGHTS//YFS.BLOOD.RNAARR/YFS.RPL37.wgt.RDat	RPL37	5	40825364	40835437	0.01646	rs4957341	2.35	rs9200	0.000118	3.8	-0.378	445	445	blup	0.0072	0.0014	0.3974	0.691
NA	./WEIGHTS//YFS.BLOOD.RNAARR/YFS.CCDC152.wgt.RDat	CCDC152	5	42756903	42802462	0.06928	rs435445	-3.15	rs6883543	0.0647	9.51	1.227	323	1	top1	0.065	2.6e-20	1.227	0.22
NA	./WEIGHTS//YFS.BLOOD.RNAARR/YFS.PELO.wgt.RDat	PELO	5	52083774	52099880	0.55354	rs7723398	2.91	rs6450090	0.128	-12.76	-0.72	577	129	enet	0.28	1e-91	1.391	0.164
NA	./WEIGHTS//YFS.BLOOD.RNAARR/YFS.ITGA2.wgt.RDat	ITGA2	5	52285156	52390609	0.02884	rs7723398	2.91	rs246406	0.0281	-6.55	2.217	593	4	lasso	0.028	1e-09	-2.4005	0.0164
NA	./WEIGHTS//YFS.BLOOD.RNAARR/YFS.NDUFS4.wgt.RDat	NDUFS4	5	52856463	52979168	0.11814	rs277332	2.82	rs2124948	0.0924	11.86	-0.181	459	30	enet	0.13	1.3e-40	-0.3078	0.758
NA	./WEIGHTS//YFS.BLOOD.RNAARR/YFS.GZMA.wgt.RDat	GZMA	5	54398476	54406080	0.02882	rs720235	2.77	rs12109297	0.00269	4	-0.652	457	19	enet	0.01	0.00022	1.1482	0.251
NA	./WEIGHTS//YFS.BLOOD.RNAARR/YFS.MAP3K1.wgt.RDat	MAP3K1	5	56111401	56191979	0.05321	rs158082	-3.08	rs158214	0.0385	7.21	2.347	520	4	lasso	0.047	5.5e-15	2.271	0.0231
NA	./WEIGHTS//YFS.BLOOD.RNAARR/YFS.GPBP1.wgt.RDat	GPBP1	5	56469775	56560506	0.03512	rs10940535	3.03	rs2042175	0.0361	7.07	0.586	481	1	top1	0.036	5.9e-12	0.586	0.558
NA	./WEIGHTS//YFS.BLOOD.RNAARR/YFS.GAPT.wgt.RDat	GAPT	5	57787262	57792917	0.37118	rs11957466	-2.69	rs7704785	0.418	-23	0.743	522	47	enet	0.44	6.5e-162	-0.7462	0.456
NA	./WEIGHTS//YFS.BLOOD.RNAARR/YFS.PDE4D.wgt.RDat	PDE4D	5	58264865	59817947	0.04074	rs1115728	-3.75	rs7724713	0.00666	4.29	-0.789	1054	1054	bslmm	0.014	1.8e-05	0.2273	0.82
NA	./WEIGHTS//YFS.BLOOD.RNAARR/YFS.ELOVL7.wgt.RDat	ELOVL7	5	60047618	60140216	0.02556	rs7701440	2.65	rs13159372	0.0359	-7.16	1.362	343	1	top1	0.036	6.7e-12	-1.362	0.173
NA	./WEIGHTS//YFS.BLOOD.RNAARR/YFS.ERCC8.wgt.RDat	ERCC8	5	60169658	60240900	0.01485	rs6449533	2.97	rs1870683	0.00715	4.4	0.288	317	317	blup	0.011	8.5e-05	0.497	0.619
NA	./WEIGHTS//YFS.BLOOD.RNAARR/YFS.KIF2A.wgt.RDat	KIF2A	5	61601989	61833076	0.01105	rs10223208	-2.84	rs3822485	0.0103	-4.72	-1.378	446	1	top1	0.01	0.00018	1.378	0.168
NA	./WEIGHTS//YFS.BLOOD.RNAARR/YFS.IPO11.wgt.RDat	IPO11	5	61699799	61924409	0.02994	rs10223208	-2.84	rs4700506	0.000406	-3.52	-0.15	444	444	blup	0.018	1e-06	0.0054	0.996
NA	./WEIGHTS//YFS.BLOOD.RNAARR/YFS.CENPK.wgt.RDat	CENPK	5	64813593	64858998	0.23408	rs2640715	-2.98	rs42468	0.526	25.83	-1.227	412	412	bslmm	0.54	1.4e-214	-1.0788	0.281
NA	./WEIGHTS//YFS.BLOOD.RNAARR/YFS.PPWD1.wgt.RDat	PPWD1	5	64859063	64883376	0.01106	rs2640715	-2.98	rs28342	0.00847	-4.47	-0.949	397	1	top1	0.0085	0.00062	0.949	0.343
NA	./WEIGHTS//YFS.BLOOD.RNAARR/YFS.TRIM23.wgt.RDat	TRIM23	5	64885507	64921802	0.02851	rs2640715	-2.98	rs754784	0.0302	6.47	1.192	386	1	top1	0.03	3e-10	1.192	0.233
NA	./WEIGHTS//YFS.BLOOD.RNAARR/YFS.PIK3R1.wgt.RDat	PIK3R1	5	67511548	67597649	0.25278	rs11958666	-2.79	rs3756668	0.0469	9.95	0.589	502	502	blup	0.18	1.7e-56	0.6707	0.502
NA	./WEIGHTS//YFS.BLOOD.RNAARR/YFS.SLC30A5.wgt.RDat	SLC30A5	5	68389473	68426896	0.04592	rs33295	-2.52	rs11745591	0.0139	5.31	-1.471	317	317	bslmm	0.029	9.1e-10	-1.6726	0.0944
NA	./WEIGHTS//YFS.BLOOD.RNAARR/YFS.MRPS36.wgt.RDat	MRPS36	5	68513587	68525956	0.01592	rs33295	-2.52	rs17331590	0.00809	4.31	0.758	262	262	bslmm	0.0095	0.00031	-0.2961	0.767
NA	./WEIGHTS//YFS.BLOOD.RNAARR/YFS.CDK7.wgt.RDat	CDK7	5	68530668	68573250	0.01542	rs33295	-2.52	rs3797091	-4.16e-05	3.66	-1.557	252	252	blup	0.0061	0.0032	-1.1832	0.237
NA	./WEIGHTS//YFS.BLOOD.RNAARR/YFS.FCHO2.wgt.RDat	FCHO2	5	72251808	72386349	0.22531	rs246579	2.57	rs34958	0.244	17.65	0.45	430	6	lasso	0.29	2.8e-97	0.6427	0.52
NA	./WEIGHTS//YFS.BLOOD.RNAARR/YFS.ANKRA2.wgt.RDat	ANKRA2	5	72848160	72861511	0.15331	rs819561	2.49	rs343101	0.159	14.27	-1.37	519	4	lasso	0.16	5.7e-50	-1.273	0.203
NA	./WEIGHTS//YFS.BLOOD.RNAARR/YFS.UTP15.wgt.RDat	UTP15	5	72861268	72877794	0.06114	rs819561	2.49	rs343119	0.0406	8.64	1.175	524	5	lasso	0.061	2.6e-19	0.5607	0.575
NA	./WEIGHTS//YFS.BLOOD.RNAARR/YFS.ENC1.wgt.RDat	ENC1	5	73923234	73937249	0.37622	rs6861101	2.37	rs10075142	0.488	24.86	-0.956	535	535	bslmm	0.5	9.5e-190	-0.8216	0.411
NA	./WEIGHTS//YFS.BLOOD.RNAARR/YFS.HEXB.wgt.RDat	HEXB	5	73935848	74018472	0.16219	rs6861101	2.37	rs820869	0.0723	-9.66	0.107	547	10	lasso	0.14	3.1e-42	-0.4968	0.619
NA	./WEIGHTS//YFS.BLOOD.RNAARR/YFS.NSA2.wgt.RDat	NSA2	5	74062817	74072737	0.36076	rs6861101	2.37	rs6877188	0.367	21.69	-0.59	464	464	bslmm	0.44	4e-160	-0.109	0.913
NA	./WEIGHTS//YFS.BLOOD.RNAARR/YFS.IQGAP2.wgt.RDat	IQGAP2	5	75699074	76003957	0.28808	rs2937720	3.01	rs3886043	0.286	-19.12	0.957	699	33	enet	0.29	7.1e-95	-0.8933	0.372
NA	./WEIGHTS//YFS.BLOOD.RNAARR/YFS.F2R.wgt.RDat	F2R	5	76011868	76031606	0.07704	rs2937720	3.01	rs153311	0.0679	-9.4	0.088	562	562	bslmm	0.076	1.4e-23	0.1716	0.864
NA	./WEIGHTS//YFS.BLOOD.RNAARR/YFS.WDR41.wgt.RDat	WDR41	5	76721795	76916436	0.66356	rs4704451	3.47	rs441102	0.476	-24.53	0.886	585	585	bslmm	0.58	2.8e-239	-0.8396	0.401
NA	./WEIGHTS//YFS.BLOOD.RNAARR/YFS.TBCA.wgt.RDat	TBCA	5	76986991	77164604	0.24205	rs4704451	3.47	rs254412	0.246	17.69	-0.87	516	34	enet	0.26	7.2e-84	-0.8287	0.407
NA	./WEIGHTS//YFS.BLOOD.RNAARR/YFS.AP3B1.wgt.RDat	AP3B1	5	77296349	77590579	0.25239	rs4704451	3.47	rs11746090	0.222	-16.77	-0.01	540	9	lasso	0.23	2.6e-74	-0.2813	0.779
NA	./WEIGHTS//YFS.BLOOD.RNAARR/YFS.SCAMP1.wgt.RDat	SCAMP1	5	77656339	77776562	0.03069	rs4704451	3.47	rs891151	0.0124	-5.3	1.566	488	488	blup	0.018	1.1e-06	-1.3994	0.162
NA	./WEIGHTS//YFS.BLOOD.RNAARR/YFS.LHFPL2.wgt.RDat	LHFPL2	5	77781038	78065844	0.05765	rs8180502	2.6	rs1968382	0.0231	-6.08	1.543	511	24	enet	0.036	7.6e-12	-1.2792	0.201
NA	./WEIGHTS//YFS.BLOOD.RNAARR/YFS.JMY.wgt.RDat	JMY	5	78532012	78623038	0.0453	rs8180502	2.6	rs10474578	0.0688	9.54	0.919	467	1	top1	0.069	1.5e-21	0.919	0.358
NA	./WEIGHTS//YFS.BLOOD.RNAARR/YFS.PAPD4.wgt.RDat	PAPD4	5	78907943	78982471	0.06261	rs10491457	2.6	rs7712162	0.0437	-7.6	1.468	455	1	top1	0.044	3.7e-14	-1.468	0.142
NA	./WEIGHTS//YFS.BLOOD.RNAARR/YFS.CMYA5.wgt.RDat	CMYA5	5	78985700	79096063	0.01683	rs10491457	2.6	rs3829808	0.00452	3.6	-0.228	498	1	top1	0.0045	0.0096	-0.228	0.82
NA	./WEIGHTS//YFS.BLOOD.RNAARR/YFS.MTX3.wgt.RDat	MTX3	5	79275584	79287082	0.04986	rs10491457	2.6	rs383122	0.0213	-5.98	-1.753	487	4	lasso	0.037	2.4e-12	1.858	0.0632
NA	./WEIGHTS//YFS.BLOOD.RNAARR/YFS.DHFR.wgt.RDat	DHFR	5	79922047	79950802	0.01635	rs393061	-2.53	rs2618372	0.00115	-3.99	-0.068	499	499	blup	0.0099	0.00023	0.8479	0.396
NA	./WEIGHTS//YFS.BLOOD.RNAARR/YFS.MSH3.wgt.RDat	MSH3	5	79950467	80172279	0.34555	rs4704705	3.16	rs245340	0.355	21.18	-1.148	586	10	lasso	0.44	2.5e-159	-1.3111	0.19
NA	./WEIGHTS//YFS.BLOOD.RNAARR/YFS.SSBP2.wgt.RDat	SSBP2	5	80708840	81047616	0.02331	rs4704705	3.16	rs11954685	0.00763	-4.48	0.729	575	17	enet	0.015	8.9e-06	-0.106	0.916
NA	./WEIGHTS//YFS.BLOOD.RNAARR/YFS.ATG10.wgt.RDat	ATG10	5	81267844	81572676	0.21182	rs9293275	2.79	rs11740648	0.185	-15.35	1.001	539	9	lasso	0.25	1.2e-82	-1.5697	0.116
NA	./WEIGHTS//YFS.BLOOD.RNAARR/YFS.ATP6AP1L.wgt.RDat	ATP6AP1L	5	81575281	81682796	0.06036	rs12054791	2.17	rs3738	0.11	11.93	-1.007	463	1	top1	0.11	4.2e-34	-1.007	0.314
NA	./WEIGHTS//YFS.BLOOD.RNAARR/YFS.VCAN.wgt.RDat	VCAN	5	82767284	82878122	0.02641	rs6860185	-3.4	rs251124	0.0119	-4.5	0.581	393	1	top1	0.012	6e-05	-0.581	0.561
NA	./WEIGHTS//YFS.BLOOD.RNAARR/YFS.CCNH.wgt.RDat	CCNH	5	86687311	86708836	0.08836	rs10942509	2.27	rs4421140	0.0702	9.52	0.125	249	8	lasso	0.084	4.7e-26	0.2432	0.808
NA	./WEIGHTS//YFS.BLOOD.RNAARR/YFS.MEF2C.wgt.RDat	MEF2C	5	88013975	88199922	0.1575	rs16903244	-2.86	rs27643	0.0938	-11.07	-0.342	302	28	enet	0.12	5.1e-36	0.4457	0.656
NA	./WEIGHTS//YFS.BLOOD.RNAARR/YFS.MBLAC2.wgt.RDat	MBLAC2	5	89754020	89770585	0.03461	rs17570760	-3.21	rs7729481	0.0242	5.99	-0.165	349	1	top1	0.024	1.7e-08	-0.165	0.869
NA	./WEIGHTS//YFS.BLOOD.RNAARR/YFS.LYSMD3.wgt.RDat	LYSMD3	5	89811428	89825401	0.02205	rs17570760	-3.21	rs511393	0.0138	4.44	0.086	368	1	top1	0.014	1.7e-05	0.086	0.931
NA	./WEIGHTS//YFS.BLOOD.RNAARR/YFS.ANKRD32.wgt.RDat	ANKRD32	5	93954052	94075141	0.30115	rs13180222	-3.25	rs755898	0.485	-24.8	0.435	412	6	lasso	0.49	2.1e-184	-0.4133	0.679
NA	./WEIGHTS//YFS.BLOOD.RNAARR/YFS.RHOBTB3.wgt.RDat	RHOBTB3	5	95049226	95160087	0.01899	rs11739826	3.19	rs34898	-8.8e-05	-3.78	0.934	414	10	enet	0.0016	0.079	-0.3591	0.72
NA	./WEIGHTS//YFS.BLOOD.RNAARR/YFS.GLRX.wgt.RDat	GLRX	5	95087023	95158709	0.17808	rs11739826	3.19	rs918469	0.0833	10.39	0.637	396	396	bslmm	0.12	3.3e-36	1.3324	0.183
NA	./WEIGHTS//YFS.BLOOD.RNAARR/YFS.ELL2.wgt.RDat	ELL2	5	95220802	95297775	0.0238	rs11739826	3.19	rs9314158	-0.000781	3.23	-0.595	399	399	blup	0.0074	0.0013	-0.1581	0.874
NA	./WEIGHTS//YFS.BLOOD.RNAARR/YFS.CAST.wgt.RDat	CAST	5	95860971	96115299	0.3248	rs27529	6.06	rs26484	0.332	20.48	1.373	552	552	bslmm	0.34	8.1e-116	0.7486	0.454
NA	./WEIGHTS//YFS.BLOOD.RNAARR/YFS.ERAP1.wgt.RDat	ERAP1	5	96096521	96143803	0.0299	rs27529	6.06	rs13160562	0.0269	6.61	-5.652	505	1	top1	0.027	2.7e-09	-5.652	1.59e-08
NA	./WEIGHTS//YFS.BLOOD.RNAARR/YFS.ERAP2.wgt.RDat	ERAP2	5	96211643	96255420	0.55128	rs27529	6.06	rs2549782	0.733	30.42	-0.971	515	515	blup	0.76	0	0.0987	0.921
NA	./WEIGHTS//YFS.BLOOD.RNAARR/YFS.FAM174A.wgt.RDat	FAM174A	5	99871009	99922445	0.12563	rs1504534	2.54	rs17158363	0.096	-11.09	2.533	286	16	enet	0.11	1.3e-34	-2.3401	0.0193
NA	./WEIGHTS//YFS.BLOOD.RNAARR/YFS.ST8SIA4.wgt.RDat	ST8SIA4	5	100142639	100238970	0.05616	rs17158363	2.53	rs17158363	0.0346	-6.75	2.533	315	5	lasso	0.048	2.2e-15	-2.0288	0.0425
NA	./WEIGHTS//YFS.BLOOD.RNAARR/YFS.PAM.wgt.RDat	PAM	5	102089685	102366809	0.64314	rs10515326	-2.52	rs2431321	0.682	29.35	-0.36	363	363	blup	0.7	0	-0.1881	0.851
NA	./WEIGHTS//YFS.BLOOD.RNAARR/YFS.GIN1.wgt.RDat	GIN1	5	102421704	102455855	0.02158	rs249495	2.25	rs34374	0.0445	8.38	-0.819	309	7	lasso	0.054	5.1e-17	-0.7301	0.465
NA	./WEIGHTS//YFS.BLOOD.RNAARR/YFS.SLC25A46.wgt.RDat	SLC25A46	5	110073837	110100857	0.02734	rs11956083	3.07	rs17132268	0.0185	-5.03	-0.748	325	1	top1	0.018	7.5e-07	0.748	0.454
NA	./WEIGHTS//YFS.BLOOD.RNAARR/YFS.SRP19.wgt.RDat	SRP19	5	112196885	112228776	0.01685	rs6882155	-2.32	rs2464803	0.00576	3.77	0.772	456	1	top1	0.0058	0.004	0.772	0.44
NA	./WEIGHTS//YFS.BLOOD.RNAARR/YFS.REEP5.wgt.RDat	REEP5	5	112212084	112258236	0.09294	rs6882155	-2.32	rs2546115	0.0439	-7.71	0.141	462	462	blup	0.063	7.5e-20	0.9582	0.338
NA	./WEIGHTS//YFS.BLOOD.RNAARR/YFS.DCP2.wgt.RDat	DCP2	5	112312399	112356667	0.11972	rs6882155	-2.32	rs13177101	0.157	14.3	0.669	485	485	bslmm	0.16	7.4e-51	0.9515	0.341
NA	./WEIGHTS//YFS.BLOOD.RNAARR/YFS.PGGT1B.wgt.RDat	PGGT1B	5	114546527	114598569	0.05385	rs11749663	-3.12	rs9326953	0.0369	-7.49	0.48	413	1	top1	0.037	3.4e-12	-0.48	0.631
NA	./WEIGHTS//YFS.BLOOD.RNAARR/YFS.CCDC112.wgt.RDat	CCDC112	5	114602885	114632528	0.01892	rs11749663	-3.12	rs2559990	0.00235	3.63	-0.701	419	419	bslmm	0.003	0.028	-0.3508	0.726
NA	./WEIGHTS//YFS.BLOOD.RNAARR/YFS.FEM1C.wgt.RDat	FEM1C	5	114856608	114880591	0.15394	rs11749663	-3.12	rs10041776	0.113	-12.09	0.405	495	38	enet	0.14	3.2e-44	-0.594	0.552
NA	./WEIGHTS//YFS.BLOOD.RNAARR/YFS.CDO1.wgt.RDat	CDO1	5	115140430	115152651	0.45947	rs11749663	-3.12	rs258736	0.25	17.79	0.52	528	1	top1	0.25	4.6e-81	0.52	0.603
NA	./WEIGHTS//YFS.BLOOD.RNAARR/YFS.ATG12.wgt.RDat	ATG12	5	115163893	115177555	0.05087	rs11748373	-2.73	rs154759	0.0218	6.95	0.324	530	9	enet	0.037	3.1e-12	0.7708	0.441
NA	./WEIGHTS//YFS.BLOOD.RNAARR/YFS.COMMD10.wgt.RDat	COMMD10	5	115420688	115748459	0.10285	rs1508869	-2.72	rs2068456	0.12	12.53	-0.346	766	766	bslmm	0.13	4e-40	-0.4679	0.64
NA	./WEIGHTS//YFS.BLOOD.RNAARR/YFS.HSD17B4.wgt.RDat	HSD17B4	5	118788138	118972894	0.20563	rs7721907	2.53	rs17386422	0.0347	7.71	0.946	407	407	bslmm	0.083	6.6e-26	0.8699	0.384
NA	./WEIGHTS//YFS.BLOOD.RNAARR/YFS.PRR16.wgt.RDat	PRR16	5	119799973	120023027	0.02524	rs12517802	-2.53	rs10066512	0.0154	-4.7	-0.496	468	1	top1	0.015	5.8e-06	0.496	0.62
NA	./WEIGHTS//YFS.BLOOD.RNAARR/YFS.ALDH7A1.wgt.RDat	ALDH7A1	5	125877533	125931110	0.15176	rs884241	2.41	rs6861395	0.0638	9.46	-0.728	416	416	blup	0.099	8.6e-31	-0.6359	0.525
NA	./WEIGHTS//YFS.BLOOD.RNAARR/YFS.LMNB1.wgt.RDat	LMNB1	5	126112315	126172712	0.13816	rs884241	2.41	rs2271354	0.0335	8	2.264	406	8	lasso	0.05	4.9e-16	2.0837	0.0372
NA	./WEIGHTS//YFS.BLOOD.RNAARR/YFS.MARCH3.wgt.RDat	2021-03-03	5	126203406	126366500	0.07574	rs884241	2.41	rs9327428	0.0575	-9.16	-0.574	426	426	blup	0.073	7.8e-23	0.7219	0.47
NA	./WEIGHTS//YFS.BLOOD.RNAARR/YFS.ISOC1.wgt.RDat	ISOC1	5	128430444	128449721	0.24391	rs10478829	-3.22	rs2577472	0.219	-16.85	0.288	418	55	enet	0.29	2.4e-95	-0.2389	0.811
NA	./WEIGHTS//YFS.BLOOD.RNAARR/YFS.LYRM7.wgt.RDat	LYRM7	5	130506503	130541119	0.02555	rs17165964	-2.89	rs4706009	0.0118	4.39	0.428	243	1	top1	0.012	6.6e-05	0.428	0.669
NA	./WEIGHTS//YFS.BLOOD.RNAARR/YFS.CDC42SE2.wgt.RDat	CDC42SE2	5	130581186	130734140	0.13886	rs17165964	-2.89	rs3776019	0.05	-8.81	0.677	267	9	lasso	0.071	3.1e-22	-0.7578	0.449
NA	./WEIGHTS//YFS.BLOOD.RNAARR/YFS.SLC22A4.wgt.RDat	SLC22A4	5	131630136	131679899	0.10146	rs1295686	2.26	rs2631370	0.121	12.64	-0.309	419	47	enet	0.14	5.1e-42	-0.3064	0.759
NA	./WEIGHTS//YFS.BLOOD.RNAARR/YFS.SLC22A5.wgt.RDat	SLC22A5	5	131705444	131731306	0.38348	rs1295686	2.26	rs2631360	0.362	-21.39	0.519	430	430	bslmm	0.37	3e-128	-0.8305	0.406
NA	./WEIGHTS//YFS.BLOOD.RNAARR/YFS.HSPA4.wgt.RDat	HSPA4	5	132387654	132442141	0.16869	rs11242137	2.85	rs6596102	0.024	-6.67	0.185	433	433	blup	0.088	2.8e-27	-0.1132	0.91
NA	./WEIGHTS//YFS.BLOOD.RNAARR/YFS.TCF7.wgt.RDat	TCF7	5	133450402	133487556	0.02108	rs13359225	2.97	rs4481392	0.0151	-5.17	-1.307	493	493	bslmm	0.018	8.9e-07	0.8171	0.414
NA	./WEIGHTS//YFS.BLOOD.RNAARR/YFS.SKP1.wgt.RDat	SKP1	5	133484633	133561762	0.19302	rs13359225	2.97	rs3867425	0.182	-15.22	-0.7	469	5	lasso	0.2	1.8e-63	0.9479	0.343
NA	./WEIGHTS//YFS.BLOOD.RNAARR/YFS.UBE2B.wgt.RDat	UBE2B	5	133706870	133727683	0.07753	rs1476095	-2.76	rs7711289	0.201	-15.99	-0.94	296	1	top1	0.2	9.2e-64	0.94	0.347
NA	./WEIGHTS//YFS.BLOOD.RNAARR/YFS.CAMLG.wgt.RDat	CAMLG	5	134074191	134087847	0.1207	rs1476095	-2.76	rs12658868	0.192	15.58	-0.631	295	295	bslmm	0.19	1.2e-61	-0.481	0.631
NA	./WEIGHTS//YFS.BLOOD.RNAARR/YFS.TXNDC15.wgt.RDat	TXNDC15	5	134209493	134237215	0.09382	rs1476095	-2.76	rs12656013	0.0542	9.46	-0.116	343	8	lasso	0.11	7e-33	0.7203	0.471
NA	./WEIGHTS//YFS.BLOOD.RNAARR/YFS.TGFBI.wgt.RDat	TGFBI	5	135364584	135399507	0.43897	rs2237066	2.88	rs10079806	0.151	-13.89	0.135	466	76	enet	0.22	6.5e-69	-1.0053	0.315
NA	./WEIGHTS//YFS.BLOOD.RNAARR/YFS.KLHL3.wgt.RDat	KLHL3	5	136953189	137071779	0.06088	rs1434642	-2.69	rs17797119	0.055	8.48	1.101	417	12	enet	0.06	6.7e-19	0.1082	0.914
NA	./WEIGHTS//YFS.BLOOD.RNAARR/YFS.HNRNPA0.wgt.RDat	HNRNPA0	5	137087075	137090039	0.03458	rs1434642	-2.69	rs17171291	-1.6e-05	-3.9	-0.434	354	52	enet	0.0099	0.00023	1.1283	0.259
NA	./WEIGHTS//YFS.BLOOD.RNAARR/YFS.FAM13B.wgt.RDat	FAM13B	5	137273649	137387650	0.05654	rs700611	-2.4	rs4835748	0.0826	10.33	0.193	345	21	lasso	0.094	5.3e-29	0.1721	0.863
NA	./WEIGHTS//YFS.BLOOD.RNAARR/YFS.CDC23.wgt.RDat	CDC23	5	137523339	137549032	0.008	rs700611	-2.4	rs9327809	0.00844	-4.04	-0.859	281	1	top1	0.0084	0.00063	0.859	0.39
NA	./WEIGHTS//YFS.BLOOD.RNAARR/YFS.CTNNA1.wgt.RDat	CTNNA1	5	137946656	138270723	0.21588	rs33972313	-2.51	rs12517514	0.481	-24.66	0.678	370	1	top1	0.48	6.3e-182	-0.678	0.498
NA	./WEIGHTS//YFS.BLOOD.RNAARR/YFS.SIL1.wgt.RDat	SIL1	5	138282409	138629246	0.02224	rs33972313	-2.51	rs13171173	0.0206	6.45	1.36	336	336	blup	0.025	1.2e-08	0.5137	0.607
NA	./WEIGHTS//YFS.BLOOD.RNAARR/YFS.TMEM173.wgt.RDat	TMEM173	5	138855119	138862520	0.03656	rs3756675	-3.46	rs28419191	0.00956	5.16	1.193	247	15	enet	0.031	2e-10	1.8153	0.0695
NA	./WEIGHTS//YFS.BLOOD.RNAARR/YFS.CXXC5.wgt.RDat	CXXC5	5	139026884	139063467	0.01428	rs3756675	-3.46	rs3822742	0.00471	-3.84	-0.509	244	244	bslmm	0.0064	0.0026	-1.5032	0.133
NA	./WEIGHTS//YFS.BLOOD.RNAARR/YFS.PFDN1.wgt.RDat	PFDN1	5	139624624	139682706	0.03223	rs3756675	-3.46	rs1030667	0.0314	6.56	-0.058	313	1	top1	0.031	1.4e-10	-0.058	0.954
NA	./WEIGHTS//YFS.BLOOD.RNAARR/YFS.HBEGF.wgt.RDat	HBEGF	5	139712428	139726216	0.02162	rs3756675	-3.46	rs155948	0.0206	5.42	0.855	305	1	top1	0.021	1.9e-07	0.855	0.393
NA	./WEIGHTS//YFS.BLOOD.RNAARR/YFS.ANKHD1-EIF4EBP3.wgt.RDat	ANKHD1-EIF4EBP3	5	139781493	139929154	0.03293	rs13175054	-2.66	rs1862176	0.0111	4.7	-0.13	368	19	enet	0.018	1.2e-06	-0.3867	0.699
NA	./WEIGHTS//YFS.BLOOD.RNAARR/YFS.APBB3.wgt.RDat	APBB3	5	139937853	139973337	0.00788	rs6889324	2.35	rs7721577	0.00286	-4.06	0.033	318	318	bslmm	0.0031	0.027	0.4891	0.625
NA	./WEIGHTS//YFS.BLOOD.RNAARR/YFS.SLC35A4.wgt.RDat	SLC35A4	5	139944041	139948688	0.05316	rs6873689	-2.19	rs6871703	0.0498	-8.38	-0.041	313	313	bslmm	0.053	9.7e-17	0.0772	0.938
NA	./WEIGHTS//YFS.BLOOD.RNAARR/YFS.CD14.wgt.RDat	CD14	5	140011313	140013286	0.20049	rs6873689	-2.19	rs5744441	0.0912	-10.9	0.032	328	5	lasso	0.14	5e-42	-0.193	0.847
NA	./WEIGHTS//YFS.BLOOD.RNAARR/YFS.NDUFA2.wgt.RDat	NDUFA2	5	140018325	140027370	0.08409	rs6873689	-2.19	rs778594	0.11	-11.92	-0.191	329	1	top1	0.11	5.5e-34	0.191	0.849
NA	./WEIGHTS//YFS.BLOOD.RNAARR/YFS.TMCO6.wgt.RDat	TMCO6	5	140019012	140024993	0.01306	rs6873689	-2.19	rs2531349	0.00307	4.44	-0.496	329	329	blup	0.0057	0.0041	-0.4002	0.689
NA	./WEIGHTS//YFS.BLOOD.RNAARR/YFS.IK.wgt.RDat	IK	5	140026643	140042064	0.07014	rs6873689	-2.19	rs702399	0.0537	8.37	-0.074	334	334	blup	0.056	7.1e-18	-0.6195	0.536
NA	./WEIGHTS//YFS.BLOOD.RNAARR/YFS.WDR55.wgt.RDat	WDR55	5	140044261	140053709	0.14522	rs6873689	-2.19	rs801183	0.21	16.45	-0.124	337	337	bslmm	0.21	8.6e-67	-0.1615	0.872
NA	./WEIGHTS//YFS.BLOOD.RNAARR/YFS.ZMAT2.wgt.RDat	ZMAT2	5	140078265	140086248	0.03836	rs6873689	-2.19	rs2337515	0.0429	7.91	-0.608	343	1	top1	0.043	6.4e-14	-0.608	0.543
NA	./WEIGHTS//YFS.BLOOD.RNAARR/YFS.TAF7.wgt.RDat	TAF7	5	140698057	140700330	0.09049	rs11750870	-2.31	rs10491310	0.0253	-6.86	-0.636	462	8	lasso	0.075	2e-23	-0.3946	0.693
NA	./WEIGHTS//YFS.BLOOD.RNAARR/YFS.HDAC3.wgt.RDat	HDAC3	5	141000443	141016437	0.07876	rs164078	-3.09	rs3792896	0.0478	7.86	0.655	511	511	bslmm	0.054	2.6e-17	0.9081	0.364
NA	./WEIGHTS//YFS.BLOOD.RNAARR/YFS.RELL2.wgt.RDat	RELL2	5	141016517	141020644	0.07165	rs164078	-3.09	rs11748064	0.0291	-6.5	-0.185	506	506	bslmm	0.033	3.7e-11	-0.6537	0.513
NA	./WEIGHTS//YFS.BLOOD.RNAARR/YFS.ARAP3.wgt.RDat	ARAP3	5	141032968	141061788	0.46389	rs164078	-3.09	rs11741808	0.0916	-10.85	-0.042	509	126	enet	0.24	1.2e-78	0.8212	0.412
NA	./WEIGHTS//YFS.BLOOD.RNAARR/YFS.KIAA0141.wgt.RDat	KIAA0141	5	141303373	141321612	0.03951	rs164078	-3.09	rs13183994	0.014	4.67	-0.606	522	1	top1	0.014	1.5e-05	-0.606	0.545
NA	./WEIGHTS//YFS.BLOOD.RNAARR/YFS.GNPDA1.wgt.RDat	GNPDA1	5	141371314	141392606	0.05989	rs164078	-3.09	rs252111	0.0267	-6.34	2.285	538	538	blup	0.042	1.2e-13	-1.3404	0.18
NA	./WEIGHTS//YFS.BLOOD.RNAARR/YFS.NDFIP1.wgt.RDat	NDFIP1	5	141488070	141534005	0.03798	rs164078	-3.09	rs12654522	0.0135	-6.17	1.282	593	14	enet	0.031	2.3e-10	-0.9897	0.322
NA	./WEIGHTS//YFS.BLOOD.RNAARR/YFS.YIPF5.wgt.RDat	YIPF5	5	143537723	143550278	0.38086	rs10058289	2.42	rs1833501	0.28	-18.88	1.225	392	34	enet	0.37	8.7e-128	-1.2357	0.217
NA	./WEIGHTS//YFS.BLOOD.RNAARR/YFS.LARS.wgt.RDat	LARS	5	145492601	145562223	0.10309	rs322504	-2.41	rs17796864	0.223	-16.82	-0.506	426	1	top1	0.22	2.7e-71	0.506	0.613
NA	./WEIGHTS//YFS.BLOOD.RNAARR/YFS.RBM27.wgt.RDat	RBM27	5	145583113	145718814	0.01778	rs322504	-2.41	rs868776	0.00189	-3.82	0.683	474	13	enet	0.0083	0.00069	-0.9252	0.355
NA	./WEIGHTS//YFS.BLOOD.RNAARR/YFS.ADRB2.wgt.RDat	ADRB2	5	148206156	148208196	0.08605	rs1042713	2.87	rs1801704	0.0455	7.71	-1.008	455	455	bslmm	0.048	2.4e-15	-0.755	0.45
NA	./WEIGHTS//YFS.BLOOD.RNAARR/YFS.ABLIM3.wgt.RDat	ABLIM3	5	148521046	148640105	0.02536	rs1042713	2.87	rs6871290	0.0101	4.82	0.904	575	575	blup	0.017	2.4e-06	0.3185	0.75
NA	./WEIGHTS//YFS.BLOOD.RNAARR/YFS.GRPEL2.wgt.RDat	GRPEL2	5	148724993	148734146	0.01804	rs17109807	2.47	rs13161048	0.00437	-4.63	0.521	559	559	blup	0.0071	0.0016	-0.6969	0.486
NA	./WEIGHTS//YFS.BLOOD.RNAARR/YFS.PCYOX1L.wgt.RDat	PCYOX1L	5	148737570	148749216	0.25329	rs17109807	2.47	rs352346	0.278	18.79	-0.398	564	564	bslmm	0.3	8.3e-99	-0.939	0.348
NA	./WEIGHTS//YFS.BLOOD.RNAARR/YFS.CSF1R.wgt.RDat	CSF1R	5	149432854	149492935	0.16225	rs6579790	2.48	rs6874087	0.0719	10.87	-0.834	587	587	bslmm	0.16	8.1e-51	-0.6788	0.497
NA	./WEIGHTS//YFS.BLOOD.RNAARR/YFS.RPS14.wgt.RDat	RPS14	5	149822753	149829319	0.03125	rs6579790	2.48	rs2748241	0.000767	-3.54	2.436	480	480	bslmm	0.01	0.00021	-2.2665	0.0234
NA	./WEIGHTS//YFS.BLOOD.RNAARR/YFS.NDST1.wgt.RDat	NDST1	5	149865381	149937773	0.3373	rs6579790	2.48	rs7716964	0.269	-18.54	0.191	542	8	lasso	0.29	2e-94	-0.6966	0.486
NA	./WEIGHTS//YFS.BLOOD.RNAARR/YFS.GPX3.wgt.RDat	GPX3	5	150400124	150408554	0.06732	rs17728511	-2.78	rs12516176	0.0105	5.95	1.784	581	49	enet	0.039	7.8e-13	1.1728	0.241
NA	./WEIGHTS//YFS.BLOOD.RNAARR/YFS.TNIP1.wgt.RDat	TNIP1	5	150409506	150473138	0.0266	rs17728511	-2.78	rs17111695	0.0172	-5.18	0.124	614	23	enet	0.024	2.2e-08	-0.632	0.527
NA	./WEIGHTS//YFS.BLOOD.RNAARR/YFS.ANXA6.wgt.RDat	ANXA6	5	150480273	150537443	0.31311	rs17728511	-2.78	rs11750621	0.189	15.5	-1.454	622	8	lasso	0.23	1.5e-72	-0.8361	0.403
NA	./WEIGHTS//YFS.BLOOD.RNAARR/YFS.GM2A.wgt.RDat	GM2A	5	150591711	150650001	0.60968	rs17728511	-2.78	rs1004736	0.324	20.28	1.407	620	55	enet	0.38	1.5e-131	1.5253	0.127
NA	./WEIGHTS//YFS.BLOOD.RNAARR/YFS.SPARC.wgt.RDat	SPARC	5	151040657	151066726	0.08227	rs1445675	2.65	rs4958483	0.0582	-8.66	-0.182	562	1	top1	0.058	2.1e-18	0.182	0.856
NA	./WEIGHTS//YFS.BLOOD.RNAARR/YFS.ATOX1.wgt.RDat	ATOX1	5	151121877	151152093	0.07256	rs1445675	2.65	rs919262	0.081	-10.94	-0.445	553	9	lasso	0.092	1.9e-28	1.1058	0.269
NA	./WEIGHTS//YFS.BLOOD.RNAARR/YFS.SGCD.wgt.RDat	SGCD	5	155297354	156194799	0.02774	rs1295240	-4.24	rs1545773	0.0194	5.32	0.213	745	1	top1	0.019	4.1e-07	0.213	0.831
NA	./WEIGHTS//YFS.BLOOD.RNAARR/YFS.ITK.wgt.RDat	ITK	5	156569944	156682201	0.04886	rs11134551	1.96	rs6876898	0.0205	6.19	0.164	511	12	enet	0.028	1.8e-09	-0.0708	0.944
NA	./WEIGHTS//YFS.BLOOD.RNAARR/YFS.LSM11.wgt.RDat	LSM11	5	157170703	157187717	0.0283	rs254671	2.72	rs10068824	0.024	-5.77	0.262	547	1	top1	0.024	1.9e-08	-0.262	0.793
NA	./WEIGHTS//YFS.BLOOD.RNAARR/YFS.RNF145.wgt.RDat	RNF145	5	158584417	158637061	0.0292	rs10515787	2.67	rs270648	0.0164	-6.32	0.735	432	5	lasso	0.024	1.4e-08	-0.4901	0.624
NA	./WEIGHTS//YFS.BLOOD.RNAARR/YFS.UBLCP1.wgt.RDat	UBLCP1	5	158690089	158713044	0.07023	rs10515787	2.67	rs2853694	0.027	-6.08	0.444	411	411	bslmm	0.053	6e-17	1.9392	0.0525
NA	./WEIGHTS//YFS.BLOOD.RNAARR/YFS.CCNJL.wgt.RDat	CCNJL	5	159678659	159772403	0.04679	rs6862611	-2.24	rs17057631	0.00771	-5.01	0.612	477	4	lasso	0.016	3.9e-06	-0.0236	0.981
NA	./WEIGHTS//YFS.BLOOD.RNAARR/YFS.SLU7.wgt.RDat	SLU7	5	159828648	159848718	0.11796	rs6862611	-2.24	rs2961941	0.0691	-10.08	-0.642	458	16	enet	0.088	2.6e-27	1.3368	0.181
NA	./WEIGHTS//YFS.BLOOD.RNAARR/YFS.RARS.wgt.RDat	RARS	5	167913450	167946304	0.07554	rs17663412	3.88	rs6555817	0.0485	-8.98	-0.286	622	8	lasso	0.067	5.4e-21	-0.5543	0.579
NA	./WEIGHTS//YFS.BLOOD.RNAARR/YFS.DOCK2.wgt.RDat	DOCK2	5	169064251	169510386	0.11582	rs731398	-2.8	rs10073750	0.0698	-9.65	0.811	936	43	enet	0.086	1.4e-26	-0.2692	0.788
NA	./WEIGHTS//YFS.BLOOD.RNAARR/YFS.KCNMB1.wgt.RDat	KCNMB1	5	169801675	169816681	0.22139	rs11134652	2.75	rs6893608	0.0626	10.14	-0.774	707	707	bslmm	0.12	7.5e-36	0.1188	0.905
NA	./WEIGHTS//YFS.BLOOD.RNAARR/YFS.STK10.wgt.RDat	STK10	5	171469077	171615390	0.07617	rs1368380	-2.73	rs17075031	-5.74e-05	-3.75	-1.182	586	586	bslmm	0.013	3.1e-05	-0.757	0.449
NA	./WEIGHTS//YFS.BLOOD.RNAARR/YFS.ERGIC1.wgt.RDat	ERGIC1	5	172261278	172379688	0.03761	rs1445792	-3.32	rs544421	0.0228	-5.47	0.318	595	1	top1	0.023	4.2e-08	-0.318	0.75
NA	./WEIGHTS//YFS.BLOOD.RNAARR/YFS.CPEB4.wgt.RDat	CPEB4	5	173315283	173388979	0.57764	rs1445792	-3.32	rs17695092	0.72	30.15	-0.107	632	632	blup	0.7	0	-0.4321	0.666
NA	./WEIGHTS//YFS.BLOOD.RNAARR/YFS.THOC3.wgt.RDat	THOC3	5	175344876	175461683	0.06141	rs10035429	-2.83	rs13358386	0.0182	-5.01	0.846	391	15	enet	0.035	1.6e-11	-0.7137	0.475
NA	./WEIGHTS//YFS.BLOOD.RNAARR/YFS.KIAA1191.wgt.RDat	KIAA1191	5	175773064	175788971	0.14935	rs2291442	3.06	rs1834906	0.128	13.43	-1.245	293	37	enet	0.19	1.5e-60	-1.2404	0.215
NA	./WEIGHTS//YFS.BLOOD.RNAARR/YFS.NOP16.wgt.RDat	NOP16	5	175810949	175815976	0.04966	rs2291442	3.06	rs13162111	0.0513	8.4	1.011	287	287	bslmm	0.055	2.4e-17	1.0061	0.314
NA	./WEIGHTS//YFS.BLOOD.RNAARR/YFS.HIGD2A.wgt.RDat	HIGD2A	5	175815748	175816772	0.20253	rs2291442	3.06	rs6863122	0.277	-18.72	1.233	283	1	top1	0.28	4.7e-91	-1.233	0.218
NA	./WEIGHTS//YFS.BLOOD.RNAARR/YFS.CLTB.wgt.RDat	CLTB	5	175819456	175843570	0.17215	rs2291442	3.06	rs7443800	0.127	13.77	-1.076	300	33	enet	0.18	1.7e-57	-1.3061	0.192
NA	./WEIGHTS//YFS.BLOOD.RNAARR/YFS.RNF44.wgt.RDat	RNF44	5	175953698	175965026	0.10558	rs2291442	3.06	rs2241585	0.0942	-11.07	0.671	321	11	enet	0.12	2.7e-38	-1.0074	0.314
NA	./WEIGHTS//YFS.BLOOD.RNAARR/YFS.TSPAN17.wgt.RDat	TSPAN17	5	176074388	176086058	0.04883	rs2291442	3.06	rs12516757	0.0133	5.2	0.577	353	353	bslmm	0.023	2.6e-08	2.1604	0.0307
NA	./WEIGHTS//YFS.BLOOD.RNAARR/YFS.UIMC1.wgt.RDat	UIMC1	5	176332006	176449634	0.03341	rs2291442	3.06	rs2292256	0.00841	4.96	-1.079	369	28	enet	0.011	0.00011	-1.0794	0.28
NA	./WEIGHTS//YFS.BLOOD.RNAARR/YFS.RAB24.wgt.RDat	RAB24	5	176728199	176730745	0.12726	rs4976661	1.71	rs12657206	0.00388	-4.34	0.274	242	242	bslmm	0.036	4.8e-12	0.094	0.925
NA	./WEIGHTS//YFS.BLOOD.RNAARR/YFS.MXD3.wgt.RDat	MXD3	5	176728462	176739758	0.03827	rs4976661	1.71	rs4131289	0.0274	-6.19	0.792	242	4	lasso	0.04	5.8e-13	-0.8968	0.37
NA	./WEIGHTS//YFS.BLOOD.RNAARR/YFS.PRELID1.wgt.RDat	PRELID1	5	176730775	176733960	0.18026	rs4976661	1.71	rs6885410	0.135	-13.66	1.188	242	18	enet	0.18	4e-58	-1.1423	0.253
NA	./WEIGHTS//YFS.BLOOD.RNAARR/YFS.GRK6.wgt.RDat	GRK6	5	176830205	176869902	0.17514	rs3792849	1.68	rs2630765	0.211	16.6	0.199	217	4	lasso	0.21	5.4e-68	0.0388	0.969
NA	./WEIGHTS//YFS.BLOOD.RNAARR/YFS.DBN1.wgt.RDat	DBN1	5	176883609	176901402	0.11063	rs4958945	-1.76	rs2731662	0.131	13.12	-0.074	210	11	enet	0.13	8.4e-41	0.0948	0.924
NA	./WEIGHTS//YFS.BLOOD.RNAARR/YFS.DOK3.wgt.RDat	DOK3	5	176928908	176938275	0.02892	rs4958945	-1.76	rs335472	0.00684	4.55	0.78	221	221	blup	0.017	2.6e-06	-0.0925	0.926
NA	./WEIGHTS//YFS.BLOOD.RNAARR/YFS.TMED9.wgt.RDat	TMED9	5	177019159	177023125	0.28336	rs4958945	-1.76	rs28375402	0.166	14.56	-0.03	210	19	enet	0.22	1.2e-71	-0.3472	0.728
NA	./WEIGHTS//YFS.BLOOD.RNAARR/YFS.B4GALT7.wgt.RDat	B4GALT7	5	177027101	177037348	0.05654	rs4958945	-1.76	rs168080	0.0397	7.82	-0.215	209	5	lasso	0.043	4.3e-14	-0.0785	0.937
NA	./WEIGHTS//YFS.BLOOD.RNAARR/YFS.HNRNPAB.wgt.RDat	HNRNPAB	5	177631508	177638164	0.12409	rs6601223	-2.58	rs2913748	0.0641	-9.75	2.329	409	409	bslmm	0.098	1.7e-30	-2.4197	0.0155
NA	./WEIGHTS//YFS.BLOOD.RNAARR/YFS.CLK4.wgt.RDat	CLK4	5	178029665	178057616	0.17958	rs4700765	2.79	rs4419608	0.128	-13.56	0.475	570	23	enet	0.15	1.9e-45	-0.4375	0.662
NA	./WEIGHTS//YFS.BLOOD.RNAARR/YFS.ZNF354A.wgt.RDat	ZNF354A	5	178138593	178157703	0.13967	rs7735461	2.94	rs4419608	0.118	-12.27	0.475	578	578	bslmm	0.12	1.1e-37	-0.6992	0.484
NA	./WEIGHTS//YFS.BLOOD.RNAARR/YFS.RUFY1.wgt.RDat	RUFY1	5	178977559	179037027	0.24737	rs6875168	2.34	rs11743261	0.21	-16.37	-0.66	465	22	enet	0.24	6e-79	0.4365	0.662
NA	./WEIGHTS//YFS.BLOOD.RNAARR/YFS.HNRNPH1.wgt.RDat	HNRNPH1	5	179041179	179061785	0.2489	rs6875168	2.34	rs1136267	0.261	-18.16	-2.022	448	24	enet	0.31	5.7e-105	1.5528	0.12
NA	./WEIGHTS//YFS.BLOOD.RNAARR/YFS.CANX.wgt.RDat	CANX	5	179105629	179157926	0.07035	rs1465982	-2.74	rs10516146	0.0771	10.25	0.721	454	21	enet	0.083	1e-25	0.0125	0.99
NA	./WEIGHTS//YFS.BLOOD.RNAARR/YFS.SQSTM1.wgt.RDat	SQSTM1	5	179233388	179265078	0.06997	rs3095944	-2.76	rs565280	0.0492	-8.39	1.061	447	447	bslmm	0.095	2.3e-29	-1.071	0.284
NA	./WEIGHTS//YFS.BLOOD.RNAARR/YFS.MAPK9.wgt.RDat	MAPK9	5	179660143	179719099	0.08697	rs6601138	2.98	rs2112593	0.0311	-7.81	1.935	433	9	lasso	0.056	9.2e-18	-1.7566	0.079
NA	./WEIGHTS//YFS.BLOOD.RNAARR/YFS.GFPT2.wgt.RDat	GFPT2	5	179727690	179780387	0.02944	rs6601138	2.98	rs17630822	-0.000694	-3.77	-1.075	418	29	enet	0.0065	0.0025	1.0677	0.286
NA	./WEIGHTS//YFS.BLOOD.RNAARR/YFS.CNOT6.wgt.RDat	CNOT6	5	179921412	180005405	0.12731	rs6601138	2.98	rs10052782	0.122	12.45	-1.254	395	14	enet	0.14	1.3e-42	-0.7672	0.443
NA	./WEIGHTS//YFS.BLOOD.RNAARR/YFS.MGAT1.wgt.RDat	MGAT1	5	180217541	180242652	0.15479	rs6601138	2.98	rs3733754	0.0362	7.7	-0.132	350	350	bslmm	0.078	3.4e-24	0.286	0.775
NA	./WEIGHTS//YFS.BLOOD.RNAARR/YFS.TRIM52.wgt.RDat	TRIM52	5	180681417	180688119	0.09651	rs254460	-2.87	rs1477278	0.133	-13	-2.354	153	1	top1	0.13	2.7e-41	2.354	0.0186
PANEL	FILE	ID	CHR	P0	P1	HSQ	BEST.GWAS.ID	BEST.GWAS.Z	EQTL.ID	EQTL.R2	EQTL.Z	EQTL.GWAS.Z	NSNP	NWGT	MODEL	MODELCV.R2	MODELCV.PV	TWAS.Z	TWAS.P
NA	./WEIGHTS//YFS.BLOOD.RNAARR/YFS.IRF4.wgt.RDat	IRF4	6	391739	411447	0.02716	rs11758772	3.55	rs7742171	0.000602	-3.55	0.528	417	1	top1	0.0006	0.18	-0.528	0.597
NA	./WEIGHTS//YFS.BLOOD.RNAARR/YFS.EXOC2.wgt.RDat	EXOC2	6	485133	693117	0.04662	rs11758772	3.55	rs12206548	0.0233	6.26	1.687	604	5	lasso	0.025	9.7e-09	0.71457	0.475
NA	./WEIGHTS//YFS.BLOOD.RNAARR/YFS.FOXC1.wgt.RDat	FOXC1	6	1610681	1614127	0.03488	rs2745593	3.21	rs12189843	0.00457	-4.39	-0.263	613	9	lasso	0.0089	0.00045	-0.16176	0.871
NA	./WEIGHTS//YFS.BLOOD.RNAARR/YFS.GMDS.wgt.RDat	GMDS	6	1624041	2245926	0.02691	rs2745596	3.23	rs9392325	0.00317	4.22	-1.28	969	969	bslmm	0.0069	0.0019	-0.22172	0.825
NA	./WEIGHTS//YFS.BLOOD.RNAARR/YFS.NQO2.wgt.RDat	NQO2	6	2988221	3019996	0.77529	rs11759003	3.04	rs4149370	0.423	23.11	-1.028	664	29	lasso	0.7	0	-0.49137	0.623
NA	./WEIGHTS//YFS.BLOOD.RNAARR/YFS.RIPK1.wgt.RDat	RIPK1	6	3064225	3115421	0.17973	rs1341697	-2.81	rs2064310	0.132	13.3	0.041	652	17	enet	0.14	3.4e-43	0.00376	0.997
NA	./WEIGHTS//YFS.BLOOD.RNAARR/YFS.BPHL.wgt.RDat	BPHL	6	3118608	3153812	0.04951	rs17210205	2.53	rs10458071	0.0407	-7.26	-0.448	631	1	top1	0.041	2.8e-13	0.448	0.654
NA	./WEIGHTS//YFS.BLOOD.RNAARR/YFS.TUBB2A.wgt.RDat	TUBB2A	6	3153903	3157760	0.76375	rs9392497	-2.5	rs9392465	0.672	29.14	-1.456	604	16	lasso	0.68	1.6e-316	-1.15126	0.25
NA	./WEIGHTS//YFS.BLOOD.RNAARR/YFS.FAM50B.wgt.RDat	FAM50B	6	3849620	3851551	0.11629	rs9392544	-3.26	rs4959877	0.0854	-10.67	-0.648	585	5	lasso	0.097	3.9e-30	0.66447	0.506
NA	./WEIGHTS//YFS.BLOOD.RNAARR/YFS.RPP40.wgt.RDat	RPP40	6	4994966	5004297	0.17374	rs947155	2.88	rs12191838	0.0518	-9.28	2.047	620	620	bslmm	0.14	5e-42	-1.29139	0.197
NA	./WEIGHTS//YFS.BLOOD.RNAARR/YFS.LYRM4.wgt.RDat	LYRM4	6	5102827	5261172	0.20463	rs10484314	2.95	rs457453	0.0813	-11.42	-0.144	708	83	enet	0.14	2.6e-44	-0.20922	0.834
NA	./WEIGHTS//YFS.BLOOD.RNAARR/YFS.FARS2.wgt.RDat	FARS2	6	5261277	5771813	0.17593	rs10484314	2.95	rs2224391	0.0939	-10.98	0.17	923	923	bslmm	0.15	8.2e-48	-0.10051	0.92
NA	./WEIGHTS//YFS.BLOOD.RNAARR/YFS.F13A1.wgt.RDat	F13A1	6	6144318	6321246	0.10501	rs10484314	2.95	rs2326728	0.0528	8.49	0.3	788	788	bslmm	0.099	1.1e-30	-0.06094	0.951
NA	./WEIGHTS//YFS.BLOOD.RNAARR/YFS.LY86.wgt.RDat	LY86	6	6588341	6655216	0.35971	rs557074	-3.79	rs977785	0.279	-18.82	-0.926	759	42	enet	0.39	2e-136	0.71205	0.476
NA	./WEIGHTS//YFS.BLOOD.RNAARR/YFS.SSR1.wgt.RDat	SSR1	6	7268539	7347679	0.28686	rs9379077	-3.96	rs2764092	0.166	14.54	-0.607	636	636	bslmm	0.25	7.2e-81	-0.5673	0.571
NA	./WEIGHTS//YFS.BLOOD.RNAARR/YFS.RIOK1.wgt.RDat	RIOK1	6	7389729	7418270	0.04156	rs9379077	-3.96	rs11243180	0.0277	-7.02	-0.299	588	20	enet	0.032	1.1e-10	0.27291	0.785
NA	./WEIGHTS//YFS.BLOOD.RNAARR/YFS.BMP6.wgt.RDat	BMP6	6	7727030	7881655	0.12666	rs267203	2.83	rs9505301	0.0988	11.45	-1.025	655	655	bslmm	0.11	6.6e-35	-0.96519	0.334
NA	./WEIGHTS//YFS.BLOOD.RNAARR/YFS.EEF1E1.wgt.RDat	EEF1E1	6	8073593	8102811	0.01069	rs267203	2.83	rs12215113	0.0111	-4.42	-0.075	603	1	top1	0.011	0.0001	0.075	0.94
NA	./WEIGHTS//YFS.BLOOD.RNAARR/YFS.SLC35B3.wgt.RDat	SLC35B3	6	8413301	8435794	0.07571	rs365936	-2.76	rs3757100	0.0343	-7	-0.106	477	20	enet	0.04	3.5e-13	0.07766	0.938
NA	./WEIGHTS//YFS.BLOOD.RNAARR/YFS.TMEM14C.wgt.RDat	TMEM14C	6	10723148	10731362	0.06894	rs4712827	3.33	rs6456591	0.0175	6.15	-2.62	463	33	enet	0.055	1.8e-17	-0.4115	0.681
NA	./WEIGHTS//YFS.BLOOD.RNAARR/YFS.TMEM14B.wgt.RDat	TMEM14B	6	10747992	10852986	0.11205	rs4712827	3.33	rs9466985	0.0671	-9.97	-1.646	519	6	lasso	0.079	1.4e-24	2.31365	0.0207
NA	./WEIGHTS//YFS.BLOOD.RNAARR/YFS.MAK.wgt.RDat	MAK	6	10762956	10838764	0.06157	rs4712827	3.33	rs518204	0.0102	-5.17	-0.534	505	505	bslmm	0.024	2.1e-08	0.02327	0.981
NA	./WEIGHTS//YFS.BLOOD.RNAARR/YFS.NEDD9.wgt.RDat	NEDD9	6	11183531	11382581	0.05387	rs4712827	3.33	rs7743913	0.00804	5.1	-1.238	676	36	enet	0.03	3.6e-10	-0.98092	0.327
NA	./WEIGHTS//YFS.BLOOD.RNAARR/YFS.TMEM170B.wgt.RDat	TMEM170B	6	11537938	11583757	0.15073	rs10947670	2.93	rs4336440	0.0496	9.74	0.443	647	647	blup	0.13	6.9e-41	0.13585	0.892
NA	./WEIGHTS//YFS.BLOOD.RNAARR/YFS.HIVEP1.wgt.RDat	HIVEP1	6	12008995	12165232	0.03293	rs10947670	2.93	rs4713922	0.000598	-3.97	-0.195	694	35	enet	0.012	4.4e-05	-1.71389	0.0865
NA	./WEIGHTS//YFS.BLOOD.RNAARR/YFS.EDN1.wgt.RDat	EDN1	6	12290596	12297427	0.10847	rs10947670	2.93	rs500843	0.058	-9.1	-1.207	541	29	enet	0.11	3.7e-34	0.35375	0.724
NA	./WEIGHTS//YFS.BLOOD.RNAARR/YFS.PHACTR1.wgt.RDat	PHACTR1	6	12717893	13288645	0.14461	rs1537340	-3.67	rs202032	0.112	12.05	0.486	770	770	bslmm	0.17	8e-54	0.99619	0.319
NA	./WEIGHTS//YFS.BLOOD.RNAARR/YFS.TBC1D7.wgt.RDat	TBC1D7	6	13266774	13328815	0.34965	rs1537340	-3.67	rs573668	0.0695	9.65	-0.783	510	510	bslmm	0.2	2.3e-63	0.04558	0.964
NA	./WEIGHTS//YFS.BLOOD.RNAARR/YFS.CD83.wgt.RDat	CD83	6	14117872	14137149	0.04965	rs719343	3.39	rs6929821	0.0362	-6.97	0.615	477	1	top1	0.036	5.6e-12	-0.615	0.539
NA	./WEIGHTS//YFS.BLOOD.RNAARR/YFS.DTNBP1.wgt.RDat	DTNBP1	6	15523032	15663289	0.18451	rs3846947	2.96	rs742206	0.127	12.81	0.291	555	555	bslmm	0.14	6.4e-45	0.14174	0.887
NA	./WEIGHTS//YFS.BLOOD.RNAARR/YFS.GMPR.wgt.RDat	GMPR	6	16238811	16295780	0.03526	rs16877817	-2.71	rs6914805	0.0258	5.98	-1.246	616	1	top1	0.026	5.5e-09	-1.246	0.213
NA	./WEIGHTS//YFS.BLOOD.RNAARR/YFS.FAM8A1.wgt.RDat	FAM8A1	6	17600586	17611950	0.05265	rs7770657	2.68	rs9371004	0.0378	-7.42	-1.102	358	4	lasso	0.046	8.6e-15	0.75854	0.448
NA	./WEIGHTS//YFS.BLOOD.RNAARR/YFS.TPMT.wgt.RDat	TPMT	6	18128542	18155305	0.35309	rs7770657	2.68	rs3898137	0.0943	11.75	1.829	477	41	enet	0.25	6.8e-80	1.53153	0.126
NA	./WEIGHTS//YFS.BLOOD.RNAARR/YFS.KDM1B.wgt.RDat	KDM1B	6	18155560	18224084	0.14136	rs12663332	-2.47	rs214503	0.109	11.79	-0.557	506	7	lasso	0.12	3.3e-38	-0.93527	0.35
NA	./WEIGHTS//YFS.BLOOD.RNAARR/YFS.DEK.wgt.RDat	DEK	6	18224099	18265054	0.04156	rs12663332	-2.47	rs3476	0.0237	6.18	0.134	506	1	top1	0.024	2.3e-08	0.134	0.893
NA	./WEIGHTS//YFS.BLOOD.RNAARR/YFS.RNF144B.wgt.RDat	RNF144B	6	18368779	18469105	0.14097	rs12663332	-2.47	rs4716281	0.0556	8.61	-0.421	533	54	enet	0.1	7e-31	-0.36719	0.713
NA	./WEIGHTS//YFS.BLOOD.RNAARR/YFS.ZNRD1.wgt.RDat	ZNRD1	6	30026676	30032686	0.6443	rs1362126	5.16	rs7772638	0.0299	6.66	0.074	38	28	enet	0.11	9.9e-34	0.74997	0.453
NA	./WEIGHTS//YFS.BLOOD.RNAARR/YFS.PPP1R11.wgt.RDat	PPP1R11	6	30034486	30038110	0.14591	rs1362126	5.16	rs1632953	0.0882	-10.81	-4.508	38	1	top1	0.088	2.4e-27	4.508	6.54e-06
NA	./WEIGHTS//YFS.BLOOD.RNAARR/YFS.TRIM26.wgt.RDat	TRIM26	6	30152232	30181204	0.0332	rs1362126	5.16	rs1362126	0.0276	-6.03	5.157	24	1	top1	0.028	1.7e-09	-5.157	2.51e-07
NA	./WEIGHTS//YFS.BLOOD.RNAARR/YFS.FLOT1.wgt.RDat	FLOT1	6	30695486	30710510	0.10518	rs2285803	14.07	rs3130557	0.037	7.09	-0.007	74	24	enet	0.054	4.1e-17	-0.60726	0.544
NA	./WEIGHTS//YFS.BLOOD.RNAARR/YFS.IER3.wgt.RDat	IER3	6	30710976	30712331	0.21391	rs2285803	14.07	rs3130557	0.0542	8.5	-0.007	75	23	enet	0.1	3.4e-32	-0.86301	0.388
NA	./WEIGHTS//YFS.BLOOD.RNAARR/YFS.GTF2H4.wgt.RDat	GTF2H4	6	30875961	30881883	0.02545	rs2844623	21.93	rs1265096	0.00281	-3.59	-1.324	91	30	enet	0.016	3.3e-06	9.29504	1.47e-20
NA	./WEIGHTS//YFS.BLOOD.RNAARR/YFS.VARS2.wgt.RDat	VARS2	6	30876019	30894236	0.63547	rs2844623	21.93	rs2523578	0.0797	-10.13	-3.208	91	65	enet	0.2	5.4e-65	7.96525	1.65e-15
NA	./WEIGHTS//YFS.BLOOD.RNAARR/YFS.TCF19.wgt.RDat	TCF19	6	31126319	31134936	0.05546	rs2844623	21.93	rs2233976	0.0564	8.54	-5.577	168	3	lasso	0.057	6.7e-18	-7.4225	1.15e-13
NA	./WEIGHTS//YFS.BLOOD.RNAARR/YFS.HCG27.wgt.RDat	HCG27	6	31165537	31171745	0.59742	rs2844623	21.93	rs1265099	0.13	13.7	0.567	168	55	enet	0.41	2.4e-147	-7.42512	1.13e-13
NA	./WEIGHTS//YFS.BLOOD.RNAARR/YFS.HLA-C.wgt.RDat	HLA-C	6	31236526	31239907	0.88337	rs2844623	21.93	rs2233955	0.464	-24.22	-9.208	194	129	enet	0.74	0	6.36888	1.9e-10
NA	./WEIGHTS//YFS.BLOOD.RNAARR/YFS.HLA-B.wgt.RDat	HLA-B	6	31321649	31324965	0.27579	rs2844623	21.93	rs2523580	0.0835	-11.36	-9.839	201	8	lasso	0.14	2.6e-43	9.596	8.31e-22
NA	./WEIGHTS//YFS.BLOOD.RNAARR/YFS.HCP5.wgt.RDat	HCP5	6	31368479	31445283	0.04682	rs2844623	21.93	rs652888	0.0108	-4.76	5.928	254	14	enet	0.019	3.8e-07	-16.1266	1.66e-58
NA	./WEIGHTS//YFS.BLOOD.RNAARR/YFS.MICA.wgt.RDat	MICA	6	31371356	31383092	0.40299	rs2844623	21.93	rs2523691	0.0621	-9.05	-5.038	224	43	enet	0.17	4.8e-53	0.40178	0.688
NA	./WEIGHTS//YFS.BLOOD.RNAARR/YFS.MICB.wgt.RDat	MICB	6	31462658	31478901	0.59715	rs2844623	21.93	rs12662306	0.153	13.96	-1.189	257	122	enet	0.33	2.8e-111	4.80447	1.55e-06
NA	./WEIGHTS//YFS.BLOOD.RNAARR/YFS.ATP6V1G2.wgt.RDat	ATP6V1G2	6	31512239	31516204	0.15585	rs2844623	21.93	rs2857605	0.125	-12.65	-1.405	259	51	enet	0.17	4.2e-52	1.89706	0.0578
NA	./WEIGHTS//YFS.BLOOD.RNAARR/YFS.TNF.wgt.RDat	TNF	6	31543344	31546113	0.10145	rs2844623	21.93	rs2844484	0.0927	10.88	1.433	270	5	lasso	0.095	2.7e-29	1.73187	0.0833
NA	./WEIGHTS//YFS.BLOOD.RNAARR/YFS.LST1.wgt.RDat	LST1	6	31553901	31556686	0.42863	rs2844623	21.93	rs2256974	0.229	-17.05	7.315	279	30	enet	0.31	5.5e-102	-7.08673	1.37e-12
NA	./WEIGHTS//YFS.BLOOD.RNAARR/YFS.NCR3.wgt.RDat	NCR3	6	31556672	31560762	0.19618	rs2844623	21.93	rs986475	0.0378	8.4	3.945	281	18	enet	0.11	2e-35	-0.19098	0.849
NA	./WEIGHTS//YFS.BLOOD.RNAARR/YFS.AIF1.wgt.RDat	AIF1	6	31582961	31584798	0.09028	rs2844623	21.93	rs707939	0.0384	7.58	2.696	271	271	bslmm	0.046	1e-14	0.74784	0.455
NA	./WEIGHTS//YFS.BLOOD.RNAARR/YFS.CSNK2B.wgt.RDat	CSNK2B	6	31633013	31638120	0.1708	rs2844623	21.93	rs707939	0.163	-14.52	2.696	222	1	top1	0.16	6.4e-51	-2.696	0.00702
NA	./WEIGHTS//YFS.BLOOD.RNAARR/YFS.LY6G5C.wgt.RDat	LY6G5C	6	31644461	31651817	0.08742	rs2844623	21.93	rs1144708	0.0519	-8.19	1.067	222	222	bslmm	0.055	1.6e-17	1.66095	0.0967
NA	./WEIGHTS//YFS.BLOOD.RNAARR/YFS.DDAH2.wgt.RDat	DDAH2	6	31694815	31698394	0.20343	rs2844623	21.93	rs9267576	0.0757	10.79	-2.767	222	222	bslmm	0.13	1.1e-40	-1.81073	0.0702
NA	./WEIGHTS//YFS.BLOOD.RNAARR/YFS.HSPA1L.wgt.RDat	HSPA1L	6	31777396	31783437	0.0281	rs2523589	15.83	rs2075799	-0.000119	-3.98	-3.716	219	219	bslmm	0.015	5.8e-06	3.71735	0.000201
NA	./WEIGHTS//YFS.BLOOD.RNAARR/YFS.HSPA1B.wgt.RDat	HSPA1B	6	31795512	31798031	0.43334	rs2523589	15.83	rs1144708	0.138	-13.68	1.067	219	62	enet	0.3	2.1e-99	-1.37694	0.169
NA	./WEIGHTS//YFS.BLOOD.RNAARR/YFS.EHMT2.wgt.RDat	EHMT2	6	31847536	31865464	0.0456	rs9267431	14.86	rs3869145	0.0297	6.45	-0.079	205	7	lasso	0.035	1.2e-11	-2.17434	0.0297
NA	./WEIGHTS//YFS.BLOOD.RNAARR/YFS.SKIV2L.wgt.RDat	SKIV2L	6	31926857	31937532	0.09977	rs9267431	14.86	rs391165	0.122	12.56	-3.838	201	7	lasso	0.13	2.4e-41	-3.96502	7.34e-05
NA	./WEIGHTS//YFS.BLOOD.RNAARR/YFS.DOM3Z.wgt.RDat	DOM3Z	6	31937587	31940069	0.27323	rs9267431	14.86	rs4151669	0.122	-12.54	-1.207	201	37	enet	0.14	2.3e-42	2.54151	0.011
NA	./WEIGHTS//YFS.BLOOD.RNAARR/YFS.STK19.wgt.RDat	STK19	6	31938868	31950598	0.11964	rs9267431	14.86	rs17207986	0.0139	5.83	3.839	201	201	bslmm	0.04	4e-13	2.13454	0.0328
NA	./WEIGHTS//YFS.BLOOD.RNAARR/YFS.NOTCH4.wgt.RDat	NOTCH4	6	32162620	32191844	0.10676	rs4151651	6.66	rs3130342	0.0155	5.16	-3.313	152	152	bslmm	0.044	3.5e-14	-1.89691	0.0578
NA	./WEIGHTS//YFS.BLOOD.RNAARR/YFS.HLA-DRA.wgt.RDat	HLA-DRA	6	32407619	32412823	0.39344	rs4151651	6.66	rs9271775	0.187	15.4	-0.846	209	17	lasso	0.26	1.1e-84	-0.87076	0.384
NA	./WEIGHTS//YFS.BLOOD.RNAARR/YFS.HLA-DRB5.wgt.RDat	HLA-DRB5	6	32485120	32498064	0.64792	rs3819714	-5.03	rs9271055	0.567	26.78	-1.085	239	239	bslmm	0.61	4.3e-259	-0.69471	0.487
NA	./WEIGHTS//YFS.BLOOD.RNAARR/YFS.HLA-DRB1.wgt.RDat	HLA-DRB1	6	32546546	32557625	0.75537	rs3819714	-5.03	rs9270856	0.701	29.76	1.085	225	225	blup	0.71	0	1.32388	0.186
NA	./WEIGHTS//YFS.BLOOD.RNAARR/YFS.HLA-DQA1.wgt.RDat	HLA-DQA1	6	32595956	32614839	0.84018	rs3819714	-5.03	rs9273012	0.43	-23.32	1.065	200	83	enet	0.66	3.3e-301	0.33111	0.741
NA	./WEIGHTS//YFS.BLOOD.RNAARR/YFS.HLA-DQB1.wgt.RDat	HLA-DQB1	6	32627244	32636160	0.75189	rs3819714	-5.03	rs1063355	0.684	-29.39	-0.983	207	207	blup	0.7	0	-0.70247	0.482
NA	./WEIGHTS//YFS.BLOOD.RNAARR/YFS.HLA-DQA2.wgt.RDat	HLA-DQA2	6	32709119	32714992	0.04326	rs3819714	-5.03	rs9273012	0.0464	7.76	1.065	237	1	top1	0.046	5.9e-15	1.065	0.287
NA	./WEIGHTS//YFS.BLOOD.RNAARR/YFS.HLA-DOB.wgt.RDat	HLA-DOB	6	32780540	32784825	0.48752	rs3819714	-5.03	rs4148876	0.307	19.69	0.359	247	23	enet	0.35	9.4e-119	-0.6197	0.535
NA	./WEIGHTS//YFS.BLOOD.RNAARR/YFS.TAP2.wgt.RDat	TAP2	6	32781544	32806599	0.48976	rs3819714	-5.03	rs4148876	0.236	-17.28	0.359	247	44	enet	0.38	4.8e-135	-1.1539	0.249
NA	./WEIGHTS//YFS.BLOOD.RNAARR/YFS.PSMB8.wgt.RDat	PSMB8	6	32808494	32812480	0.0542	rs3819714	-5.03	rs9276810	0.00764	-5.61	0.369	247	247	bslmm	0.034	2e-11	-0.24412	0.807
NA	./WEIGHTS//YFS.BLOOD.RNAARR/YFS.PSMB9.wgt.RDat	PSMB9	6	32811913	32827362	0.47178	rs3819714	-5.03	rs1351383	0.498	25.09	1.363	247	42	enet	0.57	1.6e-236	1.60702	0.108
NA	./WEIGHTS//YFS.BLOOD.RNAARR/YFS.TAP1.wgt.RDat	TAP1	6	32812986	32821755	0.05506	rs3819714	-5.03	rs1351383	0.0343	7.23	1.363	247	247	blup	0.039	1e-12	0.47236	0.637
NA	./WEIGHTS//YFS.BLOOD.RNAARR/YFS.HLA-DMB.wgt.RDat	HLA-DMB	6	32902406	32908847	0.02874	rs3819714	-5.03	rs3135029	0.00966	-4.61	0.066	256	256	bslmm	0.018	7.4e-07	0.36845	0.713
NA	./WEIGHTS//YFS.BLOOD.RNAARR/YFS.HLA-DMA.wgt.RDat	HLA-DMA	6	32916390	32936871	0.26541	rs3819714	-5.03	rs10679	0.134	13.08	-0.47	259	23	enet	0.13	7.8e-42	-0.39704	0.691
NA	./WEIGHTS//YFS.BLOOD.RNAARR/YFS.HLA-DOA.wgt.RDat	HLA-DOA	6	32971955	32977389	0.14865	rs3819714	-5.03	rs369150	0.104	-11.61	1.423	266	5	lasso	0.12	1.5e-37	-1.35689	0.175
NA	./WEIGHTS//YFS.BLOOD.RNAARR/YFS.HLA-DPA1.wgt.RDat	HLA-DPA1	6	33032346	33048552	0.31922	rs3819714	-5.03	rs34354079	0.0916	-10.93	2.285	298	52	enet	0.19	4e-60	-0.91694	0.359
NA	./WEIGHTS//YFS.BLOOD.RNAARR/YFS.HLA-DPB1.wgt.RDat	HLA-DPB1	6	33043703	33054978	0.61289	rs3819714	-5.03	rs429916	0.231	17.1	-1.28	301	90	enet	0.38	6.9e-135	-1.5502	0.121
NA	./WEIGHTS//YFS.BLOOD.RNAARR/YFS.HSD17B8.wgt.RDat	HSD17B8	6	33172419	33174608	0.087	rs3819714	-5.03	rs2855442	0.103	11.72	1.317	370	9	lasso	0.11	2.8e-35	1.37243	0.17
NA	./WEIGHTS//YFS.BLOOD.RNAARR/YFS.VPS52.wgt.RDat	VPS52	6	33218049	33239824	0.01138	rs3819714	-5.03	rs9296095	0.00547	3.85	0.381	432	4	lasso	0.0087	0.00054	0.49235	0.622
NA	./WEIGHTS//YFS.BLOOD.RNAARR/YFS.RPS18.wgt.RDat	RPS18	6	33239787	33244287	0.15922	rs3819714	-5.03	rs435945	0.0246	-7.26	1.62	438	438	bslmm	0.074	4e-23	-1.63275	0.103
NA	./WEIGHTS//YFS.BLOOD.RNAARR/YFS.B3GALT4.wgt.RDat	B3GALT4	6	33244917	33252609	0.60286	rs3819714	-5.03	rs1061801	0.217	16.61	-0.342	443	83	enet	0.28	1.3e-91	-1.2845	0.199
NA	./WEIGHTS//YFS.BLOOD.RNAARR/YFS.TAPBP.wgt.RDat	TAPBP	6	33267471	33282164	0.15168	rs3819714	-5.03	rs1061783	0.114	-12.46	0.052	470	12	enet	0.12	2e-36	-0.42154	0.673
NA	./WEIGHTS//YFS.BLOOD.RNAARR/YFS.ZBTB22.wgt.RDat	ZBTB22	6	33282183	33285719	0.06037	rs3819714	-5.03	rs3106189	0.0366	-7.09	0.404	462	1	top1	0.037	4.4e-12	-0.404	0.686
NA	./WEIGHTS//YFS.BLOOD.RNAARR/YFS.CUTA.wgt.RDat	CUTA	6	33384219	33386094	0.06964	rs729424	4.65	rs7752202	0.0382	-7.08	-2.638	439	439	bslmm	0.043	4.5e-14	2.23388	0.0255
NA	./WEIGHTS//YFS.BLOOD.RNAARR/YFS.ZBTB9.wgt.RDat	ZBTB9	6	33422356	33425325	0.03277	rs729424	4.65	rs3998109	0.0093	-4.67	-0.812	455	455	blup	0.019	6.2e-07	2.40541	0.0162
NA	./WEIGHTS//YFS.BLOOD.RNAARR/YFS.BAK1.wgt.RDat	BAK1	6	33540329	33548019	0.06381	rs729424	4.65	rs210139	0.065	-9.24	0.821	458	11	enet	0.076	1e-23	-0.61062	0.541
NA	./WEIGHTS//YFS.BLOOD.RNAARR/YFS.ITPR3.wgt.RDat	ITPR3	6	33588142	33664351	0.3743	rs729424	4.65	rs4713646	0.176	-14.97	-0.794	507	60	enet	0.31	6.7e-104	2.39473	0.0166
NA	./WEIGHTS//YFS.BLOOD.RNAARR/YFS.NUDT3.wgt.RDat	NUDT3	6	34247456	34360451	0.11908	rs942496	3.65	rs206922	0.122	12.45	-1.295	459	9	lasso	0.13	2.5e-40	-1.74552	0.0809
NA	./WEIGHTS//YFS.BLOOD.RNAARR/YFS.RPS10.wgt.RDat	RPS10	6	34385231	34393902	0.04935	rs6908522	3.04	rs6925243	0.053	8.55	2.68	353	1	top1	0.053	7e-17	2.68	0.00736
NA	./WEIGHTS//YFS.BLOOD.RNAARR/YFS.SNRPC.wgt.RDat	SNRPC	6	34725183	34741571	0.02395	rs6908522	3.04	rs9462027	0.0286	-6.37	0.535	354	1	top1	0.029	8.8e-10	-0.535	0.593
NA	./WEIGHTS//YFS.BLOOD.RNAARR/YFS.UHRF1BP1.wgt.RDat	UHRF1BP1	6	34759857	34850915	0.18387	rs6925243	2.68	rs4513788	0.335	20.83	1.244	377	36	enet	0.34	2.5e-117	1.20117	0.23
NA	./WEIGHTS//YFS.BLOOD.RNAARR/YFS.ANKS1A.wgt.RDat	ANKS1A	6	34857042	35059179	0.04221	rs3800374	-2.7	rs1201872	-8.59e-05	-4.51	0.448	451	451	bslmm	0.019	6.8e-07	-0.10322	0.918
NA	./WEIGHTS//YFS.BLOOD.RNAARR/YFS.ZNF76.wgt.RDat	ZNF76	6	35226686	35263762	0.04731	rs3800374	-2.7	rs1557567	0.0768	-10.08	0.685	401	1	top1	0.077	6.3e-24	-0.685	0.493
NA	./WEIGHTS//YFS.BLOOD.RNAARR/YFS.FANCE.wgt.RDat	FANCE	6	35420138	35434880	0.01477	rs3800374	-2.7	rs2766554	-0.000702	-3.5	1.51	385	385	blup	2.1e-05	0.31	-0.23179	0.817
NA	./WEIGHTS//YFS.BLOOD.RNAARR/YFS.RPL10A.wgt.RDat	RPL10A	6	35436185	35438562	0.23675	rs3800374	-2.7	rs2395626	0.11	12.04	0.774	382	11	lasso	0.13	4.4e-39	0.56448	0.572
NA	./WEIGHTS//YFS.BLOOD.RNAARR/YFS.SRPK1.wgt.RDat	SRPK1	6	35800743	35889119	0.06054	rs3800374	-2.7	rs10484264	0.0489	8.22	0.615	433	433	bslmm	0.058	2e-18	0.83702	0.403
NA	./WEIGHTS//YFS.BLOOD.RNAARR/YFS.MAPK14.wgt.RDat	MAPK14	6	35995488	36079013	0.11832	rs3800374	-2.7	rs2071863	0.101	11.44	0.464	394	25	enet	0.12	1.7e-37	0.78647	0.432
NA	./WEIGHTS//YFS.BLOOD.RNAARR/YFS.KCTD20.wgt.RDat	KCTD20	6	36410544	36458920	0.12364	rs958423	4.01	rs4711453	0.102	-11.43	-0.777	538	538	bslmm	0.14	2.8e-42	1.07816	0.281
NA	./WEIGHTS//YFS.BLOOD.RNAARR/YFS.STK38.wgt.RDat	STK38	6	36461669	36515247	0.08894	rs958423	4.04	rs879036	0.031	7.46	0.366	567	47	enet	0.068	2.8e-21	-0.07763	0.938
NA	./WEIGHTS//YFS.BLOOD.RNAARR/YFS.CPNE5.wgt.RDat	CPNE5	6	36708552	36807778	0.05948	rs958423	3.85	rs929051	0.0438	-7.88	0.772	591	19	enet	0.056	1e-17	-0.85118	0.395
NA	./WEIGHTS//YFS.BLOOD.RNAARR/YFS.PPIL1.wgt.RDat	PPIL1	6	36822603	36842800	0.0195	rs958423	3.93	rs9349017	0.011	-4.64	-1.64	531	3	lasso	0.013	2.8e-05	1.24932	0.212
NA	./WEIGHTS//YFS.BLOOD.RNAARR/YFS.PI16.wgt.RDat	PI16	6	36922209	36932613	0.31959	rs958423	3.65	rs7755143	0.291	19.2	-0.102	516	8	lasso	0.33	1.4e-113	-0.12846	0.898
NA	./WEIGHTS//YFS.BLOOD.RNAARR/YFS.PIM1.wgt.RDat	PIM1	6	37137979	37143202	0.04996	rs16889143	-3.9	rs17554163	0.0112	5.11	0.373	627	627	bslmm	0.06	8.1e-19	-0.09284	0.926
NA	./WEIGHTS//YFS.BLOOD.RNAARR/YFS.MDGA1.wgt.RDat	MDGA1	6	37598455	37667082	0.44094	rs12208176	-2.52	rs6938061	0.247	17.68	0.507	483	92	enet	0.3	7.5e-100	0.7564	0.449
NA	./WEIGHTS//YFS.BLOOD.RNAARR/YFS.ZFAND3.wgt.RDat	ZFAND3	6	37787275	38122400	0.04994	rs228188	2.47	rs2036124	0.0168	5.64	-0.215	586	586	bslmm	0.026	4.4e-09	-0.60437	0.546
NA	./WEIGHTS//YFS.BLOOD.RNAARR/YFS.GLO1.wgt.RDat	GLO1	6	38643701	38670917	0.06432	rs228188	2.47	rs1049346	0.0545	-9.17	-0.009	564	7	lasso	0.064	3.9e-20	-0.11412	0.909
NA	./WEIGHTS//YFS.BLOOD.RNAARR/YFS.NFYA.wgt.RDat	NFYA	6	41040684	41067715	0.01322	rs7769759	2.76	rs878998	0.0148	4.53	0.971	550	1	top1	0.015	8.5e-06	0.971	0.332
NA	./WEIGHTS//YFS.BLOOD.RNAARR/YFS.TREML2.wgt.RDat	TREML2	6	41158015	41168932	0.08605	rs9369298	3.11	rs9471490	0.0223	-6.98	-0.391	529	33	enet	0.062	1.5e-19	-0.15977	0.873
NA	./WEIGHTS//YFS.BLOOD.RNAARR/YFS.TREM1.wgt.RDat	TREM1	6	41235664	41254457	0.19408	rs9369298	3.11	rs4714441	0.158	-14.31	0.976	505	11	lasso	0.19	6.1e-59	-0.78498	0.432
NA	./WEIGHTS//YFS.BLOOD.RNAARR/YFS.MED20.wgt.RDat	MED20	6	41873092	41888877	0.03839	rs10947972	-3.62	rs2254479	0.0308	6.6	1.049	446	5	lasso	0.033	3.6e-11	1.01168	0.312
NA	./WEIGHTS//YFS.BLOOD.RNAARR/YFS.BYSL.wgt.RDat	BYSL	6	41888926	41900784	0.07329	rs10947972	-3.87	rs2025951	0.0553	-10.11	1.605	443	7	lasso	0.091	2.8e-28	-1.48237	0.138
NA	./WEIGHTS//YFS.BLOOD.RNAARR/YFS.CCND3.wgt.RDat	CCND3	6	41902671	42018095	0.01507	rs10947972	-3.5	rs4623235	0.00901	-4.84	1.824	470	13	enet	0.017	2.3e-06	-0.85734	0.391
NA	./WEIGHTS//YFS.BLOOD.RNAARR/YFS.GUCA1B.wgt.RDat	GUCA1B	6	42152139	42162654	0.02571	rs7764771	2.98	rs3749920	0.00753	4.15	-0.392	402	1	top1	0.0075	0.0012	-0.392	0.695
NA	./WEIGHTS//YFS.BLOOD.RNAARR/YFS.MRPS10.wgt.RDat	MRPS10	6	42174539	42185603	0.14694	rs7764771	2.98	rs3749921	0.193	-15.67	0.114	404	404	bslmm	0.2	2.8e-62	-0.16397	0.87
NA	./WEIGHTS//YFS.BLOOD.RNAARR/YFS.TRERF1.wgt.RDat	TRERF1	6	42192669	42419789	0.0637	rs4711731	-3.57	rs11753796	0.00676	5.25	0.352	464	464	bslmm	0.032	8.5e-11	-1.13259	0.257
NA	./WEIGHTS//YFS.BLOOD.RNAARR/YFS.TBCC.wgt.RDat	TBCC	6	42712219	42714558	0.01248	rs4711731	-3.57	rs260255	0.000282	-3.47	-0.517	347	347	bslmm	0.003	0.029	-1.16112	0.246
NA	./WEIGHTS//YFS.BLOOD.RNAARR/YFS.RPL7L1.wgt.RDat	RPL7L1	6	42847356	42857663	0.2318	rs4711731	-3.57	rs7740879	0.122	12.49	-0.053	344	69	enet	0.16	1.6e-50	-0.4484	0.654
NA	./WEIGHTS//YFS.BLOOD.RNAARR/YFS.GNMT.wgt.RDat	GNMT	6	42928496	42931618	0.1416	rs4711731	-3.57	rs2395943	0.163	14.47	1.939	357	1	top1	0.16	5.8e-51	1.939	0.0525
NA	./WEIGHTS//YFS.BLOOD.RNAARR/YFS.PEX6.wgt.RDat	PEX6	6	42931608	42946958	0.6361	rs4711731	-3.57	rs2395943	0.728	-30.33	1.939	361	361	blup	0.73	0	-2.81188	0.00493
NA	./WEIGHTS//YFS.BLOOD.RNAARR/YFS.MEA1.wgt.RDat	MEA1	6	42979832	42981706	0.01203	rs4711731	-3.57	rs9381218	0.000402	3.73	0.942	351	351	blup	0.0056	0.0044	0.28231	0.778
NA	./WEIGHTS//YFS.BLOOD.RNAARR/YFS.CUL7.wgt.RDat	CUL7	6	43005355	43021683	0.01393	rs4711731	-3.57	rs4714667	0.0095	-4.52	0.256	355	1	top1	0.0095	0.00031	-0.256	0.798
NA	./WEIGHTS//YFS.BLOOD.RNAARR/YFS.MRPL2.wgt.RDat	MRPL2	6	43021767	43027544	0.15146	rs4711731	-3.57	rs6924555	0.0697	9.56	1.425	352	352	bslmm	0.1	1.1e-31	1.14336	0.253
NA	./WEIGHTS//YFS.BLOOD.RNAARR/YFS.CUL9.wgt.RDat	CUL9	6	43149913	43192325	0.04283	rs4711731	-3.57	rs6924555	0.00165	-4.34	1.425	360	360	blup	0.015	9.8e-06	-1.21775	0.223
NA	./WEIGHTS//YFS.BLOOD.RNAARR/YFS.ZNF318.wgt.RDat	ZNF318	6	43274872	43337216	0.09561	rs4711731	-3.57	rs1563788	0.0761	-10.09	-0.334	397	5	lasso	0.1	5.6e-31	0.59143	0.554
NA	./WEIGHTS//YFS.BLOOD.RNAARR/YFS.MRPL14.wgt.RDat	MRPL14	6	44081194	44095194	0.07907	rs16896683	-3.15	rs2144510	0.0731	-9.84	-1.115	505	27	enet	0.078	2.6e-24	1.07181	0.284
NA	./WEIGHTS//YFS.BLOOD.RNAARR/YFS.SLC35B2.wgt.RDat	SLC35B2	6	44221833	44225291	0.17913	rs4714772	-2.67	rs9367190	0.15	13.86	0.7	524	4	enet	0.15	8.7e-47	0.68884	0.491
NA	./WEIGHTS//YFS.BLOOD.RNAARR/YFS.NFKBIE.wgt.RDat	NFKBIE	6	44225903	44233500	0.39267	rs4714772	-2.67	rs2396242	0.0382	-7.11	0.096	524	524	bslmm	0.24	1.9e-76	0.61743	0.537
NA	./WEIGHTS//YFS.BLOOD.RNAARR/YFS.CDC5L.wgt.RDat	CDC5L	6	44355262	44418163	0.01995	rs4714772	-2.67	rs2297334	0.0162	-4.95	-0.04	513	1	top1	0.016	3.3e-06	0.04	0.968
NA	./WEIGHTS//YFS.BLOOD.RNAARR/YFS.SUPT3H.wgt.RDat	SUPT3H	6	44777054	45345690	0.06462	rs9472494	2.54	rs12199720	0.0863	-11.62	-0.205	644	13	lasso	0.12	2.2e-36	-0.09657	0.923
NA	./WEIGHTS//YFS.BLOOD.RNAARR/YFS.CLIC5.wgt.RDat	CLIC5	6	45868045	46048132	0.14332	rs7738939	-2.7	rs4714888	0.105	11.7	-1.224	514	6	lasso	0.11	7.3e-34	-1.42268	0.155
NA	./WEIGHTS//YFS.BLOOD.RNAARR/YFS.ENPP4.wgt.RDat	ENPP4	6	46097730	46114436	0.22635	rs7738939	-2.7	rs995564	0.253	-17.96	-0.265	489	47	enet	0.29	2.3e-96	0.68272	0.495
NA	./WEIGHTS//YFS.BLOOD.RNAARR/YFS.PLA2G7.wgt.RDat	PLA2G7	6	46671938	46703430	0.41424	rs13191618	2.54	rs6901178	0.107	11.83	-0.767	522	96	enet	0.23	7.1e-73	-0.90943	0.363
NA	./WEIGHTS//YFS.BLOOD.RNAARR/YFS.MUT.wgt.RDat	MUT	6	49398073	49430904	0.08395	rs7741826	2.11	rs3806988	0.0706	9.63	1.144	357	40	enet	0.073	6.3e-23	1.06767	0.286
NA	./WEIGHTS//YFS.BLOOD.RNAARR/YFS.CENPQ.wgt.RDat	CENPQ	6	49431091	49460820	0.01401	rs7741826	2.11	rs2229384	0.0067	4.81	-1.52	354	354	blup	0.012	6.4e-05	-1.04929	0.294
NA	./WEIGHTS//YFS.BLOOD.RNAARR/YFS.MCM3.wgt.RDat	MCM3	6	52128807	52149679	0.02624	rs7746344	2.52	rs742552	0.00421	4.09	0.143	560	560	blup	0.014	2e-05	-0.49306	0.622
NA	./WEIGHTS//YFS.BLOOD.RNAARR/YFS.EFHC1.wgt.RDat	EFHC1	6	52285106	52387892	0.03864	rs7746344	2.52	rs2067002	0.00392	-4.53	0.336	593	18	enet	0.017	2.2e-06	0.12902	0.897
NA	./WEIGHTS//YFS.BLOOD.RNAARR/YFS.TMEM14A.wgt.RDat	TMEM14A	6	52535907	52551386	0.02744	rs7746344	2.52	rs7762854	0.0123	-5.19	2.01	558	1	top1	0.012	4.7e-05	-2.01	0.0444
NA	./WEIGHTS//YFS.BLOOD.RNAARR/YFS.GSTA4.wgt.RDat	GSTA4	6	52842751	52860176	0.01952	rs7746344	2.52	rs16883343	0.00517	-4.38	1.121	511	511	blup	0.011	0.0001	0.24947	0.803
NA	./WEIGHTS//YFS.BLOOD.RNAARR/YFS.ELOVL5.wgt.RDat	ELOVL5	6	53132196	53213947	0.06871	rs12201213	-2.8	rs9474471	0.03	6.28	-0.54	559	559	bslmm	0.03	2.6e-10	-0.44336	0.658
NA	./WEIGHTS//YFS.BLOOD.RNAARR/YFS.RAB23.wgt.RDat	RAB23	6	57053607	57087078	0.10883	rs9918490	-3.41	rs11398	0.235	17.4	2.248	193	19	enet	0.24	1.9e-77	2.086	0.037
NA	./WEIGHTS//YFS.BLOOD.RNAARR/YFS.LMBRD1.wgt.RDat	LMBRD1	6	70385694	70507003	0.01978	rs3793075	-3.2	rs2487423	0.00116	-3.83	-0.065	499	499	bslmm	0.0032	0.024	0.16969	0.865
NA	./WEIGHTS//YFS.BLOOD.RNAARR/YFS.SMAP1.wgt.RDat	SMAP1	6	71377479	71571718	0.08727	rs3793075	-3.2	rs1577110	0.0992	11.55	-0.483	540	35	enet	0.1	6.4e-31	-0.41738	0.676
NA	./WEIGHTS//YFS.BLOOD.RNAARR/YFS.OGFRL1.wgt.RDat	OGFRL1	6	71998506	72018653	0.2606	rs9351798	-3.13	rs4513748	0.0701	-11.2	-1.223	468	468	bslmm	0.21	2.4e-65	1.14684	0.251
NA	./WEIGHTS//YFS.BLOOD.RNAARR/YFS.KHDC1.wgt.RDat	KHDC1	6	73951037	74020088	0.05371	rs2295761	-2.47	rs10943088	0.0578	9.17	0.126	419	5	lasso	0.063	8e-20	0.0461	0.963
NA	./WEIGHTS//YFS.BLOOD.RNAARR/YFS.MTO1.wgt.RDat	MTO1	6	74171301	74218959	0.07215	rs2295761	-2.47	rs9352005	0.0552	-8.48	0.499	401	27	enet	0.056	9.2e-18	-0.99192	0.321
NA	./WEIGHTS//YFS.BLOOD.RNAARR/YFS.TMEM30A.wgt.RDat	TMEM30A	6	75962640	75994684	0.03304	rs17786760	-2.66	rs240432	0.0241	-6.01	1.039	250	1	top1	0.024	1.8e-08	-1.039	0.299
NA	./WEIGHTS//YFS.BLOOD.RNAARR/YFS.SENP6.wgt.RDat	SENP6	6	76311225	76427997	0.08711	rs10943299	-2.82	rs9350589	0.0799	-10.22	2.052	357	357	blup	0.087	5.2e-27	-1.9844	0.0472
NA	./WEIGHTS//YFS.BLOOD.RNAARR/YFS.IRAK1BP1.wgt.RDat	IRAK1BP1	6	79577189	79656157	0.13724	rs12214432	-3.26	rs3812161	0.128	12.91	0.596	444	31	enet	0.13	8.2e-40	0.70063	0.484
NA	./WEIGHTS//YFS.BLOOD.RNAARR/YFS.PHIP.wgt.RDat	PHIP	6	79645584	79787953	0.05423	rs12214432	-3.26	rs9352668	0.0733	-10.31	0.69	482	5	lasso	0.079	1.8e-24	-0.75459	0.45
NA	./WEIGHTS//YFS.BLOOD.RNAARR/YFS.SH3BGRL2.wgt.RDat	SH3BGRL2	6	80341000	80413372	0.03624	rs12214432	-3.26	rs2245410	0.0276	-6.06	1.15	516	4	lasso	0.028	1.3e-09	-0.68476	0.493
NA	./WEIGHTS//YFS.BLOOD.RNAARR/YFS.BCKDHB.wgt.RDat	BCKDHB	6	80816364	81055987	0.01347	rs9341793	-3.08	rs3828761	0.01	4.17	-1.938	557	1	top1	0.01	0.00021	-1.938	0.0526
NA	./WEIGHTS//YFS.BLOOD.RNAARR/YFS.FAM46A.wgt.RDat	FAM46A	6	82201156	82462491	0.03299	rs1577874	2.21	rs1291465	-0.000189	-3.62	0.717	494	494	blup	0.013	3.7e-05	-0.75299	0.451
NA	./WEIGHTS//YFS.BLOOD.RNAARR/YFS.DOPEY1.wgt.RDat	DOPEY1	6	83777385	83881069	0.18299	rs2149537	2.62	rs12197711	0.209	-16.43	0.833	390	9	lasso	0.21	1.4e-67	-0.83518	0.404
NA	./WEIGHTS//YFS.BLOOD.RNAARR/YFS.RWDD2A.wgt.RDat	RWDD2A	6	83903098	83908651	0.02097	rs2149537	2.62	rs524068	0.0132	-4.81	0.98	347	1	top1	0.013	2.5e-05	-0.98	0.327
NA	./WEIGHTS//YFS.BLOOD.RNAARR/YFS.NT5E.wgt.RDat	NT5E	6	86159809	86205500	0.24944	rs12527709	-2.38	rs4487548	0.239	-17.53	-1.838	446	44	enet	0.27	8.8e-89	1.53121	0.126
NA	./WEIGHTS//YFS.BLOOD.RNAARR/YFS.RARS2.wgt.RDat	RARS2	6	88224096	88299721	0.07654	rs11968732	-2.72	rs13219631	0.049	8.37	-1.299	472	17	lasso	0.07	5.8e-22	-1.12108	0.262
NA	./WEIGHTS//YFS.BLOOD.RNAARR/YFS.AKIRIN2.wgt.RDat	AKIRIN2	6	88384790	88411927	0.1322	rs11968732	-2.72	rs2307377	0.146	13.63	1.056	467	38	enet	0.15	2.1e-45	0.90332	0.366
NA	./WEIGHTS//YFS.BLOOD.RNAARR/YFS.CNR1.wgt.RDat	CNR1	6	88849583	88876078	0.03019	rs11968732	-2.72	rs1870832	0.0227	5.76	-0.65	484	1	top1	0.023	4.5e-08	-0.65	0.516
NA	./WEIGHTS//YFS.BLOOD.RNAARR/YFS.RNGTT.wgt.RDat	RNGTT	6	89319985	89673348	0.12105	rs9353578	2.48	rs2756368	0.0567	-8.57	1.015	608	608	bslmm	0.09	5.8e-28	-0.7895	0.43
NA	./WEIGHTS//YFS.BLOOD.RNAARR/YFS.PM20D2.wgt.RDat	PM20D2	6	89855769	89875284	0.03859	rs1980879	-2.31	rs17798549	0.0071	-4.22	-1.832	417	28	enet	0.021	1e-07	0.66655	0.505
NA	./WEIGHTS//YFS.BLOOD.RNAARR/YFS.UBE2J1.wgt.RDat	UBE2J1	6	90036344	90062567	0.17854	rs1980879	-2.31	rs7764923	0.0471	7.93	-0.641	447	36	enet	0.065	2e-20	-0.49942	0.617
NA	./WEIGHTS//YFS.BLOOD.RNAARR/YFS.RRAGD.wgt.RDat	RRAGD	6	90074355	90121989	0.44073	rs1980879	-2.31	rs1555402	0.328	20.98	0.22	458	65	enet	0.4	2.7e-141	0.43066	0.667
NA	./WEIGHTS//YFS.BLOOD.RNAARR/YFS.BACH2.wgt.RDat	BACH2	6	90636248	91006627	0.02506	rs6931936	-3.74	rs10806425	0.00796	-4.84	-1.429	653	4	lasso	0.0083	0.00069	1.21273	0.225
NA	./WEIGHTS//YFS.BLOOD.RNAARR/YFS.ASCC3.wgt.RDat	ASCC3	6	100956070	101329248	0.02324	rs2764273	-2.94	rs6930051	0.0193	-5.25	0.06	430	1	top1	0.019	4.2e-07	-0.06	0.952
NA	./WEIGHTS//YFS.BLOOD.RNAARR/YFS.PREP.wgt.RDat	PREP	6	105725440	105850959	0.04115	rs11961225	3.01	rs1149316	0.0196	-5.52	-1.159	463	1	top1	0.02	3.5e-07	1.159	0.246
NA	./WEIGHTS//YFS.BLOOD.RNAARR/YFS.RTN4IP1.wgt.RDat	RTN4IP1	6	107018903	107077373	0.09255	rs2783031	-3.06	rs2054365	0.116	12.26	-0.89	569	569	bslmm	0.12	6.5e-36	-0.86605	0.386
NA	./WEIGHTS//YFS.BLOOD.RNAARR/YFS.QRSL1.wgt.RDat	QRSL1	6	107077453	107116292	0.18184	rs2783031	-3.06	rs11153019	0.201	-16.01	-1.379	543	25	enet	0.21	3.3e-67	1.92258	0.0545
NA	./WEIGHTS//YFS.BLOOD.RNAARR/YFS.PDSS2.wgt.RDat	PDSS2	6	107473761	107780768	0.05589	rs2783031	-3.06	rs9398120	0.0323	6.66	0.071	615	1	top1	0.032	7.4e-11	0.071	0.943
NA	./WEIGHTS//YFS.BLOOD.RNAARR/YFS.SCML4.wgt.RDat	SCML4	6	108025308	108145521	0.27332	rs17282486	2.79	rs13220047	0.118	-12.32	0.177	437	8	lasso	0.26	1.4e-84	-0.10486	0.916
NA	./WEIGHTS//YFS.BLOOD.RNAARR/YFS.SEC63.wgt.RDat	SEC63	6	108188960	108279393	0.07404	rs17282486	2.82	rs500932	0.0891	11.04	0.524	412	1	top1	0.089	1.2e-27	0.524	0.6
NA	./WEIGHTS//YFS.BLOOD.RNAARR/YFS.OSTM1.wgt.RDat	OSTM1	6	108362613	108487058	0.13346	rs7748110	-3.72	rs9320250	0.163	14.44	-0.767	428	12	lasso	0.17	1.4e-51	-0.88238	0.378
NA	./WEIGHTS//YFS.BLOOD.RNAARR/YFS.FOXO3.wgt.RDat	FOXO3	6	108881038	109005977	0.02605	rs2273668	-3.46	rs4946932	0.0129	-5.6	-0.219	352	3	lasso	0.02	3.2e-07	0.63086	0.528
NA	./WEIGHTS//YFS.BLOOD.RNAARR/YFS.SESN1.wgt.RDat	SESN1	6	109307640	109416022	0.09655	rs2273668	-3.46	rs3734649	0.12	12.49	-1.814	436	1	top1	0.12	3.8e-37	-1.814	0.0697
NA	./WEIGHTS//YFS.BLOOD.RNAARR/YFS.CD164.wgt.RDat	CD164	6	109687717	109703762	0.02591	rs2273668	-3.46	rs11759269	0.0107	-5.71	1.124	382	382	blup	0.021	1.9e-07	0.37129	0.71
NA	./WEIGHTS//YFS.BLOOD.RNAARR/YFS.SMPD2.wgt.RDat	SMPD2	6	109761966	109765122	0.05776	rs2273668	-3.46	rs1358998	0.0786	10.33	-0.825	382	1	top1	0.079	1.8e-24	-0.825	0.409
NA	./WEIGHTS//YFS.BLOOD.RNAARR/YFS.FIG4.wgt.RDat	FIG4	6	110012499	110146631	0.04254	rs1381688	-3.39	rs9400288	0.0373	7.15	1.209	478	478	blup	0.041	2.7e-13	1.39628	0.163
NA	./WEIGHTS//YFS.BLOOD.RNAARR/YFS.RPF2.wgt.RDat	RPF2	6	111303218	111349466	0.45579	rs11751625	-2.54	rs12527783	0.28	-18.83	-0.071	327	327	bslmm	0.29	1.4e-97	0.15987	0.873
NA	./WEIGHTS//YFS.BLOOD.RNAARR/YFS.FYN.wgt.RDat	FYN	6	111981535	112194655	0.04181	rs9384817	3.27	rs9384805	0.0218	6.06	0.374	571	1	top1	0.022	8.4e-08	0.374	0.708
NA	./WEIGHTS//YFS.BLOOD.RNAARR/YFS.MARCKS.wgt.RDat	MARCKS	6	114178541	114184648	0.0379	rs7746661	3.14	rs9384868	0.0356	-7.41	-0.401	389	15	enet	0.038	2.1e-12	0.12329	0.902
NA	./WEIGHTS//YFS.BLOOD.RNAARR/YFS.NT5DC1.wgt.RDat	NT5DC1	6	116422012	116570660	0.07122	rs1204836	2.94	rs9387383	0.0297	-6.61	0.24	431	431	bslmm	0.039	6.4e-13	1.58887	0.112
NA	./WEIGHTS//YFS.BLOOD.RNAARR/YFS.TSPYL1.wgt.RDat	TSPYL1	6	116597741	116601066	0.02076	rs1204836	2.94	rs7770769	0.00207	4.02	-1.293	370	370	blup	0.0081	0.0008	-1.07356	0.283
NA	./WEIGHTS//YFS.BLOOD.RNAARR/YFS.FAM26F.wgt.RDat	FAM26F	6	116782533	116784934	0.64866	rs1204836	2.94	rs4142086	0.276	-18.68	0.326	376	65	enet	0.48	1.5e-183	-1.47952	0.139
NA	./WEIGHTS//YFS.BLOOD.RNAARR/YFS.KPNA5.wgt.RDat	KPNA5	6	117002350	117063029	0.03213	rs1204836	2.94	rs9488991	0.0151	4.54	1.022	388	1	top1	0.015	7.3e-06	1.022	0.307
NA	./WEIGHTS//YFS.BLOOD.RNAARR/YFS.DCBLD1.wgt.RDat	DCBLD1	6	117774980	117891021	0.13468	rs9320591	2.48	rs2104064	0.13	-12.92	-0.221	452	26	enet	0.14	2.2e-44	0.13945	0.889
NA	./WEIGHTS//YFS.BLOOD.RNAARR/YFS.ASF1A.wgt.RDat	ASF1A	6	119215384	119230332	0.13755	rs1295391	-2.61	rs1688641	0.0402	8.53	-0.989	377	29	enet	0.082	2.4e-25	-1.7585	0.0787
NA	./WEIGHTS//YFS.BLOOD.RNAARR/YFS.MAN1A1.wgt.RDat	MAN1A1	6	119498374	119670926	0.06371	rs1295391	-2.61	rs195075	0.0427	7.52	-0.289	474	474	blup	0.051	2.6e-16	-0.44222	0.658
NA	./WEIGHTS//YFS.BLOOD.RNAARR/YFS.HSF2.wgt.RDat	HSF2	6	122720691	122754264	0.09514	rs7742077	-2.11	rs573709	0.0917	-10.94	-0.696	429	429	bslmm	0.093	9.6e-29	0.92906	0.353
NA	./WEIGHTS//YFS.BLOOD.RNAARR/YFS.SERINC1.wgt.RDat	SERINC1	6	122764493	122907269	0.05732	rs7742077	-2.11	rs1267941	0.0459	8.76	0.923	462	462	bslmm	0.08	8.7e-25	0.00566	0.995
NA	./WEIGHTS//YFS.BLOOD.RNAARR/YFS.SMPDL3A.wgt.RDat	SMPDL3A	6	123110315	123130865	0.42378	rs7742077	-2.11	rs9401572	0.112	-12.02	-0.592	412	61	enet	0.28	7.3e-93	0.34826	0.728
NA	./WEIGHTS//YFS.BLOOD.RNAARR/YFS.HEY2.wgt.RDat	HEY2	6	126068810	126082415	0.01818	rs6918302	-2.84	rs1739384	0.0058	4.28	-1.397	322	322	blup	0.0095	0.0003	-1.96574	0.0493
NA	./WEIGHTS//YFS.BLOOD.RNAARR/YFS.NCOA7.wgt.RDat	NCOA7	6	126102307	126252266	0.04852	rs6918302	-2.84	rs490361	0.0512	8.5	-2.048	328	1	top1	0.051	2.4e-16	-2.048	0.0406
NA	./WEIGHTS//YFS.BLOOD.RNAARR/YFS.RNF146.wgt.RDat	RNF146	6	127587755	127609712	0.00573	rs721508	2.18	rs2068626	-0.000594	-3.34	-0.149	323	323	bslmm	0.0023	0.048	0.59663	0.551
NA	./WEIGHTS//YFS.BLOOD.RNAARR/YFS.L3MBTL3.wgt.RDat	L3MBTL3	6	130334844	130462594	0.27522	rs2326916	3.69	rs7769599	0.216	17.7	-1.038	614	614	blup	0.27	1.2e-88	-0.91932	0.358
NA	./WEIGHTS//YFS.BLOOD.RNAARR/YFS.SAMD3.wgt.RDat	SAMD3	6	130465460	130686570	0.39916	rs2326916	3.69	rs7749850	0.251	17.81	1.612	672	672	bslmm	0.34	1.8e-114	1.7027	0.0886
NA	./WEIGHTS//YFS.BLOOD.RNAARR/YFS.MED23.wgt.RDat	MED23	6	131895106	131949369	0.05096	rs1358963	-2.74	rs2246012	0.0458	-8.28	0.171	403	1	top1	0.046	9.3e-15	-0.171	0.864
NA	./WEIGHTS//YFS.BLOOD.RNAARR/YFS.ENPP1.wgt.RDat	ENPP1	6	132129156	132216295	0.01932	rs9483277	2.4	rs11961001	0.000536	-3.46	-2.049	407	1	lasso	0.0058	0.0039	2.049	0.0405
NA	./WEIGHTS//YFS.BLOOD.RNAARR/YFS.STX7.wgt.RDat	STX7	6	132767006	132834337	0.17734	rs11759401	3.14	rs9493341	0.111	12.02	0.454	556	16	enet	0.15	1.1e-45	2.0279	0.0426
NA	./WEIGHTS//YFS.BLOOD.RNAARR/YFS.VNN1.wgt.RDat	VNN1	6	133002729	133035188	0.44947	rs11759401	3.14	rs2262438	0.301	19.67	-0.496	514	35	enet	0.55	3.6e-223	-0.06799	0.946
NA	./WEIGHTS//YFS.BLOOD.RNAARR/YFS.VNN3.wgt.RDat	VNN3	6	133043926	133055904	0.32762	rs11759401	3.14	rs6569843	0.365	-21.54	-0.067	507	507	bslmm	0.39	2.7e-138	0.41842	0.676
NA	./WEIGHTS//YFS.BLOOD.RNAARR/YFS.VNN2.wgt.RDat	VNN2	6	133065009	133084598	0.3536	rs11759401	3.14	rs1883613	0.381	-22.03	0.069	515	5	lasso	0.39	2.7e-138	-0.09515	0.924
NA	./WEIGHTS//YFS.BLOOD.RNAARR/YFS.TBPL1.wgt.RDat	TBPL1	6	134273308	134311570	0.03775	rs1626029	3.34	rs459625	0.0147	-6.11	1.081	433	4	lasso	0.02	3.6e-07	-1.24008	0.215
NA	./WEIGHTS//YFS.BLOOD.RNAARR/YFS.SGK1.wgt.RDat	SGK1	6	134490384	134639250	0.42685	rs1626029	3.34	rs17827161	0.239	17.4	0.032	471	471	bslmm	0.28	3.9e-93	0.64276	0.52
NA	./WEIGHTS//YFS.BLOOD.RNAARR/YFS.AHI1.wgt.RDat	AHI1	6	135604670	135818914	0.24067	rs2179170	2.39	rs7759971	0.3	-19.59	0.255	414	414	bslmm	0.33	1.4e-110	-0.2888	0.773
NA	./WEIGHTS//YFS.BLOOD.RNAARR/YFS.MAP7.wgt.RDat	MAP7	6	136663875	136871957	0.03309	NA	NA	NA	NA	NA	NA	376	0	top1	0.0066	0.0022	NA	NA
NA	./WEIGHTS//YFS.BLOOD.RNAARR/YFS.MAP3K5.wgt.RDat	MAP3K5	6	136878185	137113656	0.05001	rs7747460	-2.45	rs9483945	0.0742	-10.38	0.873	364	14	lasso	0.089	1.6e-27	-0.17688	0.86
NA	./WEIGHTS//YFS.BLOOD.RNAARR/YFS.PEX7.wgt.RDat	PEX7	6	137143717	137235075	0.07887	rs3908195	-3.09	rs2295592	0.0586	-8.67	-0.119	389	1	top1	0.059	1.6e-18	0.119	0.905
NA	./WEIGHTS//YFS.BLOOD.RNAARR/YFS.HEBP2.wgt.RDat	HEBP2	6	138724668	138743334	0.18807	rs6570201	-3.39	rs7740144	0.196	-15.77	-1.157	459	459	bslmm	0.24	2.3e-76	0.51853	0.604
NA	./WEIGHTS//YFS.BLOOD.RNAARR/YFS.CCDC28A.wgt.RDat	CCDC28A	6	139094657	139114456	0.04876	rs6939425	-2.74	rs11752309	0.0184	6.21	0.953	431	8	lasso	0.025	7.1e-09	0.15756	0.875
NA	./WEIGHTS//YFS.BLOOD.RNAARR/YFS.VTA1.wgt.RDat	VTA1	6	142468367	142545826	0.08282	rs225717	2.63	rs12665758	0.078	10.44	1.389	363	20	enet	0.08	6.7e-25	1.2427	0.214
NA	./WEIGHTS//YFS.BLOOD.RNAARR/YFS.AIG1.wgt.RDat	AIG1	6	143381633	143661441	0.08173	rs9386031	2.73	rs17590726	0.0294	7.34	-0.791	633	4	lasso	0.067	3.8e-21	-1.07599	0.282
NA	./WEIGHTS//YFS.BLOOD.RNAARR/YFS.PHACTR2.wgt.RDat	PHACTR2	6	143857982	144152322	0.0463	rs9386031	2.73	rs17614442	0.00743	-4.74	-1.051	595	4	lasso	0.018	9.6e-07	1.07826	0.281
NA	./WEIGHTS//YFS.BLOOD.RNAARR/YFS.PLAGL1.wgt.RDat	PLAGL1	6	144261437	144385735	0.19369	rs9386031	2.73	rs17616841	0.0676	-9.39	-1.26	485	14	enet	0.15	3.2e-45	0.43588	0.663
NA	./WEIGHTS//YFS.BLOOD.RNAARR/YFS.STX11.wgt.RDat	STX11	6	144471663	144509507	0.03128	rs1082	-2.62	rs3734228	0.0255	5.85	-0.466	399	1	top1	0.025	6.9e-09	-0.466	0.641
NA	./WEIGHTS//YFS.BLOOD.RNAARR/YFS.UTRN.wgt.RDat	UTRN	6	144606837	145174170	0.01969	rs10499236	2.82	rs10499238	0.0394	-7.2	-0.341	609	1	top1	0.039	6.7e-13	0.341	0.733
NA	./WEIGHTS//YFS.BLOOD.RNAARR/YFS.SHPRH.wgt.RDat	SHPRH	6	146185381	146285559	0.01234	rs362853	2.4	rs9497395	0.0067	4.66	-0.033	307	307	blup	0.011	0.0001	-0.09879	0.921
NA	./WEIGHTS//YFS.BLOOD.RNAARR/YFS.STXBP5.wgt.RDat	STXBP5	6	147525561	147706866	0.06935	rs12662247	-3.2	rs9373522	0.0396	7.82	-1.764	506	5	lasso	0.047	4.6e-15	-2.01322	0.0441
NA	./WEIGHTS//YFS.BLOOD.RNAARR/YFS.SASH1.wgt.RDat	SASH1	6	148593440	148873186	0.0995	rs9498175	2.21	rs17078353	0.0406	7.34	1.071	811	811	bslmm	0.045	1.9e-14	0.83268	0.405
NA	./WEIGHTS//YFS.BLOOD.RNAARR/YFS.UST.wgt.RDat	UST	6	149068464	149398126	0.05881	rs926408	-2.83	rs9283119	0.0266	6.14	0.0717	757	757	bslmm	0.048	1.9e-15	-0.60917	0.542
NA	./WEIGHTS//YFS.BLOOD.RNAARR/YFS.NUP43.wgt.RDat	NUP43	6	150045451	150070801	0.07244	rs9397206	-2.94	rs35031906	0.158	-14.31	-0.452	464	19	enet	0.17	4.6e-52	0.57994	0.562
NA	./WEIGHTS//YFS.BLOOD.RNAARR/YFS.PCMT1.wgt.RDat	PCMT1	6	150070579	150132556	0.01438	rs9397206	-2.94	rs9322188	0.0128	5.09	-0.896	487	2	lasso	0.015	5.9e-06	-0.48769	0.626
NA	./WEIGHTS//YFS.BLOOD.RNAARR/YFS.MTHFD1L.wgt.RDat	MTHFD1L	6	151186685	151423023	0.05693	rs17349419	3.01	rs13201018	0.00145	5.37	-0.255	827	827	bslmm	0.023	4.2e-08	-0.87388	0.382
NA	./WEIGHTS//YFS.BLOOD.RNAARR/YFS.RMND1.wgt.RDat	RMND1	6	151725989	151773259	0.05928	rs2347637	-3.35	rs9397405	0.0558	-8.83	-0.555	602	1	top1	0.056	1.1e-17	0.555	0.579
NA	./WEIGHTS//YFS.BLOOD.RNAARR/YFS.MTRF1L.wgt.RDat	MTRF1L	6	153308497	153323820	0.15741	rs595797	-3.57	rs6921137	0.152	13.89	2.588	536	536	bslmm	0.18	8e-58	3.83952	0.000123
NA	./WEIGHTS//YFS.BLOOD.RNAARR/YFS.RGS17.wgt.RDat	RGS17	6	153325594	153452384	0.09584	rs595797	-3.57	rs596359	0.107	11.73	-2.027	593	1	top1	0.11	3.1e-33	-2.027	0.0427
NA	./WEIGHTS//YFS.BLOOD.RNAARR/YFS.TIAM2.wgt.RDat	TIAM2	6	155153831	155578857	0.61478	rs4870365	4.07	rs162979	0.335	20.57	0.574	645	40	enet	0.57	9.4e-234	0.80855	0.419
NA	./WEIGHTS//YFS.BLOOD.RNAARR/YFS.TFB1M.wgt.RDat	TFB1M	6	155578643	155635627	0.13169	rs4870365	4.07	rs9371371	0.0734	9.74	-0.73	496	31	enet	0.1	1.8e-31	0.33614	0.737
NA	./WEIGHTS//YFS.BLOOD.RNAARR/YFS.SYNJ2.wgt.RDat	SYNJ2	6	158402888	158520208	0.37119	rs6455590	-2.84	rs350292	0.39	22.22	-1.308	586	586	bslmm	0.42	2.3e-149	-0.87915	0.379
NA	./WEIGHTS//YFS.BLOOD.RNAARR/YFS.SERAC1.wgt.RDat	SERAC1	6	158530536	158589312	0.06686	rs6455590	-2.84	rs11756587	0.0593	8.86	0.167	575	6	lasso	0.064	3.2e-20	0.50657	0.612
NA	./WEIGHTS//YFS.BLOOD.RNAARR/YFS.GTF2H5.wgt.RDat	GTF2H5	6	158589384	158620376	0.19806	rs6455590	-2.84	rs1559849	0.104	-11.55	1.273	546	546	bslmm	0.16	5.6e-51	-0.07475	0.94
NA	./WEIGHTS//YFS.BLOOD.RNAARR/YFS.DYNLT1.wgt.RDat	DYNLT1	6	159057506	159065771	0.17285	rs6455590	-2.84	rs9457413	0.222	16.82	-1.662	494	17	lasso	0.23	2e-75	-1.46833	0.142
NA	./WEIGHTS//YFS.BLOOD.RNAARR/YFS.SYTL3.wgt.RDat	SYTL3	6	159071046	159185908	0.08218	rs6455590	-2.84	rs16889213	0.065	-9.49	-0.607	578	1	top1	0.065	2.1e-20	0.607	0.544
NA	./WEIGHTS//YFS.BLOOD.RNAARR/YFS.EZR.wgt.RDat	EZR	6	159186773	159240444	0.04827	rs6455590	-2.84	rs12216267	0.00501	4.58	-0.096	555	555	bslmm	0.023	3.1e-08	-0.43008	0.667
NA	./WEIGHTS//YFS.BLOOD.RNAARR/YFS.RSPH3.wgt.RDat	RSPH3	6	159393903	159421219	0.38908	rs6455590	-2.84	rs12216499	0.243	17.72	-0.319	551	50	enet	0.37	6.2e-128	-0.19189	0.848
NA	./WEIGHTS//YFS.BLOOD.RNAARR/YFS.TAGAP.wgt.RDat	TAGAP	6	159455500	159466184	0.09101	rs6455590	-2.84	rs926657	0.0672	-9.36	-0.179	552	552	bslmm	0.069	1.4e-21	0.11225	0.911
NA	./WEIGHTS//YFS.BLOOD.RNAARR/YFS.SOD2.wgt.RDat	SOD2	6	160100096	160183561	0.32795	rs648253	2.89	rs7855	0.255	17.95	0.411	593	11	lasso	0.28	8.4e-91	0.83879	0.402
NA	./WEIGHTS//YFS.BLOOD.RNAARR/YFS.TCP1.wgt.RDat	TCP1	6	160199530	160210781	0.02096	rs648253	2.89	rs505111	-0.000417	3.23	1.03	541	541	blup	0.0058	0.004	-0.10722	0.915
NA	./WEIGHTS//YFS.BLOOD.RNAARR/YFS.MRPL18.wgt.RDat	MRPL18	6	160210844	160219468	0.21194	rs648253	2.89	rs9365097	0.307	19.71	0.963	540	1	top1	0.31	8.4e-103	0.963	0.336
NA	./WEIGHTS//YFS.BLOOD.RNAARR/YFS.QKI.wgt.RDat	QKI	6	163835032	163999628	0.04558	rs12210010	2.59	rs2759386	0.0381	-7.27	0.791	680	680	bslmm	0.039	1.1e-12	-0.8283	0.408
NA	./WEIGHTS//YFS.BLOOD.RNAARR/YFS.SFT2D1.wgt.RDat	SFT2D1	6	166733216	166756079	0.38871	rs7741397	-2.85	rs9366007	0.297	-19.4	0.079	708	26	enet	0.38	6.7e-135	-0.39938	0.69
NA	./WEIGHTS//YFS.BLOOD.RNAARR/YFS.RNASET2.wgt.RDat	RNASET2	6	167342992	167370679	0.44635	rs3757193	2.66	rs429083	0.6	27.54	-0.602	657	24	enet	0.61	1.8e-260	-0.70898	0.478
NA	./WEIGHTS//YFS.BLOOD.RNAARR/YFS.PHF10.wgt.RDat	PHF10	6	170104001	170124151	0.02268	rs3823466	2.75	rs4716397	0.0116	4.95	1.368	481	481	blup	0.015	7e-06	0.85974	0.39
NA	./WEIGHTS//YFS.BLOOD.RNAARR/YFS.DLL1.wgt.RDat	DLL1	6	170591294	170599561	0.11293	rs12193425	3.01	rs2180052	0.0253	-7.23	-0.949	382	382	bslmm	0.077	5.1e-24	-0.08626	0.931
NA	./WEIGHTS//YFS.BLOOD.RNAARR/YFS.FAM120B.wgt.RDat	FAM120B	6	170599791	170716153	0.31677	rs12193425	3.01	rs7754489	0.218	-16.77	0.68	379	379	bslmm	0.29	1.9e-95	0.05434	0.957
NA	./WEIGHTS//YFS.BLOOD.RNAARR/YFS.PSMB1.wgt.RDat	PSMB1	6	170844205	170862429	0.27699	rs12193425	3.01	rs13207114	0.413	22.84	-0.295	268	33	enet	0.46	3.5e-169	0.22974	0.818
NA	./WEIGHTS//YFS.BLOOD.RNAARR/YFS.PDCD2.wgt.RDat	PDCD2	6	170884383	170893780	0.01858	rs12193425	3.01	rs4428484	0.014	-4.39	0.081	248	1	top1	0.014	1.5e-05	-0.081	0.935
PANEL	FILE	ID	CHR	P0	P1	HSQ	BEST.GWAS.ID	BEST.GWAS.Z	EQTL.ID	EQTL.R2	EQTL.Z	EQTL.GWAS.Z	NSNP	NWGT	MODEL	MODELCV.R2	MODELCV.PV	TWAS.Z	TWAS.P
NA	./WEIGHTS//YFS.BLOOD.RNAARR/YFS.MYLK4.wgt.RDat	MYLK4	6	2663863	2751200	0.1137	rs1341697	-2.81	rs2038760	0.04879	8.93	0.67	596	8	lasso	0.095	1.8e-29	0.625	0.532
NA	./WEIGHTS//YFS.BLOOD.RNAARR/YFS.SERPINB1.wgt.RDat	SERPINB1	6	2832566	2842240	0.2316	rs1341697	-2.81	rs316344	0.20776	16.46	0.172	635	22	enet	0.22	1.2e-70	-0.015	0.988
NA	./WEIGHTS//YFS.BLOOD.RNAARR/YFS.SERPINB6.wgt.RDat	SERPINB6	6	2948393	2972090	0.4783	rs11759003	3.23	rs2756072	0.37282	-21.74	0.521	666	53	enet	0.53	7.3e-208	-0.1411	0.888
NA	./WEIGHTS//YFS.BLOOD.RNAARR/YFS.E2F3.wgt.RDat	E2F3	6	20402398	20493941	0.0649	rs2457352	-2.3	rs874447	0.02499	-5.77	1.704	517	30	enet	0.042	1.3e-13	0.4507	0.652
NA	./WEIGHTS//YFS.BLOOD.RNAARR/YFS.CDKAL1.wgt.RDat	CDKAL1	6	20534688	21232635	0.1277	rs12663356	-2.49	rs10946439	0.07327	-9.78	0.303	791	31	enet	0.097	3.7e-30	-1.3928	0.164
NA	./WEIGHTS//YFS.BLOOD.RNAARR/YFS.SOX4.wgt.RDat	SOX4	6	21593972	21598847	0.0236	rs12663356	-2.49	rs12530233	0.01863	-5	0.127	465	465	bslmm	0.02	2.8e-07	0.2144	0.83
NA	./WEIGHTS//YFS.BLOOD.RNAARR/YFS.MRS2.wgt.RDat	MRS2	6	24403153	24425810	0.1325	rs3761788	3.5	rs793654	0.04584	-8.72	-0.009	557	557	bslmm	0.11	7.9e-34	1.5996	0.11
NA	./WEIGHTS//YFS.BLOOD.RNAARR/YFS.ALDH5A1.wgt.RDat	ALDH5A1	6	24495080	24537435	0.1994	rs3761788	3.5	rs3761793	0.24622	-17.68	-0.444	576	1	top1	0.25	1.1e-79	0.444	0.657
NA	./WEIGHTS//YFS.BLOOD.RNAARR/YFS.GMNN.wgt.RDat	GMNN	6	24775159	24786327	0.0251	rs3761788	3.5	rs2245409	0.01544	5.26	-1.562	569	11	enet	0.016	4.8e-06	-0.96	0.337
NA	./WEIGHTS//YFS.BLOOD.RNAARR/YFS.FAM65B.wgt.RDat	FAM65B	6	24797601	25042238	0.0513	rs9461170	-3.79	rs4451128	0.0101	-5.99	-0.171	731	731	bslmm	0.028	1.6e-09	-0.1957	0.845
NA	./WEIGHTS//YFS.BLOOD.RNAARR/YFS.LRRC16A.wgt.RDat	LRRC16A	6	25279306	25620758	0.265	rs9461170	-3.79	rs17317669	0.16954	14.7	2.001	823	10	lasso	0.19	9.5e-59	2.1775	0.0294
NA	./WEIGHTS//YFS.BLOOD.RNAARR/YFS.TRIM38.wgt.RDat	TRIM38	6	25963030	25987384	0.3708	rs12202419	4.34	rs1130000	0.30754	19.77	1.758	672	672	bslmm	0.34	3.8e-115	2.0326	0.0421
NA	./WEIGHTS//YFS.BLOOD.RNAARR/YFS.HIST1H1C.wgt.RDat	HIST1H1C	6	26055968	26056699	0.0717	rs12202419	4.34	rs707889	0.03308	7.15	2.615	660	49	enet	0.044	2.2e-14	3.1111	0.00186
NA	./WEIGHTS//YFS.BLOOD.RNAARR/YFS.HIST1H2BC.wgt.RDat	HIST1H2BC	6	26115101	26124154	0.0281	rs12202419	4.34	rs17596719	0.00991	4.91	0.943	659	19	enet	0.018	1.1e-06	0.4617	0.644
NA	./WEIGHTS//YFS.BLOOD.RNAARR/YFS.HIST1H2BD.wgt.RDat	HIST1H2BD	6	26158349	26171577	0.5974	rs12202419	4.34	rs1009181	0.41911	-23.01	1.073	651	65	enet	0.43	1.3e-157	-0.7433	0.457
NA	./WEIGHTS//YFS.BLOOD.RNAARR/YFS.BTN3A2.wgt.RDat	BTN3A2	6	26365387	26378546	0.42	rs12202419	4.34	rs9366653	0.29283	-19.24	0.944	525	42	enet	0.37	2.2e-127	-0.9346	0.35
NA	./WEIGHTS//YFS.BLOOD.RNAARR/YFS.BTN3A1.wgt.RDat	BTN3A1	6	26402465	26415444	0.0849	rs12202419	4.34	rs2237236	0.07079	9.58	1.844	501	501	blup	0.094	4.8e-29	1.435	0.151
NA	./WEIGHTS//YFS.BLOOD.RNAARR/YFS.HMGN4.wgt.RDat	HMGN4	6	26538633	26546482	0.257	rs12202419	4.34	rs9393729	0.20375	16.36	-1.605	458	75	enet	0.32	1.4e-107	-1.3943	0.163
NA	./WEIGHTS//YFS.BLOOD.RNAARR/YFS.ABT1.wgt.RDat	ABT1	6	26597180	26600278	0.0737	rs12202419	4.34	rs12204145	0.03127	6.49	3.994	453	31	enet	0.037	2.5e-12	2.4021	0.0163
NA	./WEIGHTS//YFS.BLOOD.RNAARR/YFS.HIST1H2BJ.wgt.RDat	HIST1H2BJ	6	27093676	27100541	0.0145	rs12201890	4.09	rs6902268	0.00736	4.45	-1.82	317	1	top1	0.0074	0.0013	-1.82	0.0688
NA	./WEIGHTS//YFS.BLOOD.RNAARR/YFS.HIST1H2BK.wgt.RDat	HIST1H2BK	6	27106073	27114619	0.1829	rs12201890	4.09	rs12209429	0.25478	18	3.269	308	308	bslmm	0.27	2.1e-87	2.4302	0.0151
NA	./WEIGHTS//YFS.BLOOD.RNAARR/YFS.ZSCAN16.wgt.RDat	ZSCAN16	6	28092338	28097860	0.0135	rs2232422	-3.7	rs853685	0.00515	4.29	0.061	417	417	blup	0.014	1.4e-05	0.761	0.447
NA	./WEIGHTS//YFS.BLOOD.RNAARR/YFS.ZKSCAN4.wgt.RDat	ZKSCAN4	6	28212401	28227011	0.0307	rs2232422	-3.7	rs735765	0.0047	4.35	1.312	387	20	enet	0.018	1.1e-06	-1.0626	0.288
NA	./WEIGHTS//YFS.BLOOD.RNAARR/YFS.PGBD1.wgt.RDat	PGBD1	6	28249314	28270326	0.0159	rs2232422	-3.7	rs201004	0.02353	5.63	0.936	372	1	top1	0.024	2.6e-08	0.936	0.349
NA	./WEIGHTS//YFS.BLOOD.RNAARR/YFS.ZKSCAN3.wgt.RDat	ZKSCAN3	6	28317691	28336947	0.0735	rs2232422	-3.7	rs213230	0.0141	5.83	-3.02	342	6	lasso	0.033	3.6e-11	-3.8496	0.000118
NA	./WEIGHTS//YFS.BLOOD.RNAARR/YFS.TRIM27.wgt.RDat	TRIM27	6	28870779	28891766	0.074	rs7766356	-3.42	rs7740351	0.04865	8.02	-1.766	45	45	blup	0.068	2e-21	-1.3204	0.187
NA	./WEIGHTS//YFS.BLOOD.RNAARR/YFS.GABBR1.wgt.RDat	GABBR1	6	29523406	29601753	0.0462	rs1362126	5.16	rs9257940	0.00825	-4.39	1.558	39	10	enet	0.028	1.4e-09	0.0927	0.926
NA	./WEIGHTS//YFS.BLOOD.RNAARR/YFS.HLA-F.wgt.RDat	HLA-F	6	29690552	29706305	0.2574	rs1362126	5.16	rs7759272	0.12506	12.66	-1.215	39	23	enet	0.19	1e-60	2.5499	0.0108
NA	./WEIGHTS//YFS.BLOOD.RNAARR/YFS.HLA-A.wgt.RDat	HLA-A	6	29909037	29913661	0.2921	rs1362126	5.16	rs2517910	0.05781	-8.74	-5.112	38	37	enet	0.084	4.8e-26	4.8027	1.57e-06
PANEL	FILE	ID	CHR	P0	P1	HSQ	BEST.GWAS.ID	BEST.GWAS.Z	EQTL.ID	EQTL.R2	EQTL.Z	EQTL.GWAS.Z	NSNP	NWGT	MODEL	MODELCV.R2	MODELCV.PV	TWAS.Z	TWAS.P
NA	./WEIGHTS//YFS.BLOOD.RNAARR/YFS.PRKAR1B.wgt.RDat	PRKAR1B	7	588834	767287	0.05188	rs7456553	-2.21	rs4719437	0.00279	-4.8	0.816	253	23	enet	0.023	2.7e-08	-0.25783	0.79654
NA	./WEIGHTS//YFS.BLOOD.RNAARR/YFS.ADAP1.wgt.RDat	ADAP1	7	937540	995043	0.34273	rs7456553	-2.21	rs2272379	0.0797	-10.15	1.332	252	59	enet	0.17	4.1e-53	0.46733	0.64027
NA	./WEIGHTS//YFS.BLOOD.RNAARR/YFS.COX19.wgt.RDat	COX19	7	938415	1015235	0.12954	rs7456553	-2.21	rs6462277	0.101	-11.33	-1.178	256	11	enet	0.1	1.2e-31	1.24522	0.21305
NA	./WEIGHTS//YFS.BLOOD.RNAARR/YFS.GPR146.wgt.RDat	GPR146	7	1084212	1098897	0.27325	rs7456553	-2.21	rs1997243	0.311	20.05	-0.411	286	6	lasso	0.34	5.5e-115	-0.22288	0.82363
NA	./WEIGHTS//YFS.BLOOD.RNAARR/YFS.GPER.wgt.RDat	GPER	7	1121844	1133451	0.27395	rs7456553	-2.21	rs12702029	0.0632	-9.12	-0.63	303	303	bslmm	0.096	8.8e-30	1.76061	0.07831
NA	./WEIGHTS//YFS.BLOOD.RNAARR/YFS.ZFAND2A.wgt.RDat	ZFAND2A	7	1191707	1200395	0.39972	rs7456553	-2.21	rs4075937	0.559	26.56	0.416	323	12	lasso	0.6	2.1e-253	0.28178	0.77812
NA	./WEIGHTS//YFS.BLOOD.RNAARR/YFS.INTS1.wgt.RDat	INTS1	7	1509913	1545489	0.23611	rs6949979	2.64	rs6968011	0.182	-15.72	0.575	373	19	enet	0.23	8.6e-73	-0.08641	0.93114
NA	./WEIGHTS//YFS.BLOOD.RNAARR/YFS.PSMG3.wgt.RDat	PSMG3	7	1606966	1610641	0.0109	rs6949979	2.64	rs7803208	-0.000327	-3.48	-0.365	331	331	blup	0.0072	0.0015	-0.01765	0.98592
NA	./WEIGHTS//YFS.BLOOD.RNAARR/YFS.MAD1L1.wgt.RDat	MAD1L1	7	1855429	2272878	0.38904	rs6963924	3.12	rs3778973	0.0565	9.83	1.966	511	107	enet	0.19	2.6e-59	0.85375	0.39325
NA	./WEIGHTS//YFS.BLOOD.RNAARR/YFS.FTSJ2.wgt.RDat	FTSJ2	7	2273866	2281840	0.02816	rs6963924	3.12	rs3757440	0.026	6.02	-2.034	395	1	top1	0.026	5e-09	-2.034	0.04195
NA	./WEIGHTS//YFS.BLOOD.RNAARR/YFS.SNX8.wgt.RDat	SNX8	7	2291405	2393953	0.03285	rs6963924	3.12	rs1639918	-0.000675	4.32	1.208	442	442	blup	0.015	6.6e-06	-1.73795	0.08222
NA	./WEIGHTS//YFS.BLOOD.RNAARR/YFS.CHST12.wgt.RDat	CHST12	7	2443223	2474242	0.03855	rs6963924	3.12	rs12536239	8.47e-05	-3.59	-1.083	421	25	enet	0.018	1e-06	1.4404	0.14975
NA	./WEIGHTS//YFS.BLOOD.RNAARR/YFS.TTYH3.wgt.RDat	TTYH3	7	2671585	2704436	0.01672	rs6963924	3.12	rs940988	0.0142	4.7	0.871	497	1	top1	0.014	1.3e-05	0.871	0.38375
NA	./WEIGHTS//YFS.BLOOD.RNAARR/YFS.GNA12.wgt.RDat	GNA12	7	2767746	2883958	0.22879	rs12700670	-3.48	rs17300022	0.153	-14.05	0.433	570	570	bslmm	0.25	4.5e-82	-0.68453	0.49364
NA	./WEIGHTS//YFS.BLOOD.RNAARR/YFS.CARD11.wgt.RDat	CARD11	7	2945775	3083579	0.0656	rs12700670	-3.48	rs6955702	0.0555	8.47	-1.565	609	6	lasso	0.057	6.7e-18	-1.65482	0.09796
NA	./WEIGHTS//YFS.BLOOD.RNAARR/YFS.WIPI2.wgt.RDat	WIPI2	7	5229819	5273457	0.30797	rs4415230	2.97	rs12472	0.215	16.52	0.744	332	46	enet	0.26	2.8e-83	1.19981	0.23021
NA	./WEIGHTS//YFS.BLOOD.RNAARR/YFS.FBXL18.wgt.RDat	FBXL18	7	5470966	5553429	0.1324	rs4415230	2.97	rs4527789	0.0276	7.39	0.018	308	9	lasso	0.06	8.6e-19	-0.07414	0.9409
NA	./WEIGHTS//YFS.BLOOD.RNAARR/YFS.FSCN1.wgt.RDat	FSCN1	7	5632439	5646286	0.06293	rs4415230	2.97	rs4415230	0.0434	-7.65	2.973	299	9	lasso	0.052	1.4e-16	-2.47803	0.01321
NA	./WEIGHTS//YFS.BLOOD.RNAARR/YFS.RNF216.wgt.RDat	RNF216	7	5659678	5821370	0.05108	rs4415230	2.97	rs12537672	0.0106	4.91	1.465	345	345	blup	0.023	2.7e-08	0.9901	0.32212
NA	./WEIGHTS//YFS.BLOOD.RNAARR/YFS.AIMP2.wgt.RDat	AIMP2	7	6048876	6063465	0.13715	rs4415230	2.97	rs495124	0.116	13.29	-0.581	315	10	lasso	0.18	1.2e-56	-0.67333	0.50074
NA	./WEIGHTS//YFS.BLOOD.RNAARR/YFS.EIF2AK1.wgt.RDat	EIF2AK1	7	6061881	6098861	0.27311	rs4415230	2.97	rs852154	0.397	22.51	-1.058	315	26	enet	0.41	4.9e-147	-0.71096	0.47711
NA	./WEIGHTS//YFS.BLOOD.RNAARR/YFS.DAGLB.wgt.RDat	DAGLB	7	6448757	6523821	0.22959	rs10242703	-2.92	rs12537894	0.28	19.03	-0.445	272	23	enet	0.29	2.8e-96	-0.27612	0.78245
NA	./WEIGHTS//YFS.BLOOD.RNAARR/YFS.KDELR2.wgt.RDat	KDELR2	7	6485584	6523873	0.68195	rs10242703	-2.92	rs6796	0.57	-26.84	1.777	272	272	bslmm	0.61	1e-261	-1.51037	0.13095
NA	./WEIGHTS//YFS.BLOOD.RNAARR/YFS.C1GALT1.wgt.RDat	C1GALT1	7	7196565	7288251	0.35006	rs10242703	-2.92	rs7780273	0.204	16.17	-0.623	490	45	enet	0.32	4.3e-109	-0.96921	0.33244
NA	./WEIGHTS//YFS.BLOOD.RNAARR/YFS.MIOS.wgt.RDat	MIOS	7	7606503	7648560	0.10183	rs9655062	-2.8	rs7804360	0.0923	-10.97	2.714	701	701	bslmm	0.1	9.5e-32	-2.30168	0.02135
NA	./WEIGHTS//YFS.BLOOD.RNAARR/YFS.RPA3.wgt.RDat	RPA3	7	7676149	7758238	0.04127	rs9655062	-2.8	rs3735460	0.0457	8.39	-1.332	751	5	lasso	0.046	7.2e-15	-1.12488	0.26064
NA	./WEIGHTS//YFS.BLOOD.RNAARR/YFS.TMEM106B.wgt.RDat	TMEM106B	7	12250867	12276886	0.07763	rs2356058	-3.38	rs5011432	0.055	8.73	1.198	677	7	lasso	0.055	1.6e-17	1.31537	0.18839
NA	./WEIGHTS//YFS.BLOOD.RNAARR/YFS.BZW2.wgt.RDat	BZW2	7	16685756	16746148	0.05143	rs11773294	-2.44	rs17625938	0.0272	-5.98	-0.624	652	19	enet	0.037	3.5e-12	0.57533	0.56507
NA	./WEIGHTS//YFS.BLOOD.RNAARR/YFS.SP4.wgt.RDat	SP4	7	21467652	21554440	0.0908	rs10480009	3.1	rs2390538	0.00979	-5.72	0.614	722	36	enet	0.048	2.7e-15	0.33992	0.73392
NA	./WEIGHTS//YFS.BLOOD.RNAARR/YFS.CDCA7L.wgt.RDat	CDCA7L	7	21940518	21985702	0.02526	rs10480009	3.1	rs7971	0.00768	-4.39	-0.677	743	743	blup	0.008	0.00084	1.38315	0.16662
NA	./WEIGHTS//YFS.BLOOD.RNAARR/YFS.TOMM7.wgt.RDat	TOMM7	7	22852251	22862470	0.32426	rs2905309	2.45	rs4722189	0.417	-22.99	-0.927	504	5	lasso	0.42	1.5e-152	0.74307	0.45744
NA	./WEIGHTS//YFS.BLOOD.RNAARR/YFS.KLHL7.wgt.RDat	KLHL7	7	23145353	23215040	0.04647	rs2905309	2.45	rs10256996	0.0518	8.19	1.868	445	1	top1	0.052	1.6e-16	1.868	0.06176
NA	./WEIGHTS//YFS.BLOOD.RNAARR/YFS.NUPL2.wgt.RDat	NUPL2	7	23221446	23240630	0.0825	rs4719726	-2.21	rs7808488	0.102	-12.2	1.14	432	432	blup	0.13	3.9e-39	-0.99127	0.32155
NA	./WEIGHTS//YFS.BLOOD.RNAARR/YFS.TRA2A.wgt.RDat	TRA2A	7	23544399	23571660	0.0699	rs17282885	-2.58	rs10950950	0.0393	-7.13	0.757	420	9	lasso	0.05	3.9e-16	-0.42121	0.6736
NA	./WEIGHTS//YFS.BLOOD.RNAARR/YFS.CCDC126.wgt.RDat	CCDC126	7	23636998	23684327	0.0548	rs17282885	-2.58	rs11772530	0.042	8.05	1.072	460	10	enet	0.048	1.6e-15	0.6299	0.52876
NA	./WEIGHTS//YFS.BLOOD.RNAARR/YFS.MPP6.wgt.RDat	MPP6	7	24612887	24729159	0.04455	rs10261191	-2.51	rs6943306	0.0128	5.38	-1.056	681	9	lasso	0.03	4.4e-10	0.50728	0.61196
NA	./WEIGHTS//YFS.BLOOD.RNAARR/YFS.DFNA5.wgt.RDat	DFNA5	7	24737972	24809244	0.37294	rs10261191	-2.51	rs1476520	0.232	17.17	-1.526	683	82	enet	0.32	9.2e-108	-0.57399	0.56597
NA	./WEIGHTS//YFS.BLOOD.RNAARR/YFS.CYCS.wgt.RDat	CYCS	7	25159710	25164980	0.03123	rs882101	2.65	rs4722437	0.023	5.86	0.187	646	1	top1	0.023	3.6e-08	0.187	0.85166
NA	./WEIGHTS//YFS.BLOOD.RNAARR/YFS.NFE2L3.wgt.RDat	NFE2L3	7	26191860	26226745	0.30461	rs10951129	3.91	rs3814095	0.254	-17.95	0.926	529	1	top1	0.25	1.6e-82	-0.926	0.35445
NA	./WEIGHTS//YFS.BLOOD.RNAARR/YFS.SNX10.wgt.RDat	SNX10	7	26331541	26413949	0.02095	rs10951129	3.91	rs10951134	0.00525	4.52	-0.831	519	7	enet	0.016	3.6e-06	1.412	0.15795
NA	./WEIGHTS//YFS.BLOOD.RNAARR/YFS.SKAP2.wgt.RDat	SKAP2	7	26706681	27034858	0.57385	rs10951129	3.91	rs2960785	0.624	-28.07	-0.431	639	639	bslmm	0.64	4e-285	0.44304	0.65773
NA	./WEIGHTS//YFS.BLOOD.RNAARR/YFS.HOXA5.wgt.RDat	HOXA5	7	27180671	27183287	0.07067	rs7810502	-3.46	rs2960785	0.0906	-10.86	-0.431	394	8	lasso	0.1	3.4e-32	0.72213	0.47021
NA	./WEIGHTS//YFS.BLOOD.RNAARR/YFS.HOXA9.wgt.RDat	HOXA9	7	27202054	27210117	0.06495	rs7810502	-3.46	rs10259620	0.0451	-8.17	-3.399	402	6	lasso	0.062	2e-19	1.9928	0.04628
NA	./WEIGHTS//YFS.BLOOD.RNAARR/YFS.HIBADH.wgt.RDat	HIBADH	7	27565061	27702614	0.10279	rs7810502	-3.46	rs735664	0.0376	8.46	0.604	528	528	bslmm	0.091	4.5e-28	-0.36028	0.71864
NA	./WEIGHTS//YFS.BLOOD.RNAARR/YFS.TAX1BP1.wgt.RDat	TAX1BP1	7	27778950	27880938	0.02481	rs209	-3.25	rs6961429	0.00668	-4.47	0.138	522	522	bslmm	0.017	1.7e-06	0.55065	0.58188
NA	./WEIGHTS//YFS.BLOOD.RNAARR/YFS.JAZF1.wgt.RDat	JAZF1	7	27870192	28220362	0.2416	rs209	-3.25	rs4722771	0.117	-12.38	-0.218	697	34	enet	0.17	3e-52	0.52947	0.59648
NA	./WEIGHTS//YFS.BLOOD.RNAARR/YFS.CPVL.wgt.RDat	CPVL	7	29034847	29235067	0.49769	rs10256795	3.12	rs245883	0.274	18.64	-1.591	808	91	enet	0.4	9.6e-141	-0.85944	0.3901
NA	./WEIGHTS//YFS.BLOOD.RNAARR/YFS.CHN2.wgt.RDat	CHN2	7	29161956	29553944	0.1237	rs10256795	3.12	rs245882	0.0894	-10.79	-0.637	865	865	bslmm	0.096	8.2e-30	0.13921	0.88929
NA	./WEIGHTS//YFS.BLOOD.RNAARR/YFS.SCRN1.wgt.RDat	SCRN1	7	29959719	30029905	0.08335	rs7783943	-2.6	rs17378820	0.121	-12.84	0.485	480	480	blup	0.14	1.3e-43	-0.03692	0.97055
NA	./WEIGHTS//YFS.BLOOD.RNAARR/YFS.NOD1.wgt.RDat	NOD1	7	30464143	30518400	0.02033	rs2107552	3.73	rs2907749	0.00364	4.2	0.705	409	409	bslmm	0.0042	0.012	-0.76811	0.44242
NA	./WEIGHTS//YFS.BLOOD.RNAARR/YFS.AVL9.wgt.RDat	AVL9	7	32535038	33078516	0.18355	rs10951319	4.09	rs6462381	0.176	-15.28	0.796	677	677	bslmm	0.21	4.6e-67	-0.12247	0.90252
NA	./WEIGHTS//YFS.BLOOD.RNAARR/YFS.DPY19L1.wgt.RDat	DPY19L1	7	34968488	35077883	0.1722	rs2541903	-3.33	rs329277	0.107	-11.72	-0.727	529	529	blup	0.13	3.3e-39	0.62711	0.53059
NA	./WEIGHTS//YFS.BLOOD.RNAARR/YFS.HERPUD2.wgt.RDat	HERPUD2	7	35672269	35735181	0.07941	rs2541903	-3.33	rs10264379	0.0374	7.25	-0.318	543	543	blup	0.041	2.8e-13	-0.54768	0.58392
NA	./WEIGHTS//YFS.BLOOD.RNAARR/YFS.AOAH.wgt.RDat	AOAH	7	36552456	36764154	0.44066	rs4723600	3.11	rs7782947	0.207	16.22	-0.261	730	57	enet	0.45	8.1e-164	-0.65716	0.51108
NA	./WEIGHTS//YFS.BLOOD.RNAARR/YFS.EPDR1.wgt.RDat	EPDR1	7	37723446	37991543	0.1835	rs12534004	3.1	rs11983934	0.128	-12.93	0.002	721	25	enet	0.16	3.7e-50	0.11652	0.90724
NA	./WEIGHTS//YFS.BLOOD.RNAARR/YFS.STARD3NL.wgt.RDat	STARD3NL	7	38217824	38270272	0.15603	rs10226586	4.4	rs1014136	0.105	-11.63	0.324	648	11	lasso	0.12	2.1e-36	-0.10906	0.91315
NA	./WEIGHTS//YFS.BLOOD.RNAARR/YFS.VPS41.wgt.RDat	VPS41	7	38762563	38971994	0.11895	rs10226586	4.4	rs11978898	0.0859	10.66	2.247	649	43	enet	0.099	1.4e-30	2.36789	0.01789
NA	./WEIGHTS//YFS.BLOOD.RNAARR/YFS.BLVRA.wgt.RDat	BLVRA	7	43798279	43846939	0.11015	rs12540532	-1.72	rs849162	0.155	-14.12	0.152	413	9	lasso	0.17	3.2e-53	-0.31036	0.75629
NA	./WEIGHTS//YFS.BLOOD.RNAARR/YFS.UBE2D4.wgt.RDat	UBE2D4	7	43966037	43993166	0.08464	rs11770266	-1.86	rs10229021	0.0314	6.53	-0.512	382	382	bslmm	0.05	6.6e-16	-0.08364	0.93334
NA	./WEIGHTS//YFS.BLOOD.RNAARR/YFS.DBNL.wgt.RDat	DBNL	7	44084239	44109055	0.18663	rs11770266	-1.86	rs2595647	0.0763	-11.23	-0.056	347	13	lasso	0.15	4.4e-46	0.63475	0.52559
NA	./WEIGHTS//YFS.BLOOD.RNAARR/YFS.POLM.wgt.RDat	POLM	7	44111846	44122139	0.46082	rs11770266	-1.86	rs17551738	0.245	17.96	0.431	347	35	enet	0.36	4e-124	-0.40429	0.686
NA	./WEIGHTS//YFS.BLOOD.RNAARR/YFS.AEBP1.wgt.RDat	AEBP1	7	44143960	44154161	0.04843	rs11770266	-1.86	rs2014453	0.0134	-6.08	-0.481	351	21	enet	0.027	3.1e-09	1.13455	0.25656
NA	./WEIGHTS//YFS.BLOOD.RNAARR/YFS.DDX56.wgt.RDat	DDX56	7	44605016	44614650	0.03696	rs3812259	1.92	rs217378	0.0306	7.33	0.604	357	38	enet	0.038	1.6e-12	0.10946	0.91284
NA	./WEIGHTS//YFS.BLOOD.RNAARR/YFS.TMED4.wgt.RDat	TMED4	7	44617493	44621886	0.12733	rs3812259	1.92	rs732797	0.118	-12.55	-0.266	354	13	lasso	0.15	1.3e-45	-0.20009	0.84141
NA	./WEIGHTS//YFS.BLOOD.RNAARR/YFS.PPIA.wgt.RDat	PPIA	7	44836279	44864163	0.08122	rs799710	-2.47	rs1058056	0.0818	-10.44	1.498	425	1	top1	0.082	2e-25	-1.498	0.13413
NA	./WEIGHTS//YFS.BLOOD.RNAARR/YFS.MYO1G.wgt.RDat	MYO1G	7	45002261	45018697	0.25577	rs10499634	-2.87	rs6976664	0.152	13.9	-0.825	418	54	enet	0.17	1.1e-51	-1.25737	0.20862
NA	./WEIGHTS//YFS.BLOOD.RNAARR/YFS.TBRG4.wgt.RDat	TBRG4	7	45139699	45151646	0.02907	rs10499634	-2.87	rs11765574	0.0128	-5.99	-0.574	419	4	lasso	0.025	1.3e-08	-0.85255	0.39391
NA	./WEIGHTS//YFS.BLOOD.RNAARR/YFS.RAMP3.wgt.RDat	RAMP3	7	45197390	45225901	0.0631	rs7807265	-2.87	rs975349	0.0378	7.38	0.902	426	6	lasso	0.04	5.8e-13	1.56256	0.11815
NA	./WEIGHTS//YFS.BLOOD.RNAARR/YFS.IGFBP3.wgt.RDat	IGFBP3	7	45951949	45961473	0.15631	rs7807265	-2.87	rs2965073	0.0476	-8.6	0.058	397	12	lasso	0.12	4.7e-36	0.42767	0.66889
NA	./WEIGHTS//YFS.BLOOD.RNAARR/YFS.TNS3.wgt.RDat	TNS3	7	47314752	47622156	0.05686	rs12702367	-2.81	rs7792269	0.0165	5.21	0.254	737	737	bslmm	0.023	2.8e-08	0.13079	0.89594
NA	./WEIGHTS//YFS.BLOOD.RNAARR/YFS.FIGNL1.wgt.RDat	FIGNL1	7	50511831	50518088	0.06771	rs6954833	-3.54	rs12719019	0.05	8.12	1.35	472	472	bslmm	0.054	2.6e-17	2.57251	0.0101
NA	./WEIGHTS//YFS.BLOOD.RNAARR/YFS.LANCL2.wgt.RDat	LANCL2	7	55433141	55501435	0.01215	rs6948102	2.77	rs815944	0.00547	-4.58	0.017	419	5	lasso	0.0076	0.0011	-0.24639	0.80538
NA	./WEIGHTS//YFS.BLOOD.RNAARR/YFS.VOPP1.wgt.RDat	VOPP1	7	55503749	55640681	0.03471	rs6948102	2.77	rs6961353	0.00226	-4.23	-0.074	445	445	blup	0.0084	0.00065	0.43576	0.66301
NA	./WEIGHTS//YFS.BLOOD.RNAARR/YFS.GBAS.wgt.RDat	GBAS	7	56019486	56067874	0.01611	rs6948102	2.77	rs7793921	0.0135	4.45	-0.803	286	1	top1	0.013	2.1e-05	-0.803	0.42197
NA	./WEIGHTS//YFS.BLOOD.RNAARR/YFS.CCT6A.wgt.RDat	CCT6A	7	56119323	56131682	0.03409	rs6948102	2.77	rs7793921	0.019	5.27	-0.803	276	1	top1	0.019	5.4e-07	-0.803	0.42197
NA	./WEIGHTS//YFS.BLOOD.RNAARR/YFS.SUMF2.wgt.RDat	SUMF2	7	56131695	56148363	0.09781	rs6948102	2.77	rs12155441	0.137	13.27	-0.803	277	9	lasso	0.17	1.6e-52	-0.45312	0.65046
NA	./WEIGHTS//YFS.BLOOD.RNAARR/YFS.ZNF680.wgt.RDat	ZNF680	7	63980262	64023484	0.03214	rs2140724	2.64	rs619102	-0.000565	-3.76	-1.559	325	325	bslmm	0.0073	0.0014	0.80926	0.41836
NA	./WEIGHTS//YFS.BLOOD.RNAARR/YFS.ZNF138.wgt.RDat	ZNF138	7	64254766	64294054	0.01242	rs11765030	-2.92	rs2863927	0.019	-5.18	0.593	287	1	top1	0.019	5.1e-07	-0.593	0.55318
NA	./WEIGHTS//YFS.BLOOD.RNAARR/YFS.VKORC1L1.wgt.RDat	VKORC1L1	7	65338254	65424550	0.21843	rs6978513	-3.27	rs6959267	0.1	11.85	-2.146	221	50	enet	0.18	1.6e-57	-2.8969	0.00377
NA	./WEIGHTS//YFS.BLOOD.RNAARR/YFS.GUSB.wgt.RDat	GUSB	7	65425671	65447301	0.04271	rs6978513	-3.27	rs35735127	0.0277	6.52	-1.118	187	187	bslmm	0.033	3.7e-11	-0.65339	0.51351
NA	./WEIGHTS//YFS.BLOOD.RNAARR/YFS.TPST1.wgt.RDat	TPST1	7	65670186	65885530	0.18556	rs3800814	-3.36	rs709609	0.119	-12.33	-1.075	264	38	enet	0.13	2.2e-41	1.11328	0.26559
NA	./WEIGHTS//YFS.BLOOD.RNAARR/YFS.TYW1.wgt.RDat	TYW1	7	66460160	66704501	0.05829	rs3800814	-3.36	rs4717344	0.0412	7.38	0.513	383	7	lasso	0.05	6.5e-16	0.35567	0.72209
NA	./WEIGHTS//YFS.BLOOD.RNAARR/YFS.AUTS2.wgt.RDat	AUTS2	7	69063905	70258054	0.20366	rs6943610	-3.73	rs7808429	0.039	-8.28	0.429	780	39	enet	0.12	2.3e-37	0.65916	0.50979
NA	./WEIGHTS//YFS.BLOOD.RNAARR/YFS.NSUN5.wgt.RDat	NSUN5	7	72716514	72722864	0.0094	rs11544049	-2.47	rs2074754	0.00713	3.61	-0.694	148	1	top1	0.0071	0.0015	-0.694	0.48768
NA	./WEIGHTS//YFS.BLOOD.RNAARR/YFS.TBL2.wgt.RDat	TBL2	7	72983262	72993121	0.1296	rs11544049	-2.47	rs6951030	0.0324	6.8	0.365	217	20	enet	0.041	1.9e-13	1.12667	0.25988
NA	./WEIGHTS//YFS.BLOOD.RNAARR/YFS.WBSCR22.wgt.RDat	WBSCR22	7	73097355	73119491	0.14989	rs11544049	-2.47	rs12154779	0.0995	11.9	-2.125	257	257	bslmm	0.11	6.4e-34	-2.1636	0.0305
NA	./WEIGHTS//YFS.BLOOD.RNAARR/YFS.ABHD11.wgt.RDat	ABHD11	7	73150424	73153197	0.06922	rs11544049	-2.47	rs4324825	0.0593	-9.57	-0.706	263	3	lasso	0.08	6.9e-25	0.15042	0.88043
NA	./WEIGHTS//YFS.BLOOD.RNAARR/YFS.WBSCR27.wgt.RDat	WBSCR27	7	73248920	73256865	0.21265	rs11544049	-2.47	rs4717820	0.479	24.61	-0.002	284	19	lasso	0.48	2e-181	-0.03515	0.97196
NA	./WEIGHTS//YFS.BLOOD.RNAARR/YFS.LIMK1.wgt.RDat	LIMK1	7	73497263	73536855	0.02295	rs11544049	-2.47	rs2269082	0.0253	-5.88	-0.53	291	1	top1	0.025	8e-09	0.53	0.59611
NA	./WEIGHTS//YFS.BLOOD.RNAARR/YFS.EIF4H.wgt.RDat	EIF4H	7	73588575	73611431	0.03611	rs11544049	-2.47	rs398608	0.0286	-6.87	-0.791	283	4	lasso	0.031	2.2e-10	0.66137	0.50837
NA	./WEIGHTS//YFS.BLOOD.RNAARR/YFS.CLIP2.wgt.RDat	CLIP2	7	73703805	73820273	0.0234	rs10156213	-2.02	rs3135695	-0.000301	-3.34	0.878	249	249	bslmm	0.0013	0.11	-0.11892	0.90534
NA	./WEIGHTS//YFS.BLOOD.RNAARR/YFS.POM121C.wgt.RDat	POM121C	7	75046066	75115548	0.01525	rs28444574	2.07	rs1179594	-0.000281	-3.62	-0.579	180	180	bslmm	0.0036	0.019	-0.41615	0.6773
NA	./WEIGHTS//YFS.BLOOD.RNAARR/YFS.HIP1.wgt.RDat	HIP1	7	75162621	75368280	0.63123	rs28444574	2.07	rs1179620	0.565	-26.71	-0.274	247	247	bslmm	0.57	5.5e-233	0.21667	0.82847
NA	./WEIGHTS//YFS.BLOOD.RNAARR/YFS.RHBDD2.wgt.RDat	RHBDD2	7	75471920	75518244	0.16536	rs28444574	2.07	rs2302434	0.0903	11.62	0.145	294	294	bslmm	0.17	1.2e-51	1.28425	0.19905
NA	./WEIGHTS//YFS.BLOOD.RNAARR/YFS.POR.wgt.RDat	POR	7	75528518	75616173	0.14793	rs3789833	-3.61	rs2302434	0.121	12.9	0.145	319	19	enet	0.17	2.8e-53	0.32231	0.74722
NA	./WEIGHTS//YFS.BLOOD.RNAARR/YFS.MDH2.wgt.RDat	MDH2	7	75677369	75696826	0.00901	rs3789833	-3.61	rs17685	0.00436	-4.43	0.715	311	4	enet	0.0061	0.0031	-0.42083	0.67388
NA	./WEIGHTS//YFS.BLOOD.RNAARR/YFS.HSPB1.wgt.RDat	HSPB1	7	75931861	75933612	0.35203	rs3789833	-3.61	rs11769502	0.0238	-7.04	-1.17	241	49	enet	0.16	1.5e-49	1.94249	0.05208
NA	./WEIGHTS//YFS.BLOOD.RNAARR/YFS.YWHAG.wgt.RDat	YWHAG	7	75956116	75988348	0.09255	rs3789833	-3.61	rs3789833	0.0521	9.19	-3.608	230	23	enet	0.084	3.7e-26	-1.72588	0.08437
NA	./WEIGHTS//YFS.BLOOD.RNAARR/YFS.ZP3.wgt.RDat	ZP3	7	76026835	76071388	0.58412	rs3789833	-3.61	rs17718122	0.633	28.28	1.509	223	50	enet	0.66	1.2e-296	1.48206	0.13832
NA	./WEIGHTS//YFS.BLOOD.RNAARR/YFS.CCDC146.wgt.RDat	CCDC146	7	76751751	76958850	0.40538	rs2056708	-2.67	rs10488499	0.163	-14.64	0.087	331	43	enet	0.3	1.3e-100	-0.53407	0.59329
NA	./WEIGHTS//YFS.BLOOD.RNAARR/YFS.FGL2.wgt.RDat	FGL2	7	76822688	76829143	0.08436	rs2056708	-2.67	rs3093273	0.0362	-6.95	-0.591	288	288	bslmm	0.038	1.3e-12	0.37458	0.70798
NA	./WEIGHTS//YFS.BLOOD.RNAARR/YFS.RSBN1L.wgt.RDat	RSBN1L	7	77325760	77409008	0.02742	rs2056708	-2.67	rs11972096	0.0183	5.87	0.815	566	1	top1	0.018	8.2e-07	0.815	0.41507
NA	./WEIGHTS//YFS.BLOOD.RNAARR/YFS.TMEM60.wgt.RDat	TMEM60	7	77423045	77427897	0.13546	rs6979188	2.31	rs7953	0.157	14.44	-0.896	516	4	lasso	0.18	1.8e-55	-1.10954	0.2672
NA	./WEIGHTS//YFS.BLOOD.RNAARR/YFS.CD36.wgt.RDat	CD36	7	79998891	80308593	0.37062	rs4731861	3.1	rs3211958	0.282	-18.97	0.328	539	53	enet	0.35	9.4e-122	-0.12955	0.89692
NA	./WEIGHTS//YFS.BLOOD.RNAARR/YFS.SEMA3C.wgt.RDat	SEMA3C	7	80371854	80551675	0.02803	rs306709	-3.1	rs3211908	-0.000719	3.44	-0.103	511	511	bslmm	0.0059	0.0036	0.78952	0.42981
NA	./WEIGHTS//YFS.BLOOD.RNAARR/YFS.KIAA1324L.wgt.RDat	KIAA1324L	7	86506222	86689015	0.04171	rs12720066	-2.25	rs4728664	0.0121	4.77	0.638	479	43	enet	0.013	3.4e-05	-0.00166	0.99867
NA	./WEIGHTS//YFS.BLOOD.RNAARR/YFS.CROT.wgt.RDat	CROT	7	86974997	87029111	0.0218	rs10227182	2.07	rs31670	0.0171	5.22	0.41	444	12	enet	0.025	7.1e-09	0.4013	0.6882
NA	./WEIGHTS//YFS.BLOOD.RNAARR/YFS.ABCB4.wgt.RDat	ABCB4	7	87031013	87109751	0.01415	rs10227182	2.07	rs17149699	0.00676	-4.33	0.322	454	5	enet	0.0088	0.0005	-0.29147	0.77069
NA	./WEIGHTS//YFS.BLOOD.RNAARR/YFS.ABCB1.wgt.RDat	ABCB1	7	87133175	87342611	0.02743	rs10227182	2.07	rs11763872	0.00734	-5.29	0.536	481	16	enet	0.019	5.3e-07	0.26746	0.78911
NA	./WEIGHTS//YFS.BLOOD.RNAARR/YFS.SRI.wgt.RDat	SRI	7	87834433	87856308	0.72088	rs2718406	2.05	rs1063964	0.662	28.92	0.617	343	1	top1	0.66	8.5e-300	0.617	0.53723
NA	./WEIGHTS//YFS.BLOOD.RNAARR/YFS.STEAP4.wgt.RDat	STEAP4	7	87905744	87936206	0.16391	rs2718406	2.05	rs1044424	0.168	-14.62	-1.047	376	1	top1	0.17	1.6e-52	1.047	0.2951
NA	./WEIGHTS//YFS.BLOOD.RNAARR/YFS.CYP51A1.wgt.RDat	CYP51A1	7	91741465	91772266	0.03419	rs10488519	1.92	rs4644173	0.0556	-8.8	-0.655	288	1	top1	0.056	1.2e-17	0.655	0.51247
NA	./WEIGHTS//YFS.BLOOD.RNAARR/YFS.ANKIB1.wgt.RDat	ANKIB1	7	91875548	92030698	0.02925	rs2237573	-2.7	rs403	0.0313	6.85	0.45	337	1	top1	0.031	1.4e-10	0.45	0.65271
NA	./WEIGHTS//YFS.BLOOD.RNAARR/YFS.GATAD1.wgt.RDat	GATAD1	7	92076767	92088150	0.01475	rs10273030	-2.85	rs7803469	0.00565	-4.69	0.126	297	297	blup	0.0088	0.00051	-0.19645	0.84425
NA	./WEIGHTS//YFS.BLOOD.RNAARR/YFS.SAMD9L.wgt.RDat	SAMD9L	7	92759368	92777682	0.24294	rs6963373	2.95	rs10231084	0.208	-16.24	1.391	344	8	lasso	0.23	1.3e-73	-1.27326	0.20293
NA	./WEIGHTS//YFS.BLOOD.RNAARR/YFS.CCDC132.wgt.RDat	CCDC132	7	92861653	92988338	0.02359	rs6963373	2.95	rs17708881	-0.000725	3.21	0.788	395	395	blup	0.0084	0.00065	-1.41486	0.15711
NA	./WEIGHTS//YFS.BLOOD.RNAARR/YFS.BET1.wgt.RDat	BET1	7	93592074	93633694	0.07113	rs2106594	-2.56	rs6465401	0.0693	-9.76	-0.807	375	1	top1	0.069	1.1e-21	0.807	0.41967
NA	./WEIGHTS//YFS.BLOOD.RNAARR/YFS.SGCE.wgt.RDat	SGCE	7	94214542	94285521	0.0262	rs6948647	2.91	rs10239535	0.0116	-5.69	-2.386	308	308	blup	0.02	3.3e-07	2.01477	0.04393
NA	./WEIGHTS//YFS.BLOOD.RNAARR/YFS.PPP1R9A.wgt.RDat	PPP1R9A	7	94536514	94925727	0.07032	rs6948647	2.91	rs6465454	0.0773	10	-1.845	561	8	lasso	0.08	8.5e-25	-1.72406	0.0847
NA	./WEIGHTS//YFS.BLOOD.RNAARR/YFS.PON2.wgt.RDat	PON2	7	95034175	95064510	0.30186	rs16868930	2.57	rs730365	0.172	14.83	-0.824	468	47	enet	0.22	9.7e-72	-0.9716	0.33125
NA	./WEIGHTS//YFS.BLOOD.RNAARR/YFS.PDK4.wgt.RDat	PDK4	7	95212811	95225803	0.08444	rs12155036	3.15	rs6965510	0.0297	-7.35	1.926	500	9	lasso	0.055	1.6e-17	-1.4616	0.14385
NA	./WEIGHTS//YFS.BLOOD.RNAARR/YFS.ASNS.wgt.RDat	ASNS	7	97481430	97501854	0.51627	rs4729362	-2.7	rs11982005	0.227	-17.43	-1.015	358	9	lasso	0.38	6.3e-135	1.7331	0.08308
NA	./WEIGHTS//YFS.BLOOD.RNAARR/YFS.LMTK2.wgt.RDat	LMTK2	7	97736197	97838945	0.02507	rs6465691	2.83	rs16869462	0.0111	-4.95	0.475	382	11	enet	0.02	2.7e-07	-0.58668	0.55742
NA	./WEIGHTS//YFS.BLOOD.RNAARR/YFS.TECPR1.wgt.RDat	TECPR1	7	97843936	97881563	0.42752	rs6465691	2.83	rs2270604	0.519	25.62	-0.786	357	11	lasso	0.54	7.8e-213	-0.78022	0.43526
NA	./WEIGHTS//YFS.BLOOD.RNAARR/YFS.BRI3.wgt.RDat	BRI3	7	97881691	97937162	0.05641	rs6465691	2.83	rs6465666	0.0309	-7.07	0.223	350	350	blup	0.047	2.9e-15	-1.05899	0.2896
NA	./WEIGHTS//YFS.BLOOD.RNAARR/YFS.ARPC1B.wgt.RDat	ARPC1B	7	98971872	98992424	0.05269	rs13243638	-2.28	rs6955490	0.04	7.42	0.72	278	21	enet	0.042	1.6e-13	0.09859	0.92146
NA	./WEIGHTS//YFS.BLOOD.RNAARR/YFS.PTCD1.wgt.RDat	PTCD1	7	99014362	99063820	0.08941	rs13243638	-2.28	rs17161700	0.00904	4.85	-0.939	297	297	blup	0.037	2.4e-12	-1.88045	0.06005
NA	./WEIGHTS//YFS.BLOOD.RNAARR/YFS.ATP5J2.wgt.RDat	ATP5J2	7	99046098	99063954	0.02189	rs13243638	-2.28	rs2687134	0.0175	5.45	0.121	289	1	top1	0.018	1.4e-06	0.121	0.90369
NA	./WEIGHTS//YFS.BLOOD.RNAARR/YFS.TRIM4.wgt.RDat	TRIM4	7	99474581	99517223	0.15535	rs35111986	-2.85	rs2572019	0.241	-17.61	-0.582	276	1	top1	0.24	9e-78	0.582	0.56057
NA	./WEIGHTS//YFS.BLOOD.RNAARR/YFS.COPS6.wgt.RDat	COPS6	7	99686577	99689823	0.12869	rs11760536	-3.27	rs2307355	0.105	-11.63	0.738	263	1	top1	0.11	1.4e-32	-0.738	0.46051
NA	./WEIGHTS//YFS.BLOOD.RNAARR/YFS.AP4M1.wgt.RDat	AP4M1	7	99699172	99707968	0.05582	rs11760536	-3.27	rs4729577	0.0545	8.39	0.334	265	9	enet	0.066	1.2e-20	0.88172	0.37793
NA	./WEIGHTS//YFS.BLOOD.RNAARR/YFS.GAL3ST4.wgt.RDat	GAL3ST4	7	99756867	99766373	0.04826	rs11760536	-3.27	rs1061230	0.0551	8.85	0.61	272	5	lasso	0.059	1.3e-18	1.1476	0.25113
NA	./WEIGHTS//YFS.BLOOD.RNAARR/YFS.GATS.wgt.RDat	GATS	7	99798283	99869855	0.39448	rs11760536	-3.27	rs858506	0.353	21.13	0.488	301	56	enet	0.41	3.8e-145	0.66031	0.50905
NA	./WEIGHTS//YFS.BLOOD.RNAARR/YFS.PILRB.wgt.RDat	PILRB	7	99933702	99965454	0.43865	rs11760536	-3.27	rs11769057	0.611	27.8	-2.101	311	20	enet	0.61	4.4e-263	-2.08164	0.03738
NA	./WEIGHTS//YFS.BLOOD.RNAARR/YFS.ZCWPW1.wgt.RDat	ZCWPW1	7	99998449	100026615	0.13627	rs11760536	-3.27	rs11761784	0.138	-13.38	-2.752	319	22	enet	0.14	9.7e-45	2.59817	0.00937
NA	./WEIGHTS//YFS.BLOOD.RNAARR/YFS.TSC22D4.wgt.RDat	TSC22D4	7	100060982	100076902	0.11511	rs11760536	-3.27	rs2406253	0.0388	7.96	-3.223	303	303	bslmm	0.064	4.1e-20	-1.75764	0.07881
NA	./WEIGHTS//YFS.BLOOD.RNAARR/YFS.LRCH4.wgt.RDat	LRCH4	7	100169855	100183776	0.04425	rs11760536	-3.27	rs4727468	0.00478	-4.95	0.349	287	18	enet	0.023	2.9e-08	-0.43877	0.66083
NA	./WEIGHTS//YFS.BLOOD.RNAARR/YFS.GNB2.wgt.RDat	GNB2	7	100271154	100276797	0.03902	rs11760536	-3.27	rs12539172	-0.000769	-3.34	0.744	286	286	bslmm	0.012	6.5e-05	-1.12506	0.26057
NA	./WEIGHTS//YFS.BLOOD.RNAARR/YFS.GIGYF1.wgt.RDat	GIGYF1	7	100277130	100287071	0.02691	rs11760536	-3.27	rs11974395	0.0147	-5.15	-0.397	287	287	bslmm	0.015	8.9e-06	1.16966	0.24214
NA	./WEIGHTS//YFS.BLOOD.RNAARR/YFS.EPHB4.wgt.RDat	EPHB4	7	100400187	100425121	0.37473	rs11760536	-3.27	rs2230585	0.322	20.29	-0.466	335	9	lasso	0.43	4.9e-154	-1.12517	0.26052
NA	./WEIGHTS//YFS.BLOOD.RNAARR/YFS.SLC12A9.wgt.RDat	SLC12A9	7	100424442	100464631	0.03849	rs11760536	-3.27	rs2247445	0.0203	-5.47	1.884	344	1	top1	0.02	2.2e-07	-1.884	0.05956
NA	./WEIGHTS//YFS.BLOOD.RNAARR/YFS.TRIP6.wgt.RDat	TRIP6	7	100464760	100471076	0.08209	rs11760536	-3.27	rs314370	0.105	-11.58	-0.607	344	6	lasso	0.11	6.7e-35	0.28644	0.77454
NA	./WEIGHTS//YFS.BLOOD.RNAARR/YFS.UFSP1.wgt.RDat	UFSP1	7	100486346	100487339	0.20105	rs11760536	-3.27	rs15624	0.287	19.12	-1.254	341	12	lasso	0.33	1.2e-113	-1.37451	0.16928
NA	./WEIGHTS//YFS.BLOOD.RNAARR/YFS.AP1S1.wgt.RDat	AP1S1	7	100797678	100804877	0.14775	rs757720	-2.67	rs7780766	0.0459	7.75	-0.219	390	32	enet	0.089	1.3e-27	0.40362	0.68649
NA	./WEIGHTS//YFS.BLOOD.RNAARR/YFS.CLDN15.wgt.RDat	CLDN15	7	100875373	100882101	0.17869	rs757720	-2.67	rs7778271	0.166	14.51	-0.394	377	377	bslmm	0.18	3.5e-55	-0.45232	0.65104
NA	./WEIGHTS//YFS.BLOOD.RNAARR/YFS.FIS1.wgt.RDat	FIS1	7	100882739	100895597	0.18531	rs757720	-2.67	rs7778271	0.191	-15.6	-0.394	380	380	bslmm	0.2	1.4e-62	0.22647	0.82084
NA	./WEIGHTS//YFS.BLOOD.RNAARR/YFS.PRKRIP1.wgt.RDat	PRKRIP1	7	102004319	102067123	0.11451	rs10259603	2.56	rs6958795	0.0907	10.83	0.249	264	25	enet	0.099	1.2e-30	0.2819	0.77802
NA	./WEIGHTS//YFS.BLOOD.RNAARR/YFS.ORAI2.wgt.RDat	ORAI2	7	102073553	102097268	0.17282	rs10259603	2.56	rs6953087	0.133	-13.05	0.14	247	13	lasso	0.18	4.2e-56	-0.06805	0.94574
NA	./WEIGHTS//YFS.BLOOD.RNAARR/YFS.ALKBH4.wgt.RDat	ALKBH4	7	102096685	102105323	0.03107	rs10259603	2.56	rs1131384	0.0225	5.81	0.882	242	1	top1	0.022	5.2e-08	0.882	0.37778
NA	./WEIGHTS//YFS.BLOOD.RNAARR/YFS.LRWD1.wgt.RDat	LRWD1	7	102105376	102113615	0.36174	rs10259603	2.56	rs4543479	0.288	19.18	0.043	239	37	enet	0.44	6.4e-163	0.02117	0.98311
NA	./WEIGHTS//YFS.BLOOD.RNAARR/YFS.POLR2J.wgt.RDat	POLR2J	7	102113565	102119354	0.6276	rs10259603	2.56	rs1131384	0.366	21.5	0.882	236	47	enet	0.59	2.7e-246	0.84273	0.39938
NA	./WEIGHTS//YFS.BLOOD.RNAARR/YFS.RASA4.wgt.RDat	RASA4	7	102220093	102257204	0.19208	rs2229796	1.97	rs1129271	0.0807	10.97	0.561	222	222	blup	0.12	1.8e-38	0.94698	0.34365
NA	./WEIGHTS//YFS.BLOOD.RNAARR/YFS.NAPEPLD.wgt.RDat	NAPEPLD	7	102740223	102790007	0.03248	rs362731	2.92	rs6975450	0.0363	-7.14	0.787	276	1	top1	0.036	5.1e-12	-0.787	0.43128
NA	./WEIGHTS//YFS.BLOOD.RNAARR/YFS.PMPCB.wgt.RDat	PMPCB	7	102937869	102969958	0.02058	rs362731	2.92	rs2072404	0.00282	-4	0.822	398	398	bslmm	0.01	0.00022	-0.57969	0.56212
NA	./WEIGHTS//YFS.BLOOD.RNAARR/YFS.DNAJC2.wgt.RDat	DNAJC2	7	102952921	102985320	0.02147	rs362731	2.92	rs17605251	0.0214	-5.33	0.546	407	10	enet	0.026	3.8e-09	-0.36901	0.71212
NA	./WEIGHTS//YFS.BLOOD.RNAARR/YFS.PUS7.wgt.RDat	PUS7	7	105080108	105162714	0.28034	rs2428161	-2.88	rs11764594	0.125	12.67	-1.551	466	8	lasso	0.16	3.3e-49	-1.90528	0.05674
NA	./WEIGHTS//YFS.BLOOD.RNAARR/YFS.PIK3CG.wgt.RDat	PIK3CG	7	106505723	106547590	0.02817	rs2108244	3.34	rs4730205	0.0068	4.85	0.729	415	415	bslmm	0.01	0.00016	-0.39262	0.6946
NA	./WEIGHTS//YFS.BLOOD.RNAARR/YFS.HBP1.wgt.RDat	HBP1	7	106809406	106842974	0.03956	rs940938	-2.66	rs2237659	0.0579	-9.24	0.299	340	3	lasso	0.064	2.9e-20	-0.73377	0.46309
NA	./WEIGHTS//YFS.BLOOD.RNAARR/YFS.COG5.wgt.RDat	COG5	7	106842000	107204959	0.25564	rs2108227	3.32	rs11535285	0.413	22.85	0.329	519	519	bslmm	0.42	6.3e-151	0.45291	0.65062
NA	./WEIGHTS//YFS.BLOOD.RNAARR/YFS.DLD.wgt.RDat	DLD	7	107531415	107572175	0.02114	rs2108227	3.32	rs6976266	0.0109	-5.11	-0.242	508	1	top1	0.011	0.00012	0.242	0.80878
NA	./WEIGHTS//YFS.BLOOD.RNAARR/YFS.NRCAM.wgt.RDat	NRCAM	7	107788068	108097161	0.02309	rs2108227	3.32	rs17389158	0.0213	5.45	1.177	626	1	top1	0.021	1.1e-07	1.177	0.2392
NA	./WEIGHTS//YFS.BLOOD.RNAARR/YFS.PNPLA8.wgt.RDat	PNPLA8	7	108110866	108210110	0.09666	rs2227272	-2.21	rs17155981	0.00153	3.93	-0.067	494	494	bslmm	0.054	4.2e-17	0.03976	0.96828
NA	./WEIGHTS//YFS.BLOOD.RNAARR/YFS.IMMP2L.wgt.RDat	IMMP2L	7	110303110	111202573	0.15232	rs12705795	-3.47	rs6466376	0.244	-17.92	0.952	645	34	enet	0.27	4.1e-89	-0.69668	0.48601
NA	./WEIGHTS//YFS.BLOOD.RNAARR/YFS.IFRD1.wgt.RDat	IFRD1	7	112063023	112121072	0.20774	rs2041066	3.39	rs6967593	0.0422	-7.53	-2.678	394	394	blup	0.088	2.5e-27	1.40835	0.15903
NA	./WEIGHTS//YFS.BLOOD.RNAARR/YFS.TES.wgt.RDat	TES	7	115850547	115898837	0.1228	rs4320477	-2.44	rs1048508	0.118	12.31	-1.557	368	368	bslmm	0.12	7.1e-37	-1.52399	0.12751
NA	./WEIGHTS//YFS.BLOOD.RNAARR/YFS.CAV2.wgt.RDat	CAV2	7	115927434	116148595	0.04948	rs4320477	-2.44	rs760444	0.00562	-4.76	1.725	421	4	lasso	0.019	4e-07	-1.77701	0.07557
NA	./WEIGHTS//YFS.BLOOD.RNAARR/YFS.CAPZA2.wgt.RDat	CAPZA2	7	116451124	116559315	0.12191	rs10276484	-2.46	rs12706123	0.0506	-8.61	-1.179	365	365	bslmm	0.09	7.6e-28	0.48873	0.62503
NA	./WEIGHTS//YFS.BLOOD.RNAARR/YFS.ST7.wgt.RDat	ST7	7	116593292	116870157	0.0327	rs38892	-2.7	rs10244937	0.0105	5.24	-0.102	420	14	enet	0.016	4.9e-06	-0.44148	0.65886
NA	./WEIGHTS//YFS.BLOOD.RNAARR/YFS.AASS.wgt.RDat	AASS	7	121715701	121784334	0.01379	rs17143823	-3.42	rs3213699	0.0128	-4.46	-0.981	354	1	top1	0.013	3.4e-05	0.981	0.32659
NA	./WEIGHTS//YFS.BLOOD.RNAARR/YFS.WASL.wgt.RDat	WASL	7	123321989	123389121	0.03103	rs7805957	2.16	rs12672423	0.0261	-6.1	0.386	374	1	top1	0.026	4.6e-09	-0.386	0.6995
NA	./WEIGHTS//YFS.BLOOD.RNAARR/YFS.GCC1.wgt.RDat	GCC1	7	127220672	127233665	0.02706	rs7806403	2.78	rs3735642	0.0416	-7.91	0.128	463	1	top1	0.042	1.5e-13	-0.128	0.89815
NA	./WEIGHTS//YFS.BLOOD.RNAARR/YFS.SND1.wgt.RDat	SND1	7	127292234	127732661	0.02924	rs7806403	2.78	rs10487499	0.0241	-5.75	0.425	585	1	top1	0.024	1.8e-08	-0.425	0.67084
NA	./WEIGHTS//YFS.BLOOD.RNAARR/YFS.METTL2B.wgt.RDat	METTL2B	7	128095894	128146656	0.03758	rs729302	-2.63	rs6467210	0.0256	6.52	0.435	369	5	lasso	0.027	2.7e-09	0.33407	0.73833
NA	./WEIGHTS//YFS.BLOOD.RNAARR/YFS.OPN1SW.wgt.RDat	OPN1SW	7	128412545	128415844	0.24016	rs729302	-2.63	rs6944392	0.0675	9.72	-0.09	329	329	bslmm	0.16	1e-48	0.34652	0.72895
NA	./WEIGHTS//YFS.BLOOD.RNAARR/YFS.CCDC136.wgt.RDat	CCDC136	7	128430811	128462186	0.02046	rs729302	-2.63	rs1565630	0.0102	-4.77	0.045	339	12	enet	0.012	4.9e-05	0.06848	0.9454
NA	./WEIGHTS//YFS.BLOOD.RNAARR/YFS.ATP6V1F.wgt.RDat	ATP6V1F	7	128502880	128505898	0.01356	rs729302	-2.63	rs6970221	0.00329	-4.26	0.2	327	327	blup	0.004	0.013	-1.01565	0.3098
NA	./WEIGHTS//YFS.BLOOD.RNAARR/YFS.IRF5.wgt.RDat	IRF5	7	128577666	128590089	0.64504	rs729302	-2.63	rs6965542	0.747	30.72	-1.399	328	328	blup	0.78	0	-1.27485	0.20236
NA	./WEIGHTS//YFS.BLOOD.RNAARR/YFS.TNPO3.wgt.RDat	TNPO3	7	128594948	128695198	0.36841	rs729302	-2.63	rs10488630	0.313	-19.92	0.917	361	32	enet	0.36	7.4e-125	-1.12081	0.26237
NA	./WEIGHTS//YFS.BLOOD.RNAARR/YFS.UBE2H.wgt.RDat	UBE2H	7	129470572	129592789	0.02765	rs2402976	2.87	rs1464972	0.0164	5.07	0.262	427	6	lasso	0.02	3.6e-07	0.05427	0.95672
NA	./WEIGHTS//YFS.BLOOD.RNAARR/YFS.KLHDC10.wgt.RDat	KLHDC10	7	129710350	129775560	0.28864	rs2402976	2.87	rs4324873	0.335	-20.57	-0.049	361	9	lasso	0.35	3.4e-119	0.02195	0.98249
NA	./WEIGHTS//YFS.BLOOD.RNAARR/YFS.COPG2.wgt.RDat	COPG2	7	130146089	130353598	0.39979	rs10253511	-3.02	rs6467310	0.135	-13.11	-0.23	478	478	bslmm	0.3	1e-99	-0.76597	0.44369
NA	./WEIGHTS//YFS.BLOOD.RNAARR/YFS.EXOC4.wgt.RDat	EXOC4	7	132937829	133751342	0.01321	rs7781843	2.8	rs13438084	0.0159	-4.76	0.291	642	22	enet	0.021	1.3e-07	0.22376	0.82295
NA	./WEIGHTS//YFS.BLOOD.RNAARR/YFS.AKR1B1.wgt.RDat	AKR1B1	7	134127102	134144036	0.07567	rs7807100	-2.08	rs782537	0.0426	8.3	0.195	540	14	enet	0.079	1.5e-24	-0.16046	0.87252
NA	./WEIGHTS//YFS.BLOOD.RNAARR/YFS.TMEM140.wgt.RDat	TMEM140	7	134832824	134850650	0.23709	rs6951296	3.15	rs1035695	0.413	-22.89	0.367	462	25	enet	0.41	1.8e-148	-0.48495	0.62771
NA	./WEIGHTS//YFS.BLOOD.RNAARR/YFS.WDR91.wgt.RDat	WDR91	7	134868590	134896316	0.02593	rs6951296	3.15	rs17233604	0.00867	5.26	-0.042	455	21	enet	0.022	5.7e-08	-0.13727	0.89082
NA	./WEIGHTS//YFS.BLOOD.RNAARR/YFS.MTPN.wgt.RDat	MTPN	7	135611509	135662101	0.02958	rs10464717	3.65	rs12531496	0.0206	5.52	1.274	451	1	top1	0.021	1.8e-07	1.274	0.20266
NA	./WEIGHTS//YFS.BLOOD.RNAARR/YFS.TRIM24.wgt.RDat	TRIM24	7	138145079	138274738	0.13579	rs10488642	-3.71	rs1552583	0.0716	9.72	0.05	486	486	bslmm	0.1	6.7e-31	-0.03093	0.97532
NA	./WEIGHTS//YFS.BLOOD.RNAARR/YFS.ZC3HAV1.wgt.RDat	ZC3HAV1	7	138728266	138794465	0.31997	rs7799136	-3.15	rs7776710	0.143	13.47	-0.545	413	47	enet	0.24	2.4e-77	-0.32403	0.74592
NA	./WEIGHTS//YFS.BLOOD.RNAARR/YFS.TTC26.wgt.RDat	TTC26	7	138818490	138876732	0.1222	rs17680252	-2.79	rs3813695	0.0534	-8.28	-1.306	413	413	bslmm	0.094	5.2e-29	0.51651	0.6055
NA	./WEIGHTS//YFS.BLOOD.RNAARR/YFS.HIPK2.wgt.RDat	HIPK2	7	139246316	139477577	0.02523	rs2471312	2.78	rs41721	-0.000691	3.68	1.252	465	465	bslmm	0.0076	0.0011	0.62586	0.53141
NA	./WEIGHTS//YFS.BLOOD.RNAARR/YFS.TBXAS1.wgt.RDat	TBXAS1	7	139476850	139720125	0.28226	rs12538711	3.26	rs13760	0.082	-10.34	0.578	507	62	enet	0.18	1.1e-57	-0.4192	0.67507
NA	./WEIGHTS//YFS.BLOOD.RNAARR/YFS.SLC37A3.wgt.RDat	SLC37A3	7	139993493	140104233	0.08669	rs12538711	3.26	rs10256523	0.043	8.89	0.474	469	10	enet	0.058	2.1e-18	0.16586	0.86827
NA	./WEIGHTS//YFS.BLOOD.RNAARR/YFS.ADCK2.wgt.RDat	ADCK2	7	140372953	140396061	0.20418	rs12538711	3.26	rs2930320	0.211	-16.39	2.147	344	344	bslmm	0.22	2.3e-71	-1.8451	0.06502
NA	./WEIGHTS//YFS.BLOOD.RNAARR/YFS.NDUFB2.wgt.RDat	NDUFB2	7	140390577	140422590	0.07292	rs12538711	3.26	rs2968553	0.112	-11.97	1.376	361	1	top1	0.11	1.3e-34	-1.376	0.16882
NA	./WEIGHTS//YFS.BLOOD.RNAARR/YFS.BRAF.wgt.RDat	BRAF	7	140424943	140624564	0.01109	rs12538711	3.26	rs10487888	0.0183	5.25	0.086	473	1	top1	0.018	8.3e-07	0.086	0.93147
NA	./WEIGHTS//YFS.BLOOD.RNAARR/YFS.MRPS33.wgt.RDat	MRPS33	7	140705854	140715028	0.04439	rs2930325	2.24	rs13438609	0.0173	-6.13	1.504	378	23	enet	0.029	5e-10	-1.17945	0.23822
NA	./WEIGHTS//YFS.BLOOD.RNAARR/YFS.KIAA1147.wgt.RDat	KIAA1147	7	141356528	141401953	0.02149	rs2204607	-3.97	rs4725559	0.0182	5.11	0.389	416	1	top1	0.018	9.1e-07	0.389	0.69728
NA	./WEIGHTS//YFS.BLOOD.RNAARR/YFS.EPHB6.wgt.RDat	EPHB6	7	142552792	142568847	0.1781	rs3212148	-2.93	rs7805607	0.0472	7.94	0.224	358	358	bslmm	0.12	5.3e-38	-0.78402	0.43303
NA	./WEIGHTS//YFS.BLOOD.RNAARR/YFS.GSTK1.wgt.RDat	GSTK1	7	142941186	142967947	0.15906	rs3212148	-2.93	rs11979433	0.114	-12.1	-2.734	305	20	enet	0.12	8.1e-38	2.61315	0.00897
NA	./WEIGHTS//YFS.BLOOD.RNAARR/YFS.CASP2.wgt.RDat	CASP2	7	142985308	143004789	0.02723	rs3212148	-2.93	rs9640378	0.00622	4.5	-0.432	300	25	enet	0.0079	0.00092	-0.90999	0.36283
NA	./WEIGHTS//YFS.BLOOD.RNAARR/YFS.ZYX.wgt.RDat	ZYX	7	143078173	143088204	0.6868	rs3212148	-2.93	rs2242601	0.274	-18.66	-0.152	253	49	enet	0.49	4.4e-187	0.95306	0.34056
NA	./WEIGHTS//YFS.BLOOD.RNAARR/YFS.EPHA1.wgt.RDat	EPHA1	7	143087382	143105985	0.23078	rs3212148	-2.93	rs13229862	0.0266	-6.88	-1.505	255	68	enet	0.092	2.2e-28	0.10798	0.91401
NA	./WEIGHTS//YFS.BLOOD.RNAARR/YFS.TPK1.wgt.RDat	TPK1	7	144149034	144533488	0.3266	rs7787465	2.68	rs10261806	0.214	-16.5	0.175	478	44	enet	0.23	1.2e-72	0.41315	0.6795
NA	./WEIGHTS//YFS.BLOOD.RNAARR/YFS.CUL1.wgt.RDat	CUL1	7	148395006	148498128	0.04351	rs6955043	-4.05	rs3757441	-0.000338	-3.44	-0.932	490	490	bslmm	0.01	0.00019	1.64637	0.09969
NA	./WEIGHTS//YFS.BLOOD.RNAARR/YFS.PDIA4.wgt.RDat	PDIA4	7	148700154	148725733	0.04633	rs6955043	-4.05	rs7795577	0.0541	8.54	0.72	372	1	top1	0.054	3.5e-17	0.72	0.47152
NA	./WEIGHTS//YFS.BLOOD.RNAARR/YFS.ZNF425.wgt.RDat	ZNF425	7	148799876	148823438	0.04099	rs6955043	-4.05	rs1202449	0.0388	-7.2	0.092	374	3	lasso	0.04	4.6e-13	0.10034	0.92007
NA	./WEIGHTS//YFS.BLOOD.RNAARR/YFS.ZNF783.wgt.RDat	ZNF783	7	148959262	148994393	0.11223	rs7779412	-3.36	rs10229125	0.0128	-5.52	0.415	385	385	bslmm	0.053	8.8e-17	0.38281	0.70186
NA	./WEIGHTS//YFS.BLOOD.RNAARR/YFS.ZNF777.wgt.RDat	ZNF777	7	149128454	149158214	0.03493	rs7779412	-3.36	rs10250289	0.00338	-3.9	2.059	373	373	bslmm	0.008	0.00084	-1.43035	0.15262
NA	./WEIGHTS//YFS.BLOOD.RNAARR/YFS.ZNF746.wgt.RDat	ZNF746	7	149169885	149194908	0.09002	rs7779412	-3.36	rs354031	0.0952	-11.05	2.773	359	1	top1	0.095	1.8e-29	-2.773	0.00555
NA	./WEIGHTS//YFS.BLOOD.RNAARR/YFS.KRBA1.wgt.RDat	KRBA1	7	149411872	149431664	0.0372	rs7779412	-3.36	rs10250289	0.00421	-4.98	2.059	279	23	enet	0.026	5.1e-09	-0.65306	0.51372
NA	./WEIGHTS//YFS.BLOOD.RNAARR/YFS.ZNF467.wgt.RDat	ZNF467	7	149461271	149470568	0.39763	rs7779412	-3.36	rs855673	0.196	-16.01	1.116	259	90	enet	0.26	3.2e-84	-1.66241	0.09643
NA	./WEIGHTS//YFS.BLOOD.RNAARR/YFS.ATP6V0E2.wgt.RDat	ATP6V0E2	7	149570057	149577784	0.45903	rs6973105	3.24	rs17756342	0.222	16.78	-0.874	232	46	enet	0.35	1.3e-120	0.24183	0.80891
NA	./WEIGHTS//YFS.BLOOD.RNAARR/YFS.GIMAP8.wgt.RDat	GIMAP8	7	150147718	150176480	0.19053	rs2373749	2.75	rs7810209	0.0484	-8.97	-2.248	384	55	enet	0.098	2.4e-30	0.83393	0.40432
NA	./WEIGHTS//YFS.BLOOD.RNAARR/YFS.GIMAP7.wgt.RDat	GIMAP7	7	150211918	150218161	0.06766	rs2373749	2.75	rs6950421	0.043	-7.57	-1.041	400	51	enet	0.057	6.7e-18	1.27377	0.20275
NA	./WEIGHTS//YFS.BLOOD.RNAARR/YFS.GIMAP4.wgt.RDat	GIMAP4	7	150264365	150271041	0.31454	rs2373749	2.75	rs1916001	0.123	-12.49	1.35	428	56	enet	0.15	3.1e-48	-1.3138	0.18891
NA	./WEIGHTS//YFS.BLOOD.RNAARR/YFS.GIMAP6.wgt.RDat	GIMAP6	7	150322463	150329473	0.0652	rs2373749	2.75	rs11766040	0.0394	-7.25	-0.519	452	10	lasso	0.053	9.6e-17	0.86148	0.38897
NA	./WEIGHTS//YFS.BLOOD.RNAARR/YFS.GIMAP2.wgt.RDat	GIMAP2	7	150382785	150390729	0.03004	rs2373749	2.75	rs11766040	0.0269	-6.25	-0.519	473	1	top1	0.027	2.8e-09	0.519	0.60376
NA	./WEIGHTS//YFS.BLOOD.RNAARR/YFS.GIMAP1.wgt.RDat	GIMAP1	7	150413645	150421372	0.03822	rs1122979	3.46	rs10488372	0.0458	-8.34	-0.525	484	5	lasso	0.052	1.1e-16	0.7819	0.43427
NA	./WEIGHTS//YFS.BLOOD.RNAARR/YFS.GIMAP5.wgt.RDat	GIMAP5	7	150419341	150447121	0.36909	rs1122979	3.46	rs9657900	0.348	20.98	0.971	494	50	enet	0.44	2e-163	0.50505	0.61353
NA	./WEIGHTS//YFS.BLOOD.RNAARR/YFS.TMEM176B.wgt.RDat	TMEM176B	7	150488373	150498448	0.77398	rs7799570	-3.95	rs7806458	0.716	30.06	-0.169	511	511	blup	0.76	0	-0.46703	0.64048
NA	./WEIGHTS//YFS.BLOOD.RNAARR/YFS.TMEM176A.wgt.RDat	TMEM176A	7	150497491	150502208	0.77731	rs7799570	-3.95	rs7806458	0.749	30.75	-0.169	511	511	blup	0.78	0	-0.9556	0.33928
NA	./WEIGHTS//YFS.BLOOD.RNAARR/YFS.SLC4A2.wgt.RDat	SLC4A2	7	150754297	150773614	0.02769	rs7799570	-3.95	rs2303933	0.0213	-5.48	-0.924	533	1	top1	0.021	1.1e-07	0.924	0.35549
NA	./WEIGHTS//YFS.BLOOD.RNAARR/YFS.FASTK.wgt.RDat	FASTK	7	150773711	150777953	0.04478	rs7799570	-3.95	rs11769150	0.0149	5.98	0.751	515	515	blup	0.021	1.9e-07	-0.74803	0.45444
NA	./WEIGHTS//YFS.BLOOD.RNAARR/YFS.ABCF2.wgt.RDat	ABCF2	7	150904923	150924316	0.06819	rs7799570	-3.95	rs219229	0.0486	8.06	-1.881	533	1	top1	0.049	1.3e-15	-1.881	0.05997
NA	./WEIGHTS//YFS.BLOOD.RNAARR/YFS.CHPF2.wgt.RDat	CHPF2	7	150929575	150935908	0.03444	rs7799570	-3.95	rs6464134	0.00899	-4.93	-0.044	525	18	enet	0.014	1.1e-05	0.06106	0.95131
NA	./WEIGHTS//YFS.BLOOD.RNAARR/YFS.SMARCD3.wgt.RDat	SMARCD3	7	150935850	150974982	0.04975	rs7799570	-3.95	rs122815	0.0213	5.39	0.655	545	545	bslmm	0.032	7.2e-11	-0.18331	0.85456
NA	./WEIGHTS//YFS.BLOOD.RNAARR/YFS.WDR86.wgt.RDat	WDR86	7	151072995	151107813	0.47234	rs7799570	-3.95	rs11760463	0.239	17.4	1.17	516	59	enet	0.39	9.2e-139	0.54019	0.58907
NA	./WEIGHTS//YFS.BLOOD.RNAARR/YFS.PRKAG2.wgt.RDat	PRKAG2	7	151253197	151574210	0.10147	rs7799570	-3.95	rs4726050	0.0834	10.45	0.414	569	6	lasso	0.1	5.3e-32	0.24235	0.80851
NA	./WEIGHTS//YFS.BLOOD.RNAARR/YFS.GALNT11.wgt.RDat	GALNT11	7	151722759	151819425	0.03963	rs1881624	-3.25	rs10807990	0.0257	6.23	-1.148	384	1	top1	0.026	6.2e-09	-1.148	0.25097
NA	./WEIGHTS//YFS.BLOOD.RNAARR/YFS.INSIG1.wgt.RDat	INSIG1	7	155089486	155101945	0.28511	rs2316533	-2.99	rs13223383	0.21	-16.72	-1.116	544	40	enet	0.26	1.4e-84	0.71795	0.47279
NA	./WEIGHTS//YFS.BLOOD.RNAARR/YFS.LMBR1.wgt.RDat	LMBR1	7	156473571	156685924	0.08575	rs4716661	2.56	rs10265774	0.059	-9.07	-1.292	537	537	bslmm	0.067	4.8e-21	1.29319	0.19594
NA	./WEIGHTS//YFS.BLOOD.RNAARR/YFS.DNAJB6.wgt.RDat	DNAJB6	7	157128075	157210133	0.26722	rs4716661	2.56	rs3802096	0.27	-18.52	0.31	468	34	enet	0.29	2.2e-97	-0.27153	0.78598
NA	./WEIGHTS//YFS.BLOOD.RNAARR/YFS.NCAPG2.wgt.RDat	NCAPG2	7	158424003	158497520	0.51719	rs4909103	-2.59	rs12536788	0.14	14.55	-0.657	432	52	enet	0.27	2e-89	-0.44612	0.65551
NA	./WEIGHTS//YFS.BLOOD.RNAARR/YFS.WDR60.wgt.RDat	WDR60	7	158649269	158749438	0.42834	rs262137	2.4	rs10282118	0.188	-15.54	-0.772	374	48	enet	0.23	6.9e-74	1.71351	0.08662
PANEL	FILE	ID	CHR	P0	P1	HSQ	BEST.GWAS.ID	BEST.GWAS.Z	EQTL.ID	EQTL.R2	EQTL.Z	EQTL.GWAS.Z	NSNP	NWGT	MODEL	MODELCV.R2	MODELCV.PV	TWAS.Z	TWAS.P
NA	./WEIGHTS//YFS.BLOOD.RNAARR/YFS.ERICH1.wgt.RDat	ERICH1	8	564746	688106	0.6069	rs732195	-2.67	rs3735933	0.353	21.91	-0.084	571	78	enet	0.6	6.6e-251	-0.2386	0.811419
NA	./WEIGHTS//YFS.BLOOD.RNAARR/YFS.ARHGEF10.wgt.RDat	ARHGEF10	8	1772142	1906807	0.4096	rs4875958	3.77	rs7007884	0.163	14.47	-0.865	747	130	enet	0.21	1.7e-65	0.07502	0.940201
NA	./WEIGHTS//YFS.BLOOD.RNAARR/YFS.MYOM2.wgt.RDat	MYOM2	8	1993155	2113475	0.6056	rs4875958	3.77	rs9314453	0.426	23.21	-0.509	721	130	enet	0.64	1.8e-285	-0.73689	0.46119
NA	./WEIGHTS//YFS.BLOOD.RNAARR/YFS.AGPAT5.wgt.RDat	AGPAT5	8	6565878	6617184	0.0315	rs7825811	3.33	rs2911977	-0.000594	4.51	-2.319	755	755	blup	0.0075	0.0012	-0.07922	0.936859
NA	./WEIGHTS//YFS.BLOOD.RNAARR/YFS.CLDN23.wgt.RDat	CLDN23	8	8559448	8561616	0.4054	rs10108954	-2.67	rs6994742	0.189	15.5	0.109	615	63	enet	0.27	3.2e-88	0.3078	0.758232
NA	./WEIGHTS//YFS.BLOOD.RNAARR/YFS.MFHAS1.wgt.RDat	MFHAS1	8	8640864	8751155	0.0601	rs10108954	-2.67	rs17631052	0.0153	-5.59	-0.948	742	19	enet	0.033	4.3e-11	0.33874	0.734809
NA	./WEIGHTS//YFS.BLOOD.RNAARR/YFS.MSRA.wgt.RDat	MSRA	8	9911778	10286401	0.386	rs12548393	2.87	rs10110380	0.0278	-6.46	-0.689	848	97	enet	0.14	5.7e-45	0.26879	0.788089
NA	./WEIGHTS//YFS.BLOOD.RNAARR/YFS.MTMR9.wgt.RDat	MTMR9	8	11141925	11185646	0.0574	rs17152862	2.95	rs17153128	0.0322	6.49	0.48	646	4	lasso	0.041	1.9e-13	0.12775	0.898349
NA	./WEIGHTS//YFS.BLOOD.RNAARR/YFS.BLK.wgt.RDat	BLK	8	11351510	11422113	0.0954	rs17152862	2.95	rs922483	0.0682	-9.79	0.59	604	604	bslmm	0.081	3.6e-25	0.15597	0.876055
NA	./WEIGHTS//YFS.BLOOD.RNAARR/YFS.NEIL2.wgt.RDat	NEIL2	8	11627148	11644855	0.235	rs4510815	-2.34	rs1043180	0.0911	10.83	-1.332	448	448	bslmm	0.14	2.2e-43	-0.74616	0.455572
NA	./WEIGHTS//YFS.BLOOD.RNAARR/YFS.CTSB.wgt.RDat	CTSB	8	11700033	11726957	0.4935	rs4510815	-2.34	rs12898	0.131	14.06	0.963	413	54	enet	0.43	1.3e-155	-0.12458	0.900854
NA	./WEIGHTS//YFS.BLOOD.RNAARR/YFS.MSR1.wgt.RDat	MSR1	8	15965387	16424999	0.0375	rs10108493	3.13	rs10108146	0.0198	-6.03	-1.914	785	785	bslmm	0.023	4.7e-08	1.71651	0.086069
NA	./WEIGHTS//YFS.BLOOD.RNAARR/YFS.ZDHHC2.wgt.RDat	ZDHHC2	8	17013538	17082308	0.07	rs2720588	2.76	rs7827043	0.0386	7.2	0.263	709	22	enet	0.049	8.8e-16	-0.00576	0.995403
NA	./WEIGHTS//YFS.BLOOD.RNAARR/YFS.CNOT7.wgt.RDat	CNOT7	8	17086737	17104387	0.0602	rs2720588	2.76	rs2959608	0.0321	-6.79	0.784	690	1	top1	0.032	8.4e-11	-0.784	0.43304
NA	./WEIGHTS//YFS.BLOOD.RNAARR/YFS.PCM1.wgt.RDat	PCM1	8	17780349	17885478	0.1882	rs2720588	2.76	rs10503606	0.169	-15.02	0.223	868	30	enet	0.21	1.5e-67	-0.21421	0.830386
NA	./WEIGHTS//YFS.BLOOD.RNAARR/YFS.ASAH1.wgt.RDat	ASAH1	8	17913934	17942494	0.0517	rs2720588	2.76	rs7834136	0.0454	8.21	-0.091	835	1	top1	0.045	1.1e-14	-0.091	0.927493
NA	./WEIGHTS//YFS.BLOOD.RNAARR/YFS.CSGALNACT1.wgt.RDat	CSGALNACT1	8	19261672	19615540	0.4356	rs11992311	2.95	rs7835354	0.257	-18.04	0.369	914	79	enet	0.4	4.8e-140	-0.33549	0.737253
NA	./WEIGHTS//YFS.BLOOD.RNAARR/YFS.LPL.wgt.RDat	LPL	8	19759228	19824769	0.0613	rs4922151	-3.72	rs1569209	0.0659	9.23	0.327	679	1	top1	0.066	1.1e-20	0.327	0.743668
NA	./WEIGHTS//YFS.BLOOD.RNAARR/YFS.LZTS1.wgt.RDat	LZTS1	8	20103676	20161474	0.0587	rs4922151	-3.72	rs903998	0.0254	5.96	-0.176	632	21	enet	0.032	1.2e-10	-0.17133	0.863963
NA	./WEIGHTS//YFS.BLOOD.RNAARR/YFS.GFRA2.wgt.RDat	GFRA2	8	21547915	21669869	0.2128	rs10089142	-2.69	rs1479057	0.118	-12.3	-2.125	557	24	enet	0.15	4.6e-48	2.02124	0.043255
NA	./WEIGHTS//YFS.BLOOD.RNAARR/YFS.DOK2.wgt.RDat	DOK2	8	21766384	21771371	0.1319	rs10089142	-2.69	rs11135701	0.112	-11.93	-2.057	460	5	lasso	0.12	4.1e-36	1.81455	0.069593
NA	./WEIGHTS//YFS.BLOOD.RNAARR/YFS.XPO7.wgt.RDat	XPO7	8	21777180	21864096	0.0208	rs10089142	-2.69	rs11135789	0.00897	-4.3	-1.219	485	3	lasso	0.0091	0.0004	1.14855	0.250743
NA	./WEIGHTS//YFS.BLOOD.RNAARR/YFS.FAM160B2.wgt.RDat	FAM160B2	8	21946670	21962409	0.0534	rs2449346	-2.95	rs9644091	0.0308	6.81	0.741	415	6	enet	0.032	1e-10	0.64075	0.521682
NA	./WEIGHTS//YFS.BLOOD.RNAARR/YFS.NUDT18.wgt.RDat	NUDT18	8	21964383	21966932	0.4351	rs2449346	-2.92	rs9644091	0.494	25	0.741	408	18	enet	0.51	1.6e-197	0.39291	0.694386
NA	./WEIGHTS//YFS.BLOOD.RNAARR/YFS.REEP4.wgt.RDat	REEP4	8	21995533	21999464	0.1183	rs2449346	-3.1	rs12679786	0.0909	11.01	0.348	429	1	top1	0.091	3.6e-28	0.348	0.72784
NA	./WEIGHTS//YFS.BLOOD.RNAARR/YFS.PPP3CC.wgt.RDat	PPP3CC	8	22298332	22398652	0.0236	rs17677979	3.95	rs10101909	0.004	-4.82	-0.973	539	17	enet	0.01	0.00016	-0.41039	0.681523
NA	./WEIGHTS//YFS.BLOOD.RNAARR/YFS.KIAA1967.wgt.RDat	KIAA1967	8	22462145	22479027	0.0511	rs17677979	3.95	rs1871900	0.0377	7.25	-0.265	505	1	top1	0.038	2.1e-12	-0.265	0.791009
NA	./WEIGHTS//YFS.BLOOD.RNAARR/YFS.BIN3.wgt.RDat	BIN3	8	22477931	22526661	0.2454	rs17677979	3.95	rs7843758	0.304	-19.69	-0.591	510	510	bslmm	0.31	2.8e-102	0.25719	0.797035
NA	./WEIGHTS//YFS.BLOOD.RNAARR/YFS.TNFRSF10C.wgt.RDat	TNFRSF10C	8	22941868	22974950	0.1061	NA	NA	NA	NA	NA	NA	0	0	lasso	0.078	2.9e-24	NA	NA
NA	./WEIGHTS//YFS.BLOOD.RNAARR/YFS.R3HCC1.wgt.RDat	R3HCC1	8	23127633	23153792	0.0345	rs17677979	3.95	rs9918794	0.0138	-4.9	0.248	634	1	top1	0.014	1.7e-05	-0.248	0.804134
NA	./WEIGHTS//YFS.BLOOD.RNAARR/YFS.ENTPD4.wgt.RDat	ENTPD4	8	23243296	23315208	0.6102	rs17089296	2.52	rs6557672	0.541	-26.14	2.01	640	9	lasso	0.69	0	-2.31266	0.020742
NA	./WEIGHTS//YFS.BLOOD.RNAARR/YFS.SLC25A37.wgt.RDat	SLC25A37	8	23386318	23432976	0.1015	rs17089296	2.52	rs2928686	0.0611	-9.37	1.338	575	575	bslmm	0.086	1.2e-26	-0.59345	0.552878
NA	./WEIGHTS//YFS.BLOOD.RNAARR/YFS.ADAM28.wgt.RDat	ADAM28	8	24151553	24216531	0.0484	rs436760	-5.04	rs5012230	0.0055	-4.62	1.632	415	6	lasso	0.026	5.8e-09	0.91119	0.362197
NA	./WEIGHTS//YFS.BLOOD.RNAARR/YFS.DOCK5.wgt.RDat	DOCK5	8	25042238	25275598	0.2488	rs4319102	3.42	rs17201112	0.184	15.3	0.147	600	33	enet	0.22	4.2e-69	1.55812	0.119205
NA	./WEIGHTS//YFS.BLOOD.RNAARR/YFS.KCTD9.wgt.RDat	KCTD9	8	25285366	25315992	0.041	rs12680084	-2.89	rs1506870	0.0377	-7.49	1.336	501	1	top1	0.038	2e-12	-1.336	0.181549
NA	./WEIGHTS//YFS.BLOOD.RNAARR/YFS.PTK2B.wgt.RDat	PTK2B	8	27168999	27316903	0.0861	rs2741341	-2.49	rs17057043	0.0755	9.86	-1.64	724	5	lasso	0.09	7.8e-28	-1.86902	0.06162
NA	./WEIGHTS//YFS.BLOOD.RNAARR/YFS.EPHX2.wgt.RDat	EPHX2	8	27348296	27403081	0.2688	rs2305454	-2.73	rs1126452	0.297	19.41	0.265	659	17	enet	0.33	1.2e-111	0.11213	0.910718
NA	./WEIGHTS//YFS.BLOOD.RNAARR/YFS.CCDC25.wgt.RDat	CCDC25	8	27590835	27630170	0.0665	rs11136028	-2.77	rs17478513	0.08	10.26	0.289	644	5	lasso	0.085	2.8e-26	0.17696	0.859542
NA	./WEIGHTS//YFS.BLOOD.RNAARR/YFS.SCARA5.wgt.RDat	SCARA5	8	27727399	27850244	0.0586	rs11136028	-2.77	rs1870587	0.0263	5.99	-0.318	685	34	enet	0.032	7.6e-11	-1.85186	0.064046
NA	./WEIGHTS//YFS.BLOOD.RNAARR/YFS.ELP3.wgt.RDat	ELP3	8	27947190	28048673	0.1463	rs11136028	-2.77	rs2305451	0.187	15.49	-0.284	578	578	bslmm	0.19	3.3e-61	-0.48733	0.626027
NA	./WEIGHTS//YFS.BLOOD.RNAARR/YFS.FZD3.wgt.RDat	FZD3	8	28351729	28431775	0.0368	rs11136028	-2.77	rs1946583	0.0171	-4.92	1.293	452	1	top1	0.017	1.9e-06	-1.293	0.196011
NA	./WEIGHTS//YFS.BLOOD.RNAARR/YFS.HMBOX1.wgt.RDat	HMBOX1	8	28747911	28922281	0.4665	rs17456706	-2.35	rs4407834	0.503	-25.2	-0.3	451	27	lasso	0.71	0	0.1025	0.918362
NA	./WEIGHTS//YFS.BLOOD.RNAARR/YFS.KIF13B.wgt.RDat	KIF13B	8	28924796	29120641	0.0258	NA	NA	NA	NA	NA	NA	492	0	top1	0.0052	0.0061	NA	NA
NA	./WEIGHTS//YFS.BLOOD.RNAARR/YFS.TMEM66.wgt.RDat	TMEM66	8	29920528	29940723	0.0287	rs12548565	3.15	rs7015785	0.000802	4.03	1.413	384	384	blup	0.013	3.5e-05	1.27542	0.202162
NA	./WEIGHTS//YFS.BLOOD.RNAARR/YFS.LEPROTL1.wgt.RDat	LEPROTL1	8	29952914	30034724	0.1046	rs12548565	3.15	rs11773937	0.113	12.08	0.986	386	386	bslmm	0.12	8.1e-37	1.00233	0.316182
[truncated: 15,442 more rows]
