# Supplementary material for: Transcriptome-Wide Association Studies and Integration Analysis of mRNA Expression Profiles Identify Candidate Genes and Pathways Associated With Ankylosing Spondylitis
Source: Front Immunol. 2022 May 10;13:814303. doi: 10.3389/fimmu.2022.814303 (PMC9128383; doi:10.3389/fimmu.2022.814303)
Supplement: Supplementary Table 4 — Common genes. [file Table_4.xlsx]

## Sheet: Sheet 1
Only TWAS
